# Supplementary material for: Differentiation-dependent susceptibility of human muscle cells to Zika virus infection
Source: PLoS Negl Trop Dis. 2020 Aug 20;14(8):e0008282. doi: 10.1371/journal.pntd.0008282 (PMC7508361; doi:10.1371/journal.pntd.0008282)
Supplement: S3 Fig — Dark red—proteins that are absent in infected condition and present mock-infected condition. Light red—proteins that are significantly less abundant in infected condition compared to mock-infected condition. Dark green—proteins that are present in infected condition and absent in mock-infected condition Light green—proteins that are significantly more abundant in infected condition compared to mock-infected condition. (XLSX) [file pntd.0008282.s003.xlsx]

## Sheet: NonInfvsSen91_24h
Variants of Differential analysis results (meaning proteins significant with FC over 1.5)
Fasta.headers	Majority.protein.IDs	UniProt.Gene.Name	Peptides	Mol. weight kDa.	log2([ Mean in 1_Sen91_24h ]/[ Mean in 2_No_Inf_24h ])	p.value	Adjusted p.value
>ANN44857.1 polyprotein [Zika virus]	ANN44857.1	NA	148	379.08	NA	NA	NA
>sp|A6NHQ2|FBLL1_HUMAN rRNA/tRNA 2-O-methyltransferase fibrillarin-like protein 1 OS=Homo sapiens GN=FBLL1 PE=3 SV=2	sp|A6NHQ2|FBLL1_HUMAN	A6NHQ2	3	34.803	NA	NA	NA
>sp|A6NHR9|SMHD1_HUMAN Structural maintenance of chromosomes flexible hinge domain-containing protein 1 OS=Homo sapiens GN=SMCHD1 PE=1 SV=2	sp|A6NHR9|SMHD1_HUMAN	A6NHR9	7	226.37	NA	NA	NA
>sp|A6NIE6|RN3P2_HUMAN Putative RRN3-like protein RRN3P2 OS=Homo sapiens GN=RRN3P2 PE=5 SV=3;>sp|Q9NYV6|RRN3_HUMAN RNA polymerase I-specific transcription initiation factor RRN3 OS=Homo sapiens GN=RRN3 PE=1 SV=1	sp|A6NIE6|RN3P2_HUMAN;sp|Q9NYV6|RRN3_HUMAN	A6NIE6	1	38.034	NA	NA	NA
>sp|A6NKT7|RGPD3_HUMAN RanBP2-like and GRIP domain-containing protein 3 OS=Homo sapiens GN=RGPD3 PE=3 SV=2;>sp|Q7Z3J3|RGPD4_HUMAN RanBP2-like and GRIP domain-containing protein 4 OS=Homo sapiens GN=RGPD4 PE=2 SV=3	sp|A6NKT7|RGPD3_HUMAN;sp|Q7Z3J3|RGPD4_HUMAN	A6NKT7	23	197.48	NA	NA	NA
>sp|P0CG08|GPHRB_HUMAN Golgi pH regulator B OS=Homo sapiens GN=GPR89B PE=1 SV=1;>sp|B7ZAQ6|GPHRA_HUMAN Golgi pH regulator A OS=Homo sapiens GN=GPR89A PE=1 SV=2	sp|P0CG08|GPHRB_HUMAN;sp|B7ZAQ6|GPHRA_HUMAN	P0CG08	3	52.916	NA	NA	NA
>sp|O00400|ACATN_HUMAN Acetyl-coenzyme A transporter 1 OS=Homo sapiens GN=SLC33A1 PE=1 SV=1	sp|O00400|ACATN_HUMAN	O00400	3	60.908	NA	NA	NA
>sp|O00566|MPP10_HUMAN U3 small nucleolar ribonucleoprotein protein MPP10 OS=Homo sapiens GN=MPHOSPH10 PE=1 SV=2	sp|O00566|MPP10_HUMAN	O00566	6	78.863	NA	NA	NA
>sp|O14561|ACPM_HUMAN Acyl carrier protein, mitochondrial OS=Homo sapiens GN=NDUFAB1 PE=1 SV=3	sp|O14561|ACPM_HUMAN	O14561	4	17.417	NA	NA	NA
>sp|O14683|P5I11_HUMAN Tumor protein p53-inducible protein 11 OS=Homo sapiens GN=TP53I11 PE=1 SV=2	sp|O14683|P5I11_HUMAN	O14683	3	21.054	NA	NA	NA
>sp|O14929|HAT1_HUMAN Histone acetyltransferase type B catalytic subunit OS=Homo sapiens GN=HAT1 PE=1 SV=1	sp|O14929|HAT1_HUMAN	O14929	4	49.512	NA	NA	NA
>sp|O15056|SYNJ2_HUMAN Synaptojanin-2 OS=Homo sapiens GN=SYNJ2 PE=1 SV=3	sp|O15056|SYNJ2_HUMAN	O15056	12	165.54	NA	NA	NA
>sp|O43556|SGCE_HUMAN Epsilon-sarcoglycan OS=Homo sapiens GN=SGCE PE=1 SV=6	sp|O43556|SGCE_HUMAN	O43556	1	49.85	NA	NA	NA
>sp|O43772|MCAT_HUMAN Mitochondrial carnitine/acylcarnitine carrier protein OS=Homo sapiens GN=SLC25A20 PE=1 SV=1	sp|O43772|MCAT_HUMAN	O43772	6	32.943	NA	NA	NA
>sp|O43819|SCO2_HUMAN Protein SCO2 homolog, mitochondrial OS=Homo sapiens GN=SCO2 PE=1 SV=3	sp|O43819|SCO2_HUMAN	O43819	2	29.81	NA	NA	NA
>sp|O43823|AKAP8_HUMAN A-kinase anchor protein 8 OS=Homo sapiens GN=AKAP8 PE=1 SV=1	sp|O43823|AKAP8_HUMAN	O43823	3	76.107	NA	NA	NA
>sp|O60476|MA1A2_HUMAN Mannosyl-oligosaccharide 1,2-alpha-mannosidase IB OS=Homo sapiens GN=MAN1A2 PE=1 SV=1	sp|O60476|MA1A2_HUMAN	O60476	5	73.003	NA	NA	NA
>sp|O60513|B4GT4_HUMAN Beta-1,4-galactosyltransferase 4 OS=Homo sapiens GN=B4GALT4 PE=1 SV=1	sp|O60513|B4GT4_HUMAN	O60513	4	40.041	NA	NA	NA
>sp|O75380|NDUS6_HUMAN NADH dehydrogenase [ubiquinone] iron-sulfur protein 6, mitochondrial OS=Homo sapiens GN=NDUFS6 PE=1 SV=1	sp|O75380|NDUS6_HUMAN	O75380	3	13.711	NA	NA	NA
>sp|O75438|NDUB1_HUMAN NADH dehydrogenase [ubiquinone] 1 beta subcomplex subunit 1 OS=Homo sapiens GN=NDUFB1 PE=1 SV=1	sp|O75438|NDUB1_HUMAN	O75438	3	6.9611	NA	NA	NA
>sp|O75521|ECI2_HUMAN Enoyl-CoA delta isomerase 2, mitochondrial OS=Homo sapiens GN=ECI2 PE=1 SV=4	sp|O75521|ECI2_HUMAN	O75521	8	43.585	NA	NA	NA
>sp|O75607|NPM3_HUMAN Nucleoplasmin-3 OS=Homo sapiens GN=NPM3 PE=1 SV=3	sp|O75607|NPM3_HUMAN	O75607	3	19.343	NA	NA	NA
>sp|O75629|CREG1_HUMAN Protein CREG1 OS=Homo sapiens GN=CREG1 PE=1 SV=1	sp|O75629|CREG1_HUMAN	O75629	3	24.074	NA	NA	NA
>sp|O76061|STC2_HUMAN Stanniocalcin-2 OS=Homo sapiens GN=STC2 PE=1 SV=1	sp|O76061|STC2_HUMAN	O76061	5	33.248	NA	NA	NA
>sp|O95182|NDUA7_HUMAN NADH dehydrogenase [ubiquinone] 1 alpha subcomplex subunit 7 OS=Homo sapiens GN=NDUFA7 PE=1 SV=3	sp|O95182|NDUA7_HUMAN	O95182	6	12.551	NA	NA	NA
>sp|O95400|CD2B2_HUMAN CD2 antigen cytoplasmic tail-binding protein 2 OS=Homo sapiens GN=CD2BP2 PE=1 SV=1	sp|O95400|CD2B2_HUMAN	O95400	2	37.646	NA	NA	NA
>sp|O95478|NSA2_HUMAN Ribosome biogenesis protein NSA2 homolog OS=Homo sapiens GN=NSA2 PE=1 SV=1	sp|O95478|NSA2_HUMAN	O95478	5	30.065	NA	NA	NA
>sp|O95870|ABHGA_HUMAN Protein ABHD16A OS=Homo sapiens GN=ABHD16A PE=1 SV=3	sp|O95870|ABHGA_HUMAN	O95870	7	63.243	NA	NA	NA
>sp|P11498|PYC_HUMAN Pyruvate carboxylase, mitochondrial OS=Homo sapiens GN=PC PE=1 SV=2	sp|P11498|PYC_HUMAN	P11498	6	129.63	NA	NA	NA
>sp|P12429|ANXA3_HUMAN Annexin A3 OS=Homo sapiens GN=ANXA3 PE=1 SV=3	sp|P12429|ANXA3_HUMAN	P12429	10	36.375	NA	NA	NA
>sp|P19404|NDUV2_HUMAN NADH dehydrogenase [ubiquinone] flavoprotein 2, mitochondrial OS=Homo sapiens GN=NDUFV2 PE=1 SV=2	sp|P19404|NDUV2_HUMAN	P19404	5	27.391	NA	NA	NA
>sp|P23610|F8I2_HUMAN Factor VIII intron 22 protein OS=Homo sapiens GN=F8A1 PE=1 SV=2	sp|P23610|F8I2_HUMAN	P23610	4	39.103	NA	NA	NA
>sp|P27448|MARK3_HUMAN MAP/microtubule affinity-regulating kinase 3 OS=Homo sapiens GN=MARK3 PE=1 SV=4	sp|P27448|MARK3_HUMAN	P27448	8	84.488	NA	NA	NA
>sp|P31483|TIA1_HUMAN Nucleolysin TIA-1 isoform p40 OS=Homo sapiens GN=TIA1 PE=1 SV=3	sp|P31483|TIA1_HUMAN	P31483	7	42.963	NA	NA	NA
>sp|P32456|GBP2_HUMAN Guanylate-binding protein 2 OS=Homo sapiens GN=GBP2 PE=1 SV=3	sp|P32456|GBP2_HUMAN	P32456	6	67.208	NA	NA	NA
>sp|P33316|DUT_HUMAN Deoxyuridine 5-triphosphate nucleotidohydrolase, mitochondrial OS=Homo sapiens GN=DUT PE=1 SV=4	sp|P33316|DUT_HUMAN	P33316	4	26.563	NA	NA	NA
>sp|P33897|ABCD1_HUMAN ATP-binding cassette sub-family D member 1 OS=Homo sapiens GN=ABCD1 PE=1 SV=2	sp|P33897|ABCD1_HUMAN	P33897	3	82.936	NA	NA	NA
>sp|P42858|HD_HUMAN Huntingtin OS=Homo sapiens GN=HTT PE=1 SV=2	sp|P42858|HD_HUMAN	P42858	9	347.6	NA	NA	NA
>sp|P48426|PI42A_HUMAN Phosphatidylinositol 5-phosphate 4-kinase type-2 alpha OS=Homo sapiens GN=PIP4K2A PE=1 SV=2	sp|P48426|PI42A_HUMAN	P48426	10	46.224	NA	NA	NA
>sp|P48723|HSP13_HUMAN Heat shock 70 kDa protein 13 OS=Homo sapiens GN=HSPA13 PE=1 SV=1	sp|P48723|HSP13_HUMAN	P48723	5	51.927	NA	NA	NA
>sp|P50135|HNMT_HUMAN Histamine N-methyltransferase OS=Homo sapiens GN=HNMT PE=1 SV=1	sp|P50135|HNMT_HUMAN	P50135	4	33.295	NA	NA	NA
>sp|P50336|PPOX_HUMAN Protoporphyrinogen oxidase OS=Homo sapiens GN=PPOX PE=1 SV=1	sp|P50336|PPOX_HUMAN	P50336	4	50.765	NA	NA	NA
>sp|P51617|IRAK1_HUMAN Interleukin-1 receptor-associated kinase 1 OS=Homo sapiens GN=IRAK1 PE=1 SV=2	sp|P51617|IRAK1_HUMAN	P51617	6	76.536	NA	NA	NA
>sp|P55212|CASP6_HUMAN Caspase-6 OS=Homo sapiens GN=CASP6 PE=1 SV=2	sp|P55212|CASP6_HUMAN	P55212	5	33.31	NA	NA	NA
>sp|P56377|AP1S2_HUMAN AP-1 complex subunit sigma-2 OS=Homo sapiens GN=AP1S2 PE=1 SV=1	sp|P56377|AP1S2_HUMAN	P56377	3	18.615	NA	NA	NA
>sp|P59768|GBG2_HUMAN Guanine nucleotide-binding protein G(I)/G(S)/G(O) subunit gamma-2 OS=Homo sapiens GN=GNG2 PE=1 SV=2	sp|P59768|GBG2_HUMAN	P59768	5	7.8501	NA	NA	NA
>sp|P78536|ADA17_HUMAN Disintegrin and metalloproteinase domain-containing protein 17 OS=Homo sapiens GN=ADAM17 PE=1 SV=1	sp|P78536|ADA17_HUMAN	P78536	4	93.02	NA	NA	NA
>sp|P82675|RT05_HUMAN 28S ribosomal protein S5, mitochondrial OS=Homo sapiens GN=MRPS5 PE=1 SV=2	sp|P82675|RT05_HUMAN	P82675	3	48.006	NA	NA	NA
>sp|P82909|RT36_HUMAN 28S ribosomal protein S36, mitochondrial OS=Homo sapiens GN=MRPS36 PE=1 SV=2	sp|P82909|RT36_HUMAN	P82909	5	11.466	NA	NA	NA
>sp|Q01196|RUNX1_HUMAN Runt-related transcription factor 1 OS=Homo sapiens GN=RUNX1 PE=1 SV=3	sp|Q01196|RUNX1_HUMAN	Q01196	5	48.736	NA	NA	NA
>sp|Q01780|EXOSX_HUMAN Exosome component 10 OS=Homo sapiens GN=EXOSC10 PE=1 SV=2	sp|Q01780|EXOSX_HUMAN	Q01780	3	100.83	NA	NA	NA
>sp|Q04724|TLE1_HUMAN Transducin-like enhancer protein 1 OS=Homo sapiens GN=TLE1 PE=1 SV=2;>sp|Q04727|TLE4_HUMAN Transducin-like enhancer protein 4 OS=Homo sapiens GN=TLE4 PE=1 SV=3;>sp|Q04725|TLE2_HUMAN Transducin-like enhancer protein 2 OS=Homo sapiens G	sp|Q04724|TLE1_HUMAN;sp|Q04727|TLE4_HUMAN;sp|Q04725|TLE2_HUMAN	Q04724	3	83.2	NA	NA	NA
>sp|Q06203|PUR1_HUMAN Amidophosphoribosyltransferase OS=Homo sapiens GN=PPAT PE=1 SV=1	sp|Q06203|PUR1_HUMAN	Q06203	5	57.398	NA	NA	NA
>sp|Q12981|SEC20_HUMAN Vesicle transport protein SEC20 OS=Homo sapiens GN=BNIP1 PE=1 SV=3	sp|Q12981|SEC20_HUMAN	Q12981	5	26.132	NA	NA	NA
>sp|Q13438|OS9_HUMAN Protein OS-9 OS=Homo sapiens GN=OS9 PE=1 SV=1	sp|Q13438|OS9_HUMAN	Q13438	8	75.561	NA	NA	NA
>sp|Q13563|PKD2_HUMAN Polycystin-2 OS=Homo sapiens GN=PKD2 PE=1 SV=3	sp|Q13563|PKD2_HUMAN	Q13563	6	109.69	NA	NA	NA
>sp|Q13907|IDI1_HUMAN Isopentenyl-diphosphate Delta-isomerase 1 OS=Homo sapiens GN=IDI1 PE=1 SV=2	sp|Q13907|IDI1_HUMAN	Q13907	5	26.319	NA	NA	NA
>sp|Q14439|GP176_HUMAN Probable G-protein coupled receptor 176 OS=Homo sapiens GN=GPR176 PE=2 SV=1	sp|Q14439|GP176_HUMAN	Q14439	3	56.998	NA	NA	NA
>sp|Q14653|IRF3_HUMAN Interferon regulatory factor 3 OS=Homo sapiens GN=IRF3 PE=1 SV=1	sp|Q14653|IRF3_HUMAN	Q14653	4	47.219	NA	NA	NA
>sp|Q14684|RRP1B_HUMAN Ribosomal RNA processing protein 1 homolog B OS=Homo sapiens GN=RRP1B PE=1 SV=3	sp|Q14684|RRP1B_HUMAN	Q14684	6	84.427	NA	NA	NA
>sp|Q14964|RB39A_HUMAN Ras-related protein Rab-39A OS=Homo sapiens GN=RAB39A PE=1 SV=2	sp|Q14964|RB39A_HUMAN	Q14964	2	25.006	NA	NA	NA
>sp|Q15262|PTPRK_HUMAN Receptor-type tyrosine-protein phosphatase kappa OS=Homo sapiens GN=PTPRK PE=1 SV=2	sp|Q15262|PTPRK_HUMAN	Q15262	5	162.1	NA	NA	NA
>sp|Q15274|NADC_HUMAN Nicotinate-nucleotide pyrophosphorylase [carboxylating] OS=Homo sapiens GN=QPRT PE=1 SV=3	sp|Q15274|NADC_HUMAN	Q15274	3	30.845	NA	NA	NA
>sp|Q15545|TAF7_HUMAN Transcription initiation factor TFIID subunit 7 OS=Homo sapiens GN=TAF7 PE=1 SV=1	sp|Q15545|TAF7_HUMAN	Q15545	6	40.259	NA	NA	NA
>sp|Q15904|VAS1_HUMAN V-type proton ATPase subunit S1 OS=Homo sapiens GN=ATP6AP1 PE=1 SV=2	sp|Q15904|VAS1_HUMAN	Q15904	4	52.025	NA	NA	NA
>sp|Q16513|PKN2_HUMAN Serine/threonine-protein kinase N2 OS=Homo sapiens GN=PKN2 PE=1 SV=1	sp|Q16513|PKN2_HUMAN	Q16513	12	112.03	NA	NA	NA
>sp|Q16740|CLPP_HUMAN ATP-dependent Clp protease proteolytic subunit, mitochondrial OS=Homo sapiens GN=CLPP PE=1 SV=1	sp|Q16740|CLPP_HUMAN	Q16740	3	30.18	NA	NA	NA
>sp|Q2TAA5|ALG11_HUMAN GDP-Man:Man(3)GlcNAc(2)-PP-Dol alpha-1,2-mannosyltransferase OS=Homo sapiens GN=ALG11 PE=1 SV=2	sp|Q2TAA5|ALG11_HUMAN	Q2TAA5	5	55.65	NA	NA	NA
>sp|Q5JTZ9|SYAM_HUMAN Alanine--tRNA ligase, mitochondrial OS=Homo sapiens GN=AARS2 PE=1 SV=1	sp|Q5JTZ9|SYAM_HUMAN	Q5JTZ9	3	107.34	NA	NA	NA
>sp|Q5R372|RBG1L_HUMAN Rab GTPase-activating protein 1-like OS=Homo sapiens GN=RABGAP1L PE=1 SV=1	sp|Q5R372|RBG1L_HUMAN	Q5R372	5	92.512	NA	NA	NA
>sp|Q5RI15|COX20_HUMAN Cytochrome c oxidase protein 20 homolog OS=Homo sapiens GN=COX20 PE=1 SV=2	sp|Q5RI15|COX20_HUMAN	Q5RI15	3	13.291	NA	NA	NA
>sp|Q5RKV6|EXOS6_HUMAN Exosome complex component MTR3 OS=Homo sapiens GN=EXOSC6 PE=1 SV=1	sp|Q5RKV6|EXOS6_HUMAN	Q5RKV6	5	28.235	NA	NA	NA
>sp|Q5SY16|NOL9_HUMAN Polynucleotide 5-hydroxyl-kinase NOL9 OS=Homo sapiens GN=NOL9 PE=1 SV=1	sp|Q5SY16|NOL9_HUMAN	Q5SY16	3	79.322	NA	NA	NA
>sp|Q5T2E6|CJ076_HUMAN UPF0668 protein C10orf76 OS=Homo sapiens GN=C10orf76 PE=2 SV=1	sp|Q5T2E6|CJ076_HUMAN	Q5T2E6	4	78.71	NA	NA	NA
>sp|Q5T447|HECD3_HUMAN E3 ubiquitin-protein ligase HECTD3 OS=Homo sapiens GN=HECTD3 PE=1 SV=1	sp|Q5T447|HECD3_HUMAN	Q5T447	5	97.112	NA	NA	NA
>sp|Q5T750|XP32_HUMAN Skin-specific protein 32 OS=Homo sapiens GN=XP32 PE=1 SV=1	sp|Q5T750|XP32_HUMAN	Q5T750	1	26.238	NA	NA	NA
>sp|Q641Q2|FA21A_HUMAN WASH complex subunit FAM21A OS=Homo sapiens GN=FAM21A PE=1 SV=3	sp|Q641Q2|FA21A_HUMAN	Q641Q2	28	147.18	NA	NA	NA
>sp|Q68CQ7|GL8D1_HUMAN Glycosyltransferase 8 domain-containing protein 1 OS=Homo sapiens GN=GLT8D1 PE=1 SV=2	sp|Q68CQ7|GL8D1_HUMAN	Q68CQ7	2	41.935	NA	NA	NA
>sp|Q6IAN0|DRS7B_HUMAN Dehydrogenase/reductase SDR family member 7B OS=Homo sapiens GN=DHRS7B PE=1 SV=2	sp|Q6IAN0|DRS7B_HUMAN	Q6IAN0	4	35.119	NA	NA	NA
>sp|Q6P1M0|S27A4_HUMAN Long-chain fatty acid transport protein 4 OS=Homo sapiens GN=SLC27A4 PE=1 SV=1	sp|Q6P1M0|S27A4_HUMAN	Q6P1M0	5	72.063	NA	NA	NA
>sp|Q6P1N9|TATD1_HUMAN Putative deoxyribonuclease TATDN1 OS=Homo sapiens GN=TATDN1 PE=1 SV=2	sp|Q6P1N9|TATD1_HUMAN	Q6P1N9	5	33.601	NA	NA	NA
>sp|Q6PD62|CTR9_HUMAN RNA polymerase-associated protein CTR9 homolog OS=Homo sapiens GN=CTR9 PE=1 SV=1	sp|Q6PD62|CTR9_HUMAN	Q6PD62	2	133.5	NA	NA	NA
>sp|Q6XE24|RBMS3_HUMAN RNA-binding motif, single-stranded-interacting protein 3 OS=Homo sapiens GN=RBMS3 PE=1 SV=1	sp|Q6XE24|RBMS3_HUMAN	Q6XE24	7	47.839	NA	NA	NA
>sp|Q6ZT12|UBR3_HUMAN E3 ubiquitin-protein ligase UBR3 OS=Homo sapiens GN=UBR3 PE=2 SV=2	sp|Q6ZT12|UBR3_HUMAN	Q6ZT12	4	212.43	NA	NA	NA
>sp|Q6ZW31|SYDE1_HUMAN Rho GTPase-activating protein SYDE1 OS=Homo sapiens GN=SYDE1 PE=1 SV=1	sp|Q6ZW31|SYDE1_HUMAN	Q6ZW31	3	79.792	NA	NA	NA
>sp|Q70IA6|MOB2_HUMAN MOB kinase activator 2 OS=Homo sapiens GN=MOB2 PE=1 SV=1	sp|Q70IA6|MOB2_HUMAN	Q70IA6	3	26.926	NA	NA	NA
>sp|Q7L1W4|LRC8D_HUMAN Volume-regulated anion channel subunit LRRC8D OS=Homo sapiens GN=LRRC8D PE=1 SV=1	sp|Q7L1W4|LRC8D_HUMAN	Q7L1W4	4	98.2	NA	NA	NA
>sp|Q7Z392|TPC11_HUMAN Trafficking protein particle complex subunit 11 OS=Homo sapiens GN=TRAPPC11 PE=1 SV=2	sp|Q7Z392|TPC11_HUMAN	Q7Z392	9	128.88	NA	NA	NA
>sp|Q7Z7H8|RM10_HUMAN 39S ribosomal protein L10, mitochondrial OS=Homo sapiens GN=MRPL10 PE=1 SV=3	sp|Q7Z7H8|RM10_HUMAN	Q7Z7H8	2	29.282	NA	NA	NA
>sp|Q86XZ4|SPAS2_HUMAN Spermatogenesis-associated serine-rich protein 2 OS=Homo sapiens GN=SPATS2 PE=1 SV=1	sp|Q86XZ4|SPAS2_HUMAN	Q86XZ4	4	59.544	NA	NA	NA
>sp|Q8IWX8|CHERP_HUMAN Calcium homeostasis endoplasmic reticulum protein OS=Homo sapiens GN=CHERP PE=1 SV=3	sp|Q8IWX8|CHERP_HUMAN	Q8IWX8	8	103.7	NA	NA	NA
>sp|Q8IYB5|SMAP1_HUMAN Stromal membrane-associated protein 1 OS=Homo sapiens GN=SMAP1 PE=1 SV=2	sp|Q8IYB5|SMAP1_HUMAN	Q8IYB5	4	50.386	NA	NA	NA
>sp|Q8IYT4|KATL2_HUMAN Katanin p60 ATPase-containing subunit A-like 2 OS=Homo sapiens GN=KATNAL2 PE=2 SV=3	sp|Q8IYT4|KATL2_HUMAN	Q8IYT4	1	61.252	NA	NA	NA
>sp|Q8N5B7|CERS5_HUMAN Ceramide synthase 5 OS=Homo sapiens GN=CERS5 PE=2 SV=1	sp|Q8N5B7|CERS5_HUMAN	Q8N5B7	4	45.752	NA	NA	NA
>sp|Q8N8N7|PTGR2_HUMAN Prostaglandin reductase 2 OS=Homo sapiens GN=PTGR2 PE=1 SV=1	sp|Q8N8N7|PTGR2_HUMAN	Q8N8N7	3	38.499	NA	NA	NA
>sp|Q8NCE0|SEN2_HUMAN tRNA-splicing endonuclease subunit Sen2 OS=Homo sapiens GN=TSEN2 PE=1 SV=2	sp|Q8NCE0|SEN2_HUMAN	Q8NCE0	1	53.246	NA	NA	NA
>sp|Q8ND04|SMG8_HUMAN Protein SMG8 OS=Homo sapiens GN=SMG8 PE=1 SV=1	sp|Q8ND04|SMG8_HUMAN	Q8ND04	4	109.68	NA	NA	NA
>sp|Q8NEW0|ZNT7_HUMAN Zinc transporter 7 OS=Homo sapiens GN=SLC30A7 PE=2 SV=1	sp|Q8NEW0|ZNT7_HUMAN	Q8NEW0	4	41.625	NA	NA	NA
>sp|Q8NHP6|MSPD2_HUMAN Motile sperm domain-containing protein 2 OS=Homo sapiens GN=MOSPD2 PE=1 SV=1	sp|Q8NHP6|MSPD2_HUMAN	Q8NHP6	7	59.745	NA	NA	NA
>sp|Q8NHV4|NEDD1_HUMAN Protein NEDD1 OS=Homo sapiens GN=NEDD1 PE=1 SV=1	sp|Q8NHV4|NEDD1_HUMAN	Q8NHV4	5	71.965	NA	NA	NA
>sp|Q8TB03|CX038_HUMAN Uncharacterized protein CXorf38 OS=Homo sapiens GN=CXorf38 PE=1 SV=1	sp|Q8TB03|CX038_HUMAN	Q8TB03	4	36.67	NA	NA	NA
>sp|Q8TB61|S35B2_HUMAN Adenosine 3-phospho 5-phosphosulfate transporter 1 OS=Homo sapiens GN=SLC35B2 PE=1 SV=1	sp|Q8TB61|S35B2_HUMAN	Q8TB61	6	47.514	NA	NA	NA
>sp|Q8TB72|PUM2_HUMAN Pumilio homolog 2 OS=Homo sapiens GN=PUM2 PE=1 SV=2	sp|Q8TB72|PUM2_HUMAN	Q8TB72	7	114.21	NA	NA	NA
>sp|Q8TBC5|ZSC18_HUMAN Zinc finger and SCAN domain-containing protein 18 OS=Homo sapiens GN=ZSCAN18 PE=2 SV=2	sp|Q8TBC5|ZSC18_HUMAN	Q8TBC5	4	54.803	NA	NA	NA
>sp|Q8TCS8|PNPT1_HUMAN Polyribonucleotide nucleotidyltransferase 1, mitochondrial OS=Homo sapiens GN=PNPT1 PE=1 SV=2	sp|Q8TCS8|PNPT1_HUMAN	Q8TCS8	8	85.95	NA	NA	NA
>sp|Q8WXH0|SYNE2_HUMAN Nesprin-2 OS=Homo sapiens GN=SYNE2 PE=1 SV=3	sp|Q8WXH0|SYNE2_HUMAN	Q8WXH0	9	796.43	NA	NA	NA
>sp|Q92552|RT27_HUMAN 28S ribosomal protein S27, mitochondrial OS=Homo sapiens GN=MRPS27 PE=1 SV=3	sp|Q92552|RT27_HUMAN	Q92552	5	47.611	NA	NA	NA
>sp|Q92997|DVL3_HUMAN Segment polarity protein dishevelled homolog DVL-3 OS=Homo sapiens GN=DVL3 PE=1 SV=2	sp|Q92997|DVL3_HUMAN	Q92997	8	78.054	NA	NA	NA
>sp|Q96B23|CR025_HUMAN Uncharacterized protein C18orf25 OS=Homo sapiens GN=C18orf25 PE=1 SV=2	sp|Q96B23|CR025_HUMAN	Q96B23	4	43.324	NA	NA	NA
>sp|Q96BQ5|CC127_HUMAN Coiled-coil domain-containing protein 127 OS=Homo sapiens GN=CCDC127 PE=1 SV=1	sp|Q96BQ5|CC127_HUMAN	Q96BQ5	2	30.834	NA	NA	NA
>sp|Q96F07|CYFP2_HUMAN Cytoplasmic FMR1-interacting protein 2 OS=Homo sapiens GN=CYFIP2 PE=1 SV=2	sp|Q96F07|CYFP2_HUMAN	Q96F07	17	148.4	NA	NA	NA
>sp|Q96F24|NRBF2_HUMAN Nuclear receptor-binding factor 2 OS=Homo sapiens GN=NRBF2 PE=1 SV=1	sp|Q96F24|NRBF2_HUMAN	Q96F24	4	32.377	NA	NA	NA
>sp|Q96FS4|SIPA1_HUMAN Signal-induced proliferation-associated protein 1 OS=Homo sapiens GN=SIPA1 PE=1 SV=1	sp|Q96FS4|SIPA1_HUMAN	Q96FS4	4	112.15	NA	NA	NA
>sp|Q96GP6|SREC2_HUMAN Scavenger receptor class F member 2 OS=Homo sapiens GN=SCARF2 PE=1 SV=4	sp|Q96GP6|SREC2_HUMAN	Q96GP6	4	92.478	NA	NA	NA
>sp|Q96HW7|INT4_HUMAN Integrator complex subunit 4 OS=Homo sapiens GN=INTS4 PE=1 SV=2	sp|Q96HW7|INT4_HUMAN	Q96HW7	2	108.17	NA	NA	NA
>sp|Q96JG6|VPS50_HUMAN Syndetin OS=Homo sapiens GN=VPS50 PE=1 SV=3	sp|Q96JG6|VPS50_HUMAN	Q96JG6	5	111.17	NA	NA	NA
>sp|Q96K19|RN170_HUMAN E3 ubiquitin-protein ligase RNF170 OS=Homo sapiens GN=RNF170 PE=1 SV=2	sp|Q96K19|RN170_HUMAN	Q96K19	2	29.814	NA	NA	NA
>sp|Q96K37|S35E1_HUMAN Solute carrier family 35 member E1 OS=Homo sapiens GN=SLC35E1 PE=1 SV=2	sp|Q96K37|S35E1_HUMAN	Q96K37	3	44.772	NA	NA	NA
>sp|Q96Q15|SMG1_HUMAN Serine/threonine-protein kinase SMG1 OS=Homo sapiens GN=SMG1 PE=1 SV=3	sp|Q96Q15|SMG1_HUMAN	Q96Q15	7	410.5	NA	NA	NA
>sp|Q96RN5|MED15_HUMAN Mediator of RNA polymerase II transcription subunit 15 OS=Homo sapiens GN=MED15 PE=1 SV=2	sp|Q96RN5|MED15_HUMAN	Q96RN5	5	86.753	NA	NA	NA
>sp|Q96SB4|SRPK1_HUMAN SRSF protein kinase 1 OS=Homo sapiens GN=SRPK1 PE=1 SV=2	sp|Q96SB4|SRPK1_HUMAN	Q96SB4	4	74.324	NA	NA	NA
>sp|Q96T23|RSF1_HUMAN Remodeling and spacing factor 1 OS=Homo sapiens GN=RSF1 PE=1 SV=2	sp|Q96T23|RSF1_HUMAN	Q96T23	4	163.82	NA	NA	NA
>sp|Q99719|SEPT5_HUMAN Septin-5 OS=Homo sapiens GN=SEPT5 PE=1 SV=1	sp|Q99719|SEPT5_HUMAN	Q99719	5	42.777	NA	NA	NA
>sp|Q99836|MYD88_HUMAN Myeloid differentiation primary response protein MyD88 OS=Homo sapiens GN=MYD88 PE=1 SV=1	sp|Q99836|MYD88_HUMAN	Q99836	5	33.233	NA	NA	NA
>sp|Q99933|BAG1_HUMAN BAG family molecular chaperone regulator 1 OS=Homo sapiens GN=BAG1 PE=1 SV=4	sp|Q99933|BAG1_HUMAN	Q99933	3	38.778	NA	NA	NA
>sp|Q9BQ52|RNZ2_HUMAN Zinc phosphodiesterase ELAC protein 2 OS=Homo sapiens GN=ELAC2 PE=1 SV=2	sp|Q9BQ52|RNZ2_HUMAN	Q9BQ52	7	92.218	NA	NA	NA
>sp|Q9BRP4|PAAF1_HUMAN Proteasomal ATPase-associated factor 1 OS=Homo sapiens GN=PAAF1 PE=1 SV=2	sp|Q9BRP4|PAAF1_HUMAN	Q9BRP4	5	42.19	NA	NA	NA
>sp|Q9BTD8|RBM42_HUMAN RNA-binding protein 42 OS=Homo sapiens GN=RBM42 PE=1 SV=1	sp|Q9BTD8|RBM42_HUMAN	Q9BTD8	4	50.413	NA	NA	NA
>sp|Q9BW30|TPPP3_HUMAN Tubulin polymerization-promoting protein family member 3 OS=Homo sapiens GN=TPPP3 PE=1 SV=1	sp|Q9BW30|TPPP3_HUMAN	Q9BW30	5	18.985	NA	NA	NA
>sp|Q9BXV9|CN142_HUMAN Uncharacterized protein C14orf142 OS=Homo sapiens GN=C14orf142 PE=1 SV=2	sp|Q9BXV9|CN142_HUMAN	Q9BXV9	2	10.859	NA	NA	NA
>sp|Q9C0B5|ZDHC5_HUMAN Palmitoyltransferase ZDHHC5 OS=Homo sapiens GN=ZDHHC5 PE=1 SV=2	sp|Q9C0B5|ZDHC5_HUMAN	Q9C0B5	4	77.544	NA	NA	NA
>sp|Q9C0E2|XPO4_HUMAN Exportin-4 OS=Homo sapiens GN=XPO4 PE=1 SV=2	sp|Q9C0E2|XPO4_HUMAN	Q9C0E2	6	130.14	NA	NA	NA
>sp|Q9H019|MFR1L_HUMAN Mitochondrial fission regulator 1-like OS=Homo sapiens GN=MTFR1L PE=1 SV=2	sp|Q9H019|MFR1L_HUMAN	Q9H019	3	31.957	NA	NA	NA
>sp|Q9H0L4|CSTFT_HUMAN Cleavage stimulation factor subunit 2 tau variant OS=Homo sapiens GN=CSTF2T PE=1 SV=1	sp|Q9H0L4|CSTFT_HUMAN	Q9H0L4	8	64.436	NA	NA	NA
>sp|Q9H0S4|DDX47_HUMAN Probable ATP-dependent RNA helicase DDX47 OS=Homo sapiens GN=DDX47 PE=1 SV=1	sp|Q9H0S4|DDX47_HUMAN	Q9H0S4	6	50.646	NA	NA	NA
>sp|Q9H1Y0|ATG5_HUMAN Autophagy protein 5 OS=Homo sapiens GN=ATG5 PE=1 SV=2	sp|Q9H1Y0|ATG5_HUMAN	Q9H1Y0	4	32.447	NA	NA	NA
>sp|Q9H2J4|PDCL3_HUMAN Phosducin-like protein 3 OS=Homo sapiens GN=PDCL3 PE=1 SV=1	sp|Q9H2J4|PDCL3_HUMAN	Q9H2J4	4	27.614	NA	NA	NA
>sp|Q9H2V7|SPNS1_HUMAN Protein spinster homolog 1 OS=Homo sapiens GN=SPNS1 PE=1 SV=1	sp|Q9H2V7|SPNS1_HUMAN	Q9H2V7	3	56.629	NA	NA	NA
>sp|Q9H492|MLP3A_HUMAN Microtubule-associated proteins 1A/1B light chain 3A OS=Homo sapiens GN=MAP1LC3A PE=1 SV=2	sp|Q9H492|MLP3A_HUMAN	Q9H492	5	14.272	NA	NA	NA
>sp|Q9H845|ACAD9_HUMAN Acyl-CoA dehydrogenase family member 9, mitochondrial OS=Homo sapiens GN=ACAD9 PE=1 SV=1	sp|Q9H845|ACAD9_HUMAN	Q9H845	11	68.76	NA	NA	NA
>sp|Q9H8T0|AKTIP_HUMAN AKT-interacting protein OS=Homo sapiens GN=AKTIP PE=1 SV=1	sp|Q9H8T0|AKTIP_HUMAN	Q9H8T0	4	33.128	NA	NA	NA
>sp|Q9HCE1|MOV10_HUMAN Putative helicase MOV-10 OS=Homo sapiens GN=MOV10 PE=1 SV=2	sp|Q9HCE1|MOV10_HUMAN	Q9HCE1	7	113.67	NA	NA	NA
>sp|Q9HCN4|GPN1_HUMAN GPN-loop GTPase 1 OS=Homo sapiens GN=GPN1 PE=1 SV=1	sp|Q9HCN4|GPN1_HUMAN	Q9HCN4	4	41.74	NA	NA	NA
>sp|Q9NRG7|D39U1_HUMAN Epimerase family protein SDR39U1 OS=Homo sapiens GN=SDR39U1 PE=1 SV=2	sp|Q9NRG7|D39U1_HUMAN	Q9NRG7	1	34.747	NA	NA	NA
>sp|Q9NVH0|EXD2_HUMAN Exonuclease 3-5 domain-containing protein 2 OS=Homo sapiens GN=EXD2 PE=1 SV=2	sp|Q9NVH0|EXD2_HUMAN	Q9NVH0	3	70.352	NA	NA	NA
>sp|Q9NW64|RBM22_HUMAN Pre-mRNA-splicing factor RBM22 OS=Homo sapiens GN=RBM22 PE=1 SV=1	sp|Q9NW64|RBM22_HUMAN	Q9NW64	8	46.895	NA	NA	NA
>sp|Q9NWB6|ARGL1_HUMAN Arginine and glutamate-rich protein 1 OS=Homo sapiens GN=ARGLU1 PE=1 SV=1	sp|Q9NWB6|ARGL1_HUMAN	Q9NWB6	6	33.216	NA	NA	NA
>sp|Q9NYB0|TE2IP_HUMAN Telomeric repeat-binding factor 2-interacting protein 1 OS=Homo sapiens GN=TERF2IP PE=1 SV=1	sp|Q9NYB0|TE2IP_HUMAN	Q9NYB0	5	44.259	NA	NA	NA
>sp|Q9NZ45|CISD1_HUMAN CDGSH iron-sulfur domain-containing protein 1 OS=Homo sapiens GN=CISD1 PE=1 SV=1	sp|Q9NZ45|CISD1_HUMAN	Q9NZ45	2	12.199	NA	NA	NA
>sp|Q9NZM5|GSCR2_HUMAN Glioma tumor suppressor candidate region gene 2 protein OS=Homo sapiens GN=GLTSCR2 PE=1 SV=2	sp|Q9NZM5|GSCR2_HUMAN	Q9NZM5	7	54.389	NA	NA	NA
>sp|Q9UBP4|DKK3_HUMAN Dickkopf-related protein 3 OS=Homo sapiens GN=DKK3 PE=1 SV=2	sp|Q9UBP4|DKK3_HUMAN	Q9UBP4	3	38.39	NA	NA	NA
>sp|Q9UHR5|S30BP_HUMAN SAP30-binding protein OS=Homo sapiens GN=SAP30BP PE=1 SV=1	sp|Q9UHR5|S30BP_HUMAN	Q9UHR5	3	33.87	NA	NA	NA
>sp|Q9UJ14|GGT7_HUMAN Gamma-glutamyltransferase 7 OS=Homo sapiens GN=GGT7 PE=1 SV=2	sp|Q9UJ14|GGT7_HUMAN	Q9UJ14	2	70.466	NA	NA	NA
>sp|Q9UJA5|TRM6_HUMAN tRNA (adenine(58)-N(1))-methyltransferase non-catalytic subunit TRM6 OS=Homo sapiens GN=TRMT6 PE=1 SV=1	sp|Q9UJA5|TRM6_HUMAN	Q9UJA5	5	55.799	NA	NA	NA
>sp|Q9UKG9|OCTC_HUMAN Peroxisomal carnitine O-octanoyltransferase OS=Homo sapiens GN=CROT PE=1 SV=2	sp|Q9UKG9|OCTC_HUMAN	Q9UKG9	5	70.178	NA	NA	NA
>sp|Q9UKM7|MA1B1_HUMAN Endoplasmic reticulum mannosyl-oligosaccharide 1,2-alpha-mannosidase OS=Homo sapiens GN=MAN1B1 PE=1 SV=2	sp|Q9UKM7|MA1B1_HUMAN	Q9UKM7	6	79.579	NA	NA	NA
>sp|Q9UL54|TAOK2_HUMAN Serine/threonine-protein kinase TAO2 OS=Homo sapiens GN=TAOK2 PE=1 SV=2	sp|Q9UL54|TAOK2_HUMAN	Q9UL54	7	138.25	NA	NA	NA
>sp|Q9ULZ3|ASC_HUMAN Apoptosis-associated speck-like protein containing a CARD OS=Homo sapiens GN=PYCARD PE=1 SV=2	sp|Q9ULZ3|ASC_HUMAN	Q9ULZ3	4	21.627	NA	NA	NA
>sp|Q9UMS0|NFU1_HUMAN NFU1 iron-sulfur cluster scaffold homolog, mitochondrial OS=Homo sapiens GN=NFU1 PE=1 SV=2	sp|Q9UMS0|NFU1_HUMAN	Q9UMS0	3	28.462	NA	NA	NA
>sp|Q9UNH6|SNX7_HUMAN Sorting nexin-7 OS=Homo sapiens GN=SNX7 PE=1 SV=1	sp|Q9UNH6|SNX7_HUMAN	Q9UNH6	4	45.302	NA	NA	NA
>sp|Q9UNP9|PPIE_HUMAN Peptidyl-prolyl cis-trans isomerase E OS=Homo sapiens GN=PPIE PE=1 SV=1	sp|Q9UNP9|PPIE_HUMAN	Q9UNP9	3	33.43	NA	NA	NA
>sp|Q9UPQ9|TNR6B_HUMAN Trinucleotide repeat-containing gene 6B protein OS=Homo sapiens GN=TNRC6B PE=1 SV=4	sp|Q9UPQ9|TNR6B_HUMAN	Q9UPQ9	2	194	NA	NA	NA
>sp|Q9UPY8|MARE3_HUMAN Microtubule-associated protein RP/EB family member 3 OS=Homo sapiens GN=MAPRE3 PE=1 SV=1	sp|Q9UPY8|MARE3_HUMAN	Q9UPY8	8	31.982	NA	NA	NA
>sp|Q9Y399|RT02_HUMAN 28S ribosomal protein S2, mitochondrial OS=Homo sapiens GN=MRPS2 PE=1 SV=1	sp|Q9Y399|RT02_HUMAN	Q9Y399	2	33.249	NA	NA	NA
>sp|Q9Y3C1|NOP16_HUMAN Nucleolar protein 16 OS=Homo sapiens GN=NOP16 PE=1 SV=2	sp|Q9Y3C1|NOP16_HUMAN	Q9Y3C1	5	21.188	NA	NA	NA
>sp|Q9Y3R5|DOP2_HUMAN Protein dopey-2 OS=Homo sapiens GN=DOPEY2 PE=1 SV=5	sp|Q9Y3R5|DOP2_HUMAN	Q9Y3R5	2	258.23	NA	NA	NA
>sp|Q9Y3Z3|SAMH1_HUMAN Deoxynucleoside triphosphate triphosphohydrolase SAMHD1 OS=Homo sapiens GN=SAMHD1 PE=1 SV=2	sp|Q9Y3Z3|SAMH1_HUMAN	Q9Y3Z3	6	72.2	NA	NA	NA
>sp|Q9Y496|KIF3A_HUMAN Kinesin-like protein KIF3A OS=Homo sapiens GN=KIF3A PE=1 SV=4	sp|Q9Y496|KIF3A_HUMAN	Q9Y496	10	80.04	NA	NA	NA
>sp|Q9Y5Q9|TF3C3_HUMAN General transcription factor 3C polypeptide 3 OS=Homo sapiens GN=GTF3C3 PE=1 SV=1	sp|Q9Y5Q9|TF3C3_HUMAN	Q9Y5Q9	2	101.27	NA	NA	NA
>sp|Q9Y5U2|TSSC4_HUMAN Protein TSSC4 OS=Homo sapiens GN=TSSC4 PE=1 SV=3	sp|Q9Y5U2|TSSC4_HUMAN	Q9Y5U2	4	34.325	NA	NA	NA
>sp|O75352|MPU1_HUMAN Mannose-P-dolichol utilization defect 1 protein OS=Homo sapiens GN=MPDU1 PE=1 SV=2	sp|O75352|MPU1_HUMAN	O75352	2	26.638	1.80674	8.10079e-05	0.000647653
>sp|Q8WVC6|DCAKD_HUMAN Dephospho-CoA kinase domain-containing protein OS=Homo sapiens GN=DCAKD PE=1 SV=1	sp|Q8WVC6|DCAKD_HUMAN	Q8WVC6	5	26.55	0.973383	0.000214912	0.00103093
>sp|P46782|RS5_HUMAN 40S ribosomal protein S5 OS=Homo sapiens GN=RPS5 PE=1 SV=4	sp|P46782|RS5_HUMAN	P46782	19	22.876	0.608942	0.000529938	0.00162338
>sp|P81605|DCD_HUMAN Dermcidin OS=Homo sapiens GN=DCD PE=1 SV=2	sp|P81605|DCD_HUMAN	P81605	4	11.284	1.03777	0.000541468	0.00162338
>sp|Q9Y243|AKT3_HUMAN RAC-gamma serine/threonine-protein kinase OS=Homo sapiens GN=AKT3 PE=1 SV=1	sp|Q9Y243|AKT3_HUMAN	Q9Y243	6	55.774	1.00119	0.000442375	0.00162338
>sp|P30536|TSPOA_HUMAN Translocator protein OS=Homo sapiens GN=TSPO PE=1 SV=3	sp|P30536|TSPOA_HUMAN	P30536	3	18.828	1.50515	0.00105746	0.00195121
>sp|P54289|CA2D1_HUMAN Voltage-dependent calcium channel subunit alpha-2/delta-1 OS=Homo sapiens GN=CACNA2D1 PE=1 SV=3	sp|P54289|CA2D1_HUMAN	P54289	10	124.57	0.760944	0.00129339	0.00195121
>sp|P61009|SPCS3_HUMAN Signal peptidase complex subunit 3 OS=Homo sapiens GN=SPCS3 PE=1 SV=1	sp|P61009|SPCS3_HUMAN	P61009	7	20.313	0.750577	0.0013775	0.00195121
>sp|Q13363|CTBP1_HUMAN C-terminal-binding protein 1 OS=Homo sapiens GN=CTBP1 PE=1 SV=2	sp|Q13363|CTBP1_HUMAN	Q13363	13	47.535	0.609659	0.00138298	0.00195121
>sp|Q93062|RBPMS_HUMAN RNA-binding protein with multiple splicing OS=Homo sapiens GN=RBPMS PE=1 SV=1	sp|Q93062|RBPMS_HUMAN	Q93062	3	21.802	0.806105	0.00133336	0.00195121
>sp|Q9C0J8|WDR33_HUMAN pre-mRNA 3 end processing protein WDR33 OS=Homo sapiens GN=WDR33 PE=1 SV=2	sp|Q9C0J8|WDR33_HUMAN	Q9C0J8	2	145.89	0.612379	0.00124984	0.00195121
>sp|Q9Y426|CU025_HUMAN C2 domain-containing protein 2 OS=Homo sapiens GN=C2CD2 PE=1 SV=2	sp|Q9Y426|CU025_HUMAN	Q9Y426	3	75.532	0.761413	0.00123753	0.00195121
>sp|Q9Y512|SAM50_HUMAN Sorting and assembly machinery component 50 homolog OS=Homo sapiens GN=SAMM50 PE=1 SV=3	sp|Q9Y512|SAM50_HUMAN	Q9Y512	11	51.976	0.713628	0.00119793	0.00195121
>sp|Q96A26|F162A_HUMAN Protein FAM162A OS=Homo sapiens GN=FAM162A PE=1 SV=2	sp|Q96A26|F162A_HUMAN	Q96A26	9	17.342	0.604721	0.00157883	0.00210377
>sp|O95563|MPC2_HUMAN Mitochondrial pyruvate carrier 2 OS=Homo sapiens GN=MPC2 PE=1 SV=1	sp|O95563|MPC2_HUMAN	O95563	1	14.279	0.83334	0.00218749	0.00247479
>sp|P13073|COX41_HUMAN Cytochrome c oxidase subunit 4 isoform 1, mitochondrial OS=Homo sapiens GN=COX4I1 PE=1 SV=1	sp|P13073|COX41_HUMAN	P13073	9	19.576	0.591704	0.00245807	0.00247479
>sp|P48960|CD97_HUMAN CD97 antigen OS=Homo sapiens GN=CD97 PE=1 SV=4	sp|P48960|CD97_HUMAN	P48960	6	91.868	0.748752	0.0024393	0.00247479
>sp|P49184|DNSL1_HUMAN Deoxyribonuclease-1-like 1 OS=Homo sapiens GN=DNASE1L1 PE=1 SV=1	sp|P49184|DNSL1_HUMAN	P49184	5	33.892	1.00471	0.0027859	0.00247479
>sp|Q00325|MPCP_HUMAN Phosphate carrier protein, mitochondrial OS=Homo sapiens GN=SLC25A3 PE=1 SV=2	sp|Q00325|MPCP_HUMAN	Q00325	17	40.094	0.611845	0.00263992	0.00247479
>sp|Q03135|CAV1_HUMAN Caveolin-1 OS=Homo sapiens GN=CAV1 PE=1 SV=4	sp|Q03135|CAV1_HUMAN	Q03135	13	20.471	0.63469	0.00270894	0.00247479
>sp|Q7Z422|SZRD1_HUMAN SUZ domain-containing protein 1 OS=Homo sapiens GN=SZRD1 PE=1 SV=1	sp|Q7Z422|SZRD1_HUMAN	Q7Z422	3	16.997	0.603911	0.00502232	0.00380361
>sp|Q9NVP1|DDX18_HUMAN ATP-dependent RNA helicase DDX18 OS=Homo sapiens GN=DDX18 PE=1 SV=2	sp|Q9NVP1|DDX18_HUMAN	Q9NVP1	8	75.406	0.686709	0.0047372	0.00380361
>sp|O95197|RTN3_HUMAN Reticulon-3 OS=Homo sapiens GN=RTN3 PE=1 SV=2	sp|O95197|RTN3_HUMAN	O95197	3	112.61	0.637815	0.00563468	0.00399566
>sp|Q7Z7H5|TMED4_HUMAN Transmembrane emp24 domain-containing protein 4 OS=Homo sapiens GN=TMED4 PE=1 SV=1	sp|Q7Z7H5|TMED4_HUMAN	Q7Z7H5	6	25.943	0.926121	0.0061194	0.00407702
>sp|Q8N4H5|TOM5_HUMAN Mitochondrial import receptor subunit TOM5 homolog OS=Homo sapiens GN=TOMM5 PE=1 SV=1	sp|Q8N4H5|TOM5_HUMAN	Q8N4H5	4	6.0352	0.6197	0.00599239	0.00407702
>sp|Q6Y1H2|HACD2_HUMAN Very-long-chain (3R)-3-hydroxyacyl-CoA dehydratase 2 OS=Homo sapiens GN=HACD2 PE=1 SV=1	sp|Q6Y1H2|HACD2_HUMAN	Q6Y1H2	2	28.368	0.660675	0.00663601	0.00418851
>sp|O43464|HTRA2_HUMAN Serine protease HTRA2, mitochondrial OS=Homo sapiens GN=HTRA2 PE=1 SV=2	sp|O43464|HTRA2_HUMAN	O43464	4	48.84	0.694692	0.00705163	0.00424368
>sp|Q14956|GPNMB_HUMAN Transmembrane glycoprotein NMB OS=Homo sapiens GN=GPNMB PE=1 SV=2	sp|Q14956|GPNMB_HUMAN	Q14956	3	63.922	0.638824	0.00847275	0.00483851
>sp|Q9H6U6|BCAS3_HUMAN Breast carcinoma-amplified sequence 3 OS=Homo sapiens GN=BCAS3 PE=1 SV=3	sp|Q9H6U6|BCAS3_HUMAN	Q9H6U6	10	101.24	0.775031	0.00896452	0.00500029
>sp|Q16585|SGCB_HUMAN Beta-sarcoglycan OS=Homo sapiens GN=SGCB PE=1 SV=1	sp|Q16585|SGCB_HUMAN	Q16585	7	34.776	0.619926	0.00940225	0.00501136
>sp|Q8NEJ9|NGDN_HUMAN Neuroguidin OS=Homo sapiens GN=NGDN PE=1 SV=1	sp|Q8NEJ9|NGDN_HUMAN	Q8NEJ9	2	35.894	1.06096	0.00972576	0.0050711
>sp|P52848|NDST1_HUMAN Bifunctional heparan sulfate N-deacetylase/N-sulfotransferase 1 OS=Homo sapiens GN=NDST1 PE=1 SV=1	sp|P52848|NDST1_HUMAN	P52848	7	100.87	0.59053	0.0106918	0.00534254
>sp|Q6FI81|CPIN1_HUMAN Anamorsin OS=Homo sapiens GN=CIAPIN1 PE=1 SV=2	sp|Q6FI81|CPIN1_HUMAN	Q6FI81	12	33.582	0.589992	0.0109399	0.00535491
>sp|Q9NYJ1|COA4_HUMAN Cytochrome c oxidase assembly factor 4 homolog, mitochondrial OS=Homo sapiens GN=COA4 PE=1 SV=2	sp|Q9NYJ1|COA4_HUMAN	Q9NYJ1	2	10.134	0.744417	0.0117157	0.00561999
>sp|Q02978|M2OM_HUMAN Mitochondrial 2-oxoglutarate/malate carrier protein OS=Homo sapiens GN=SLC25A11 PE=1 SV=3	sp|Q02978|M2OM_HUMAN	Q02978	13	34.061	0.6011	0.0129844	0.00576722
>sp|Q13643|FHL3_HUMAN Four and a half LIM domains protein 3 OS=Homo sapiens GN=FHL3 PE=1 SV=4	sp|Q13643|FHL3_HUMAN	Q13643	4	31.192	0.739801	0.0126004	0.00576722
>sp|O14976|GAK_HUMAN Cyclin-G-associated kinase OS=Homo sapiens GN=GAK PE=1 SV=2	sp|O14976|GAK_HUMAN	O14976	15	143.19	0.647214	0.0138082	0.0060216
>sp|O00423|EMAL1_HUMAN Echinoderm microtubule-associated protein-like 1 OS=Homo sapiens GN=EML1 PE=1 SV=3	sp|O00423|EMAL1_HUMAN	O00423	5	89.86	0.646723	0.0164888	0.00693825
>sp|P53007|TXTP_HUMAN Tricarboxylate transport protein, mitochondrial OS=Homo sapiens GN=SLC25A1 PE=1 SV=2	sp|P53007|TXTP_HUMAN	P53007	11	34.012	0.850512	0.0182108	0.00753074
>sp|Q9BYJ9|YTHD1_HUMAN YTH domain-containing family protein 1 OS=Homo sapiens GN=YTHDF1 PE=1 SV=1	sp|Q9BYJ9|YTHD1_HUMAN	Q9BYJ9	12	60.873	0.953943	0.0195571	0.00795039
>sp|Q96IX5|USMG5_HUMAN Up-regulated during skeletal muscle growth protein 5 OS=Homo sapiens GN=USMG5 PE=1 SV=1	sp|Q96IX5|USMG5_HUMAN	Q96IX5	3	6.4575	0.634599	0.0211492	0.00818163
>sp|Q9Y5Q0|FADS3_HUMAN Fatty acid desaturase 3 OS=Homo sapiens GN=FADS3 PE=2 SV=1	sp|Q9Y5Q0|FADS3_HUMAN	Q9Y5Q0	5	51.144	0.592584	0.0210619	0.00818163
>sp|Q8TCE6|FA45A_HUMAN Protein FAM45A OS=Homo sapiens GN=FAM45A PE=2 SV=1;>sp|Q6NSW5|FA45B_HUMAN Putative protein FAM45B OS=Homo sapiens GN=FAM45BP PE=5 SV=1	sp|Q8TCE6|FA45A_HUMAN;sp|Q6NSW5|FA45B_HUMAN	Q8TCE6	5	40.513	0.642075	0.0215793	0.00821548
>sp|O75969|AKAP3_HUMAN A-kinase anchor protein 3 OS=Homo sapiens GN=AKAP3 PE=1 SV=2	sp|O75969|AKAP3_HUMAN	O75969	1	94.75	0.933778	0.0224609	0.00828801
>sp|Q14997|PSME4_HUMAN Proteasome activator complex subunit 4 OS=Homo sapiens GN=PSME4 PE=1 SV=2	sp|Q14997|PSME4_HUMAN	Q14997	11	211.33	0.587739	0.0222478	0.00828801
>sp|Q9UHC1|MLH3_HUMAN DNA mismatch repair protein Mlh3 OS=Homo sapiens GN=MLH3 PE=1 SV=3	sp|Q9UHC1|MLH3_HUMAN	Q9UHC1	2	163.71	1.85103	0.023429	0.00851424
>sp|Q9H2U1|DHX36_HUMAN ATP-dependent RNA helicase DHX36 OS=Homo sapiens GN=DHX36 PE=1 SV=2	sp|Q9H2U1|DHX36_HUMAN	Q9H2U1	10	114.76	0.604131	0.0248944	0.00878071
>sp|Q9H1E3|NUCKS_HUMAN Nuclear ubiquitous casein and cyclin-dependent kinase substrate 1 OS=Homo sapiens GN=NUCKS1 PE=1 SV=1	sp|Q9H1E3|NUCKS_HUMAN	Q9H1E3	12	27.296	0.628006	0.0295074	0.00996803
>sp|A5PLN9|TPC13_HUMAN Trafficking protein particle complex subunit 13 OS=Homo sapiens GN=TRAPPC13 PE=1 SV=2	sp|A5PLN9|TPC13_HUMAN	A5PLN9	4	46.523	NA	NA	NA
>sp|A6NIH7|U119B_HUMAN Protein unc-119 homolog B OS=Homo sapiens GN=UNC119B PE=1 SV=1	sp|A6NIH7|U119B_HUMAN	A6NIH7	3	28.136	NA	NA	NA
>sp|A8CG34|P121C_HUMAN Nuclear envelope pore membrane protein POM 121C OS=Homo sapiens GN=POM121C PE=1 SV=2;>sp|Q96HA1|P121A_HUMAN Nuclear envelope pore membrane protein POM 121 OS=Homo sapiens GN=POM121 PE=1 SV=2	sp|A8CG34|P121C_HUMAN;sp|Q96HA1|P121A_HUMAN	A8CG34	3	125.06	NA	NA	NA
>sp|O00115|DNS2A_HUMAN Deoxyribonuclease-2-alpha OS=Homo sapiens GN=DNASE2 PE=1 SV=2	sp|O00115|DNS2A_HUMAN	O00115	3	39.58	NA	NA	NA
>sp|O00214|LEG8_HUMAN Galectin-8 OS=Homo sapiens GN=LGALS8 PE=1 SV=4	sp|O00214|LEG8_HUMAN	O00214	3	35.808	NA	NA	NA
>sp|O00459|P85B_HUMAN Phosphatidylinositol 3-kinase regulatory subunit beta OS=Homo sapiens GN=PIK3R2 PE=1 SV=2	sp|O00459|P85B_HUMAN	O00459	7	81.544	NA	NA	NA
>sp|O14531|DPYL4_HUMAN Dihydropyrimidinase-related protein 4 OS=Homo sapiens GN=DPYSL4 PE=1 SV=2	sp|O14531|DPYL4_HUMAN	O14531	6	61.877	NA	NA	NA
>sp|O14545|TRAD1_HUMAN TRAF-type zinc finger domain-containing protein 1 OS=Homo sapiens GN=TRAFD1 PE=1 SV=1	sp|O14545|TRAD1_HUMAN	O14545	6	64.84	NA	NA	NA
>sp|O14735|CDIPT_HUMAN CDP-diacylglycerol--inositol 3-phosphatidyltransferase OS=Homo sapiens GN=CDIPT PE=1 SV=1	sp|O14735|CDIPT_HUMAN	O14735	2	23.539	NA	NA	NA
>sp|O15084|ANR28_HUMAN Serine/threonine-protein phosphatase 6 regulatory ankyrin repeat subunit A OS=Homo sapiens GN=ANKRD28 PE=1 SV=5	sp|O15084|ANR28_HUMAN	O15084	10	112.96	NA	NA	NA
>sp|O15226|NKRF_HUMAN NF-kappa-B-repressing factor OS=Homo sapiens GN=NKRF PE=1 SV=2	sp|O15226|NKRF_HUMAN	O15226	4	77.672	NA	NA	NA
>sp|O15446|RPA34_HUMAN DNA-directed RNA polymerase I subunit RPA34 OS=Homo sapiens GN=CD3EAP PE=1 SV=1	sp|O15446|RPA34_HUMAN	O15446	2	54.985	NA	NA	NA
>sp|O43149|ZZEF1_HUMAN Zinc finger ZZ-type and EF-hand domain-containing protein 1 OS=Homo sapiens GN=ZZEF1 PE=1 SV=6	sp|O43149|ZZEF1_HUMAN	O43149	3	331.07	NA	NA	NA
>sp|O43402|EMC8_HUMAN ER membrane protein complex subunit 8 OS=Homo sapiens GN=EMC8 PE=1 SV=1	sp|O43402|EMC8_HUMAN	O43402	3	23.773	NA	NA	NA
>sp|O43516|WIPF1_HUMAN WAS/WASL-interacting protein family member 1 OS=Homo sapiens GN=WIPF1 PE=1 SV=3	sp|O43516|WIPF1_HUMAN	O43516	3	51.258	NA	NA	NA
>sp|O43639|NCK2_HUMAN Cytoplasmic protein NCK2 OS=Homo sapiens GN=NCK2 PE=1 SV=2	sp|O43639|NCK2_HUMAN	O43639	4	42.915	NA	NA	NA
>sp|O43741|AAKB2_HUMAN 5-AMP-activated protein kinase subunit beta-2 OS=Homo sapiens GN=PRKAB2 PE=1 SV=1	sp|O43741|AAKB2_HUMAN	O43741	4	30.302	NA	NA	NA
>sp|O43920|NDUS5_HUMAN NADH dehydrogenase [ubiquinone] iron-sulfur protein 5 OS=Homo sapiens GN=NDUFS5 PE=1 SV=3	sp|O43920|NDUS5_HUMAN	O43920	7	12.517	NA	NA	NA
>sp|O75152|ZC11A_HUMAN Zinc finger CCCH domain-containing protein 11A OS=Homo sapiens GN=ZC3H11A PE=1 SV=3	sp|O75152|ZC11A_HUMAN	O75152	4	89.13	NA	NA	NA
>sp|O75153|CLU_HUMAN Clustered mitochondria protein homolog OS=Homo sapiens GN=CLUH PE=1 SV=2	sp|O75153|CLU_HUMAN	O75153	6	146.67	NA	NA	NA
>sp|O75475|PSIP1_HUMAN PC4 and SFRS1-interacting protein OS=Homo sapiens GN=PSIP1 PE=1 SV=1	sp|O75475|PSIP1_HUMAN	O75475	6	60.103	NA	NA	NA
>sp|O75794|CD123_HUMAN Cell division cycle protein 123 homolog OS=Homo sapiens GN=CDC123 PE=1 SV=1	sp|O75794|CD123_HUMAN	O75794	5	39.134	NA	NA	NA
>sp|O76054|S14L2_HUMAN SEC14-like protein 2 OS=Homo sapiens GN=SEC14L2 PE=1 SV=1	sp|O76054|S14L2_HUMAN	O76054	5	46.145	NA	NA	NA
>sp|O94766|B3GA3_HUMAN Galactosylgalactosylxylosylprotein 3-beta-glucuronosyltransferase 3 OS=Homo sapiens GN=B3GAT3 PE=1 SV=2	sp|O94766|B3GA3_HUMAN	O94766	6	37.121	NA	NA	NA
>sp|O94808|GFPT2_HUMAN Glutamine--fructose-6-phosphate aminotransferase [isomerizing] 2 OS=Homo sapiens GN=GFPT2 PE=1 SV=3	sp|O94808|GFPT2_HUMAN	O94808	11	76.93	NA	NA	NA
>sp|O94830|DDHD2_HUMAN Phospholipase DDHD2 OS=Homo sapiens GN=DDHD2 PE=1 SV=2	sp|O94830|DDHD2_HUMAN	O94830	3	81.031	NA	NA	NA
>sp|O94888|UBXN7_HUMAN UBX domain-containing protein 7 OS=Homo sapiens GN=UBXN7 PE=1 SV=2	sp|O94888|UBXN7_HUMAN	O94888	6	54.862	NA	NA	NA
>sp|O94966|UBP19_HUMAN Ubiquitin carboxyl-terminal hydrolase 19 OS=Homo sapiens GN=USP19 PE=1 SV=2	sp|O94966|UBP19_HUMAN	O94966	6	145.65	NA	NA	NA
>sp|O95298|NDUC2_HUMAN NADH dehydrogenase [ubiquinone] 1 subunit C2 OS=Homo sapiens GN=NDUFC2 PE=1 SV=1;>sp|E9PQ53|NDUCR_HUMAN NADH dehydrogenase [ubiquinone] 1 subunit C2, isoform 2 OS=Homo sapiens GN=NDUFC2-KCTD14 PE=1 SV=1	sp|O95298|NDUC2_HUMAN;sp|E9PQ53|NDUCR_HUMAN	O95298	2	14.187	NA	NA	NA
>sp|O95396|MOCS3_HUMAN Adenylyltransferase and sulfurtransferase MOCS3 OS=Homo sapiens GN=MOCS3 PE=1 SV=1	sp|O95396|MOCS3_HUMAN	O95396	3	49.669	NA	NA	NA
>sp|O95999|BCL10_HUMAN B-cell lymphoma/leukemia 10 OS=Homo sapiens GN=BCL10 PE=1 SV=1	sp|O95999|BCL10_HUMAN	O95999	5	26.251	NA	NA	NA
>sp|O96033|MOC2A_HUMAN Molybdopterin synthase sulfur carrier subunit OS=Homo sapiens GN=MOCS2 PE=1 SV=1	sp|O96033|MOC2A_HUMAN	O96033	3	9.7552	NA	NA	NA
>sp|P01034|CYTC_HUMAN Cystatin-C OS=Homo sapiens GN=CST3 PE=1 SV=1	sp|P01034|CYTC_HUMAN	P01034	2	15.799	NA	NA	NA
>sp|P01116|RASK_HUMAN GTPase KRas OS=Homo sapiens GN=KRAS PE=1 SV=1	sp|P01116|RASK_HUMAN	P01116	5	21.656	NA	NA	NA
>sp|P04150|GCR_HUMAN Glucocorticoid receptor OS=Homo sapiens GN=NR3C1 PE=1 SV=1	sp|P04150|GCR_HUMAN	P04150	7	85.658	NA	NA	NA
>sp|P05109|S10A8_HUMAN Protein S100-A8 OS=Homo sapiens GN=S100A8 PE=1 SV=1	sp|P05109|S10A8_HUMAN	P05109	6	10.834	NA	NA	NA
>sp|P05412|JUN_HUMAN Transcription factor AP-1 OS=Homo sapiens GN=JUN PE=1 SV=2	sp|P05412|JUN_HUMAN	P05412	4	35.675	NA	NA	NA
>sp|P09132|SRP19_HUMAN Signal recognition particle 19 kDa protein OS=Homo sapiens GN=SRP19 PE=1 SV=3	sp|P09132|SRP19_HUMAN	P09132	5	16.156	NA	NA	NA
>sp|P10746|HEM4_HUMAN Uroporphyrinogen-III synthase OS=Homo sapiens GN=UROS PE=1 SV=1	sp|P10746|HEM4_HUMAN	P10746	5	28.627	NA	NA	NA
>sp|P11441|UBL4A_HUMAN Ubiquitin-like protein 4A OS=Homo sapiens GN=UBL4A PE=1 SV=1	sp|P11441|UBL4A_HUMAN	P11441	3	17.776	NA	NA	NA
>sp|P16298|PP2BB_HUMAN Serine/threonine-protein phosphatase 2B catalytic subunit beta isoform OS=Homo sapiens GN=PPP3CB PE=1 SV=2	sp|P16298|PP2BB_HUMAN	P16298	15	59.024	NA	NA	NA
>sp|P18615|NELFE_HUMAN Negative elongation factor E OS=Homo sapiens GN=NELFE PE=1 SV=3	sp|P18615|NELFE_HUMAN	P18615	8	43.239	NA	NA	NA
>sp|P28290|SSFA2_HUMAN Sperm-specific antigen 2 OS=Homo sapiens GN=SSFA2 PE=1 SV=3	sp|P28290|SSFA2_HUMAN	P28290	10	138.38	NA	NA	NA
>sp|P29372|3MG_HUMAN DNA-3-methyladenine glycosylase OS=Homo sapiens GN=MPG PE=1 SV=3	sp|P29372|3MG_HUMAN	P29372	4	32.868	NA	NA	NA
>sp|P29373|RABP2_HUMAN Cellular retinoic acid-binding protein 2 OS=Homo sapiens GN=CRABP2 PE=1 SV=2	sp|P29373|RABP2_HUMAN	P29373	7	15.693	NA	NA	NA
>sp|P30530|UFO_HUMAN Tyrosine-protein kinase receptor UFO OS=Homo sapiens GN=AXL PE=1 SV=3	sp|P30530|UFO_HUMAN	P30530	8	98.335	NA	NA	NA
>sp|P31947|1433S_HUMAN 14-3-3 protein sigma OS=Homo sapiens GN=SFN PE=1 SV=1	sp|P31947|1433S_HUMAN	P31947	8	27.774	NA	NA	NA
>sp|P40818|UBP8_HUMAN Ubiquitin carboxyl-terminal hydrolase 8 OS=Homo sapiens GN=USP8 PE=1 SV=1	sp|P40818|UBP8_HUMAN	P40818	6	127.52	NA	NA	NA
>sp|P41743|KPCI_HUMAN Protein kinase C iota type OS=Homo sapiens GN=PRKCI PE=1 SV=2	sp|P41743|KPCI_HUMAN	P41743	4	68.262	NA	NA	NA
>sp|P47929|LEG7_HUMAN Galectin-7 OS=Homo sapiens GN=LGALS7 PE=1 SV=2	sp|P47929|LEG7_HUMAN	P47929	4	15.075	NA	NA	NA
>sp|P48553|TPC10_HUMAN Trafficking protein particle complex subunit 10 OS=Homo sapiens GN=TRAPPC10 PE=1 SV=2	sp|P48553|TPC10_HUMAN	P48553	3	142.19	NA	NA	NA
>sp|P51784|UBP11_HUMAN Ubiquitin carboxyl-terminal hydrolase 11 OS=Homo sapiens GN=USP11 PE=1 SV=3	sp|P51784|UBP11_HUMAN	P51784	5	109.82	NA	NA	NA
>sp|P51809|VAMP7_HUMAN Vesicle-associated membrane protein 7 OS=Homo sapiens GN=VAMP7 PE=1 SV=3	sp|P51809|VAMP7_HUMAN	P51809	6	24.935	NA	NA	NA
>sp|P53384|NUBP1_HUMAN Cytosolic Fe-S cluster assembly factor NUBP1 OS=Homo sapiens GN=NUBP1 PE=1 SV=2	sp|P53384|NUBP1_HUMAN	P53384	4	34.534	NA	NA	NA
>sp|P53609|PGTB1_HUMAN Geranylgeranyl transferase type-1 subunit beta OS=Homo sapiens GN=PGGT1B PE=1 SV=2	sp|P53609|PGTB1_HUMAN	P53609	7	42.368	NA	NA	NA
>sp|P54105|ICLN_HUMAN Methylosome subunit pICln OS=Homo sapiens GN=CLNS1A PE=1 SV=1	sp|P54105|ICLN_HUMAN	P54105	5	26.215	NA	NA	NA
>sp|P54922|ADPRH_HUMAN [Protein ADP-ribosylarginine] hydrolase OS=Homo sapiens GN=ADPRH PE=1 SV=1	sp|P54922|ADPRH_HUMAN	P54922	6	39.506	NA	NA	NA
>sp|P56199|ITA1_HUMAN Integrin alpha-1 OS=Homo sapiens GN=ITGA1 PE=1 SV=2	sp|P56199|ITA1_HUMAN	P56199	6	130.85	NA	NA	NA
>sp|P56556|NDUA6_HUMAN NADH dehydrogenase [ubiquinone] 1 alpha subcomplex subunit 6 OS=Homo sapiens GN=NDUFA6 PE=1 SV=3	sp|P56556|NDUA6_HUMAN	P56556	4	17.871	NA	NA	NA
>sp|Q99879|H2B1M_HUMAN Histone H2B type 1-M OS=Homo sapiens GN=HIST1H2BM PE=1 SV=3;>sp|Q99877|H2B1N_HUMAN Histone H2B type 1-N OS=Homo sapiens GN=HIST1H2BN PE=1 SV=3;>sp|Q93079|H2B1H_HUMAN Histone H2B type 1-H OS=Homo sapiens GN=HIST1H2BH PE=1 SV=3;>sp|Q5Q	sp|Q99879|H2B1M_HUMAN;sp|Q99877|H2B1N_HUMAN;sp|Q93079|H2B1H_HUMAN;sp|Q5QNW6|H2B2F_HUMAN;sp|P62807|H2B1C_HUMAN;sp|P58876|H2B1D_HUMAN;sp|Q99880|H2B1L_HUMAN	Q99879	17	13.989	NA	NA	NA
>sp|P60510|PP4C_HUMAN Serine/threonine-protein phosphatase 4 catalytic subunit OS=Homo sapiens GN=PPP4C PE=1 SV=1	sp|P60510|PP4C_HUMAN	P60510	9	35.08	NA	NA	NA
>sp|P60604|UB2G2_HUMAN Ubiquitin-conjugating enzyme E2 G2 OS=Homo sapiens GN=UBE2G2 PE=1 SV=1	sp|P60604|UB2G2_HUMAN	P60604	3	18.566	NA	NA	NA
>sp|P60709|ACTB_HUMAN Actin, cytoplasmic 1 OS=Homo sapiens GN=ACTB PE=1 SV=1	sp|P60709|ACTB_HUMAN	P60709	49	41.736	NA	NA	NA
>sp|P61165|TM258_HUMAN Transmembrane protein 258 OS=Homo sapiens GN=TMEM258 PE=1 SV=1	sp|P61165|TM258_HUMAN	P61165	1	9.0788	NA	NA	NA
>sp|P62633|CNBP_HUMAN Cellular nucleic acid-binding protein OS=Homo sapiens GN=CNBP PE=1 SV=1	sp|P62633|CNBP_HUMAN	P62633	2	19.463	NA	NA	NA
>sp|P62875|RPAB5_HUMAN DNA-directed RNA polymerases I, II, and III subunit RPABC5 OS=Homo sapiens GN=POLR2L PE=1 SV=1	sp|P62875|RPAB5_HUMAN	P62875	2	7.645	NA	NA	NA
>sp|P98175|RBM10_HUMAN RNA-binding protein 10 OS=Homo sapiens GN=RBM10 PE=1 SV=3	sp|P98175|RBM10_HUMAN	P98175	6	103.53	NA	NA	NA
>sp|Q02297|NRG1_HUMAN Pro-neuregulin-1, membrane-bound isoform OS=Homo sapiens GN=NRG1 PE=1 SV=3	sp|Q02297|NRG1_HUMAN	Q02297	5	70.391	NA	NA	NA
>sp|Q08357|S20A2_HUMAN Sodium-dependent phosphate transporter 2 OS=Homo sapiens GN=SLC20A2 PE=1 SV=1	sp|Q08357|S20A2_HUMAN	Q08357	3	70.392	NA	NA	NA
>sp|Q08431|MFGM_HUMAN Lactadherin OS=Homo sapiens GN=MFGE8 PE=1 SV=2	sp|Q08431|MFGM_HUMAN	Q08431	5	43.122	NA	NA	NA
>sp|Q08AE8|SPIR1_HUMAN Protein spire homolog 1 OS=Homo sapiens GN=SPIRE1 PE=1 SV=3	sp|Q08AE8|SPIR1_HUMAN	Q08AE8	2	85.543	NA	NA	NA
>sp|Q10588|BST1_HUMAN ADP-ribosyl cyclase/cyclic ADP-ribose hydrolase 2 OS=Homo sapiens GN=BST1 PE=1 SV=2	sp|Q10588|BST1_HUMAN	Q10588	3	35.724	NA	NA	NA
>sp|Q12824|SNF5_HUMAN SWI/SNF-related matrix-associated actin-dependent regulator of chromatin subfamily B member 1 OS=Homo sapiens GN=SMARCB1 PE=1 SV=2	sp|Q12824|SNF5_HUMAN	Q12824	2	44.141	NA	NA	NA
>sp|Q12899|TRI26_HUMAN Tripartite motif-containing protein 26 OS=Homo sapiens GN=TRIM26 PE=1 SV=1	sp|Q12899|TRI26_HUMAN	Q12899	6	62.165	NA	NA	NA
>sp|Q12983|BNIP3_HUMAN BCL2/adenovirus E1B 19 kDa protein-interacting protein 3 OS=Homo sapiens GN=BNIP3 PE=1 SV=2	sp|Q12983|BNIP3_HUMAN	Q12983	2	21.541	NA	NA	NA
>sp|Q13049|TRI32_HUMAN E3 ubiquitin-protein ligase TRIM32 OS=Homo sapiens GN=TRIM32 PE=1 SV=2	sp|Q13049|TRI32_HUMAN	Q13049	8	71.988	NA	NA	NA
>sp|Q13454|TUSC3_HUMAN Tumor suppressor candidate 3 OS=Homo sapiens GN=TUSC3 PE=1 SV=1	sp|Q13454|TUSC3_HUMAN	Q13454	4	39.676	NA	NA	NA
>sp|Q13636|RAB31_HUMAN Ras-related protein Rab-31 OS=Homo sapiens GN=RAB31 PE=1 SV=1	sp|Q13636|RAB31_HUMAN	Q13636	5	21.569	NA	NA	NA
>sp|Q14520|HABP2_HUMAN Hyaluronan-binding protein 2 OS=Homo sapiens GN=HABP2 PE=1 SV=1	sp|Q14520|HABP2_HUMAN	Q14520	3	62.671	NA	NA	NA
>sp|Q15345|LRC41_HUMAN Leucine-rich repeat-containing protein 41 OS=Homo sapiens GN=LRRC41 PE=1 SV=3	sp|Q15345|LRC41_HUMAN	Q15345	3	88.649	NA	NA	NA
>sp|Q15555|MARE2_HUMAN Microtubule-associated protein RP/EB family member 2 OS=Homo sapiens GN=MAPRE2 PE=1 SV=1	sp|Q15555|MARE2_HUMAN	Q15555	7	37.031	NA	NA	NA
>sp|Q15629|TRAM1_HUMAN Translocating chain-associated membrane protein 1 OS=Homo sapiens GN=TRAM1 PE=1 SV=3	sp|Q15629|TRAM1_HUMAN	Q15629	3	43.071	NA	NA	NA
>sp|Q15773|MLF2_HUMAN Myeloid leukemia factor 2 OS=Homo sapiens GN=MLF2 PE=1 SV=1	sp|Q15773|MLF2_HUMAN	Q15773	3	28.147	NA	NA	NA
>sp|Q16134|ETFD_HUMAN Electron transfer flavoprotein-ubiquinone oxidoreductase, mitochondrial OS=Homo sapiens GN=ETFDH PE=1 SV=2	sp|Q16134|ETFD_HUMAN	Q16134	8	68.495	NA	NA	NA
>sp|Q16637|SMN_HUMAN Survival motor neuron protein OS=Homo sapiens GN=SMN1 PE=1 SV=1	sp|Q16637|SMN_HUMAN	Q16637	3	31.848	NA	NA	NA
>sp|Q16762|THTR_HUMAN Thiosulfate sulfurtransferase OS=Homo sapiens GN=TST PE=1 SV=4	sp|Q16762|THTR_HUMAN	Q16762	5	33.429	NA	NA	NA
>sp|Q53F19|NCBP3_HUMAN Nuclear cap-binding protein subunit 3 OS=Homo sapiens GN=NCBP3 PE=1 SV=2	sp|Q53F19|NCBP3_HUMAN	Q53F19	4	70.592	NA	NA	NA
>sp|Q5BKZ1|ZN326_HUMAN DBIRD complex subunit ZNF326 OS=Homo sapiens GN=ZNF326 PE=1 SV=2	sp|Q5BKZ1|ZN326_HUMAN	Q5BKZ1	6	65.653	NA	NA	NA
>sp|Q5JTD0|TJAP1_HUMAN Tight junction-associated protein 1 OS=Homo sapiens GN=TJAP1 PE=1 SV=1	sp|Q5JTD0|TJAP1_HUMAN	Q5JTD0	8	61.82	NA	NA	NA
>sp|Q5SWX8|ODR4_HUMAN Protein odr-4 homolog OS=Homo sapiens GN=ODR4 PE=1 SV=1	sp|Q5SWX8|ODR4_HUMAN	Q5SWX8	6	51.103	NA	NA	NA
>sp|Q5T8D3|ACBD5_HUMAN Acyl-CoA-binding domain-containing protein 5 OS=Homo sapiens GN=ACBD5 PE=1 SV=1	sp|Q5T8D3|ACBD5_HUMAN	Q5T8D3	4	60.091	NA	NA	NA
>sp|Q5TZA2|CROCC_HUMAN Rootletin OS=Homo sapiens GN=CROCC PE=1 SV=1	sp|Q5TZA2|CROCC_HUMAN	Q5TZA2	5	228.52	NA	NA	NA
>sp|Q5VW36|FOCAD_HUMAN Focadhesin OS=Homo sapiens GN=FOCAD PE=1 SV=1	sp|Q5VW36|FOCAD_HUMAN	Q5VW36	8	200.07	NA	NA	NA
>sp|Q5VW38|GP107_HUMAN Protein GPR107 OS=Homo sapiens GN=GPR107 PE=1 SV=1	sp|Q5VW38|GP107_HUMAN	Q5VW38	2	66.99	NA	NA	NA
>sp|Q66LE6|2ABD_HUMAN Serine/threonine-protein phosphatase 2A 55 kDa regulatory subunit B delta isoform OS=Homo sapiens GN=PPP2R2D PE=2 SV=1	sp|Q66LE6|2ABD_HUMAN	Q66LE6	11	52.042	NA	NA	NA
>sp|Q6GMV2|SMYD5_HUMAN SET and MYND domain-containing protein 5 OS=Homo sapiens GN=SMYD5 PE=1 SV=2	sp|Q6GMV2|SMYD5_HUMAN	Q6GMV2	6	47.34	NA	NA	NA
>sp|Q6GQQ9|OTU7B_HUMAN OTU domain-containing protein 7B OS=Homo sapiens GN=OTUD7B PE=1 SV=1	sp|Q6GQQ9|OTU7B_HUMAN	Q6GQQ9	4	92.525	NA	NA	NA
>sp|Q6IA86|ELP2_HUMAN Elongator complex protein 2 OS=Homo sapiens GN=ELP2 PE=1 SV=2	sp|Q6IA86|ELP2_HUMAN	Q6IA86	5	92.499	NA	NA	NA
>sp|Q6QNY0|BL1S3_HUMAN Biogenesis of lysosome-related organelles complex 1 subunit 3 OS=Homo sapiens GN=BLOC1S3 PE=1 SV=1	sp|Q6QNY0|BL1S3_HUMAN	Q6QNY0	3	21.255	NA	NA	NA
>sp|Q6S8J3|POTEE_HUMAN POTE ankyrin domain family member E OS=Homo sapiens GN=POTEE PE=1 SV=3;>sp|A5A3E0|POTEF_HUMAN POTE ankyrin domain family member F OS=Homo sapiens GN=POTEF PE=1 SV=2	sp|Q6S8J3|POTEE_HUMAN;sp|A5A3E0|POTEF_HUMAN	Q6S8J3	16	121.36	NA	NA	NA
>sp|Q6ZTI6|F101A_HUMAN Filamin-interacting protein FAM101A OS=Homo sapiens GN=FAM101A PE=1 SV=3	sp|Q6ZTI6|F101A_HUMAN	Q6ZTI6	3	23.61	NA	NA	NA
>sp|Q6ZUT6|CO052_HUMAN Uncharacterized protein C15orf52 OS=Homo sapiens GN=C15orf52 PE=1 SV=1	sp|Q6ZUT6|CO052_HUMAN	Q6ZUT6	4	57.324	NA	NA	NA
>sp|Q7RTS9|DYM_HUMAN Dymeclin OS=Homo sapiens GN=DYM PE=1 SV=1	sp|Q7RTS9|DYM_HUMAN	Q7RTS9	3	75.935	NA	NA	NA
>sp|Q7Z4W1|DCXR_HUMAN L-xylulose reductase OS=Homo sapiens GN=DCXR PE=1 SV=2	sp|Q7Z4W1|DCXR_HUMAN	Q7Z4W1	5	25.913	NA	NA	NA
>sp|Q7Z5G4|GOGA7_HUMAN Golgin subfamily A member 7 OS=Homo sapiens GN=GOLGA7 PE=1 SV=2	sp|Q7Z5G4|GOGA7_HUMAN	Q7Z5G4	4	15.824	NA	NA	NA
>sp|Q7Z6E9|RBBP6_HUMAN E3 ubiquitin-protein ligase RBBP6 OS=Homo sapiens GN=RBBP6 PE=1 SV=1	sp|Q7Z6E9|RBBP6_HUMAN	Q7Z6E9	2	201.56	NA	NA	NA
>sp|Q86UA1|PRP39_HUMAN Pre-mRNA-processing factor 39 OS=Homo sapiens GN=PRPF39 PE=1 SV=3	sp|Q86UA1|PRP39_HUMAN	Q86UA1	2	78.429	NA	NA	NA
>sp|Q86VM9|ZCH18_HUMAN Zinc finger CCCH domain-containing protein 18 OS=Homo sapiens GN=ZC3H18 PE=1 SV=2	sp|Q86VM9|ZCH18_HUMAN	Q86VM9	10	106.38	NA	NA	NA
>sp|Q86VX2|COMD7_HUMAN COMM domain-containing protein 7 OS=Homo sapiens GN=COMMD7 PE=1 SV=2	sp|Q86VX2|COMD7_HUMAN	Q86VX2	5	22.54	NA	NA	NA
>sp|Q86WR0|CCD25_HUMAN Coiled-coil domain-containing protein 25 OS=Homo sapiens GN=CCDC25 PE=1 SV=2	sp|Q86WR0|CCD25_HUMAN	Q86WR0	6	24.479	NA	NA	NA
>sp|Q86YV5|SG223_HUMAN Tyrosine-protein kinase SgK223 OS=Homo sapiens GN=SGK223 PE=1 SV=4	sp|Q86YV5|SG223_HUMAN	Q86YV5	4	149.62	NA	NA	NA
>sp|Q8IWA4|MFN1_HUMAN Mitofusin-1 OS=Homo sapiens GN=MFN1 PE=1 SV=2	sp|Q8IWA4|MFN1_HUMAN	Q8IWA4	4	84.099	NA	NA	NA
>sp|Q8IWR0|Z3H7A_HUMAN Zinc finger CCCH domain-containing protein 7A OS=Homo sapiens GN=ZC3H7A PE=1 SV=1	sp|Q8IWR0|Z3H7A_HUMAN	Q8IWR0	7	110.54	NA	NA	NA
>sp|Q8IWS0|PHF6_HUMAN PHD finger protein 6 OS=Homo sapiens GN=PHF6 PE=1 SV=1	sp|Q8IWS0|PHF6_HUMAN	Q8IWS0	2	41.29	NA	NA	NA
>sp|Q8IWV7|UBR1_HUMAN E3 ubiquitin-protein ligase UBR1 OS=Homo sapiens GN=UBR1 PE=1 SV=1	sp|Q8IWV7|UBR1_HUMAN	Q8IWV7	6	200.21	NA	NA	NA
>sp|Q8IXL7|MSRB3_HUMAN Methionine-R-sulfoxide reductase B3 OS=Homo sapiens GN=MSRB3 PE=1 SV=2	sp|Q8IXL7|MSRB3_HUMAN	Q8IXL7	4	20.702	NA	NA	NA
>sp|Q8IY33|MILK2_HUMAN MICAL-like protein 2 OS=Homo sapiens GN=MICALL2 PE=1 SV=1	sp|Q8IY33|MILK2_HUMAN	Q8IY33	8	97.501	NA	NA	NA
>sp|Q8N5M9|JAGN1_HUMAN Protein jagunal homolog 1 OS=Homo sapiens GN=JAGN1 PE=1 SV=1	sp|Q8N5M9|JAGN1_HUMAN	Q8N5M9	1	21.125	NA	NA	NA
>sp|Q8N999|CL029_HUMAN Uncharacterized protein C12orf29 OS=Homo sapiens GN=C12orf29 PE=1 SV=2	sp|Q8N999|CL029_HUMAN	Q8N999	2	37.49	NA	NA	NA
>sp|Q8NAV1|PR38A_HUMAN Pre-mRNA-splicing factor 38A OS=Homo sapiens GN=PRPF38A PE=1 SV=1	sp|Q8NAV1|PR38A_HUMAN	Q8NAV1	4	37.476	NA	NA	NA
>sp|Q8NB46|ANR52_HUMAN Serine/threonine-protein phosphatase 6 regulatory ankyrin repeat subunit C OS=Homo sapiens GN=ANKRD52 PE=1 SV=3	sp|Q8NB46|ANR52_HUMAN	Q8NB46	6	115.08	NA	NA	NA
>sp|Q8NBN3|TM87A_HUMAN Transmembrane protein 87A OS=Homo sapiens GN=TMEM87A PE=1 SV=3	sp|Q8NBN3|TM87A_HUMAN	Q8NBN3	4	63.429	NA	NA	NA
>sp|Q8NBN7|RDH13_HUMAN Retinol dehydrogenase 13 OS=Homo sapiens GN=RDH13 PE=1 SV=2	sp|Q8NBN7|RDH13_HUMAN	Q8NBN7	8	35.932	NA	NA	NA
>sp|Q8NEZ5|FBX22_HUMAN F-box only protein 22 OS=Homo sapiens GN=FBXO22 PE=1 SV=1	sp|Q8NEZ5|FBX22_HUMAN	Q8NEZ5	5	44.508	NA	NA	NA
>sp|Q8NFF5|FAD1_HUMAN FAD synthase OS=Homo sapiens GN=FLAD1 PE=1 SV=1	sp|Q8NFF5|FAD1_HUMAN	Q8NFF5	4	65.265	NA	NA	NA
>sp|Q8TAF3|WDR48_HUMAN WD repeat-containing protein 48 OS=Homo sapiens GN=WDR48 PE=1 SV=1	sp|Q8TAF3|WDR48_HUMAN	Q8TAF3	8	76.21	NA	NA	NA
>sp|Q8TBX8|PI42C_HUMAN Phosphatidylinositol 5-phosphate 4-kinase type-2 gamma OS=Homo sapiens GN=PIP4K2C PE=1 SV=3	sp|Q8TBX8|PI42C_HUMAN	Q8TBX8	9	47.299	NA	NA	NA
>sp|Q8WTW3|COG1_HUMAN Conserved oligomeric Golgi complex subunit 1 OS=Homo sapiens GN=COG1 PE=1 SV=1	sp|Q8WTW3|COG1_HUMAN	Q8WTW3	12	108.98	NA	NA	NA
>sp|Q8WU79|SMAP2_HUMAN Stromal membrane-associated protein 2 OS=Homo sapiens GN=SMAP2 PE=1 SV=1	sp|Q8WU79|SMAP2_HUMAN	Q8WU79	4	46.785	NA	NA	NA
>sp|Q8WUF8|F172A_HUMAN Protein FAM172A OS=Homo sapiens GN=FAM172A PE=2 SV=1	sp|Q8WUF8|F172A_HUMAN	Q8WUF8	3	47.972	NA	NA	NA
>sp|Q8WUH1|CHUR_HUMAN Protein Churchill OS=Homo sapiens GN=CHURC1 PE=1 SV=2	sp|Q8WUH1|CHUR_HUMAN	Q8WUH1	2	16.111	NA	NA	NA
>sp|Q8WYP5|ELYS_HUMAN Protein ELYS OS=Homo sapiens GN=AHCTF1 PE=1 SV=3	sp|Q8WYP5|ELYS_HUMAN	Q8WYP5	8	252.5	NA	NA	NA
>sp|Q92600|RCD1_HUMAN Cell differentiation protein RCD1 homolog OS=Homo sapiens GN=RQCD1 PE=1 SV=1	sp|Q92600|RCD1_HUMAN	Q92600	4	33.631	NA	NA	NA
>sp|Q92733|PRCC_HUMAN Proline-rich protein PRCC OS=Homo sapiens GN=PRCC PE=1 SV=1	sp|Q92733|PRCC_HUMAN	Q92733	2	52.417	NA	NA	NA
>sp|Q92797|SYMPK_HUMAN Symplekin OS=Homo sapiens GN=SYMPK PE=1 SV=2	sp|Q92797|SYMPK_HUMAN	Q92797	7	141.15	NA	NA	NA
>sp|Q92870|APBB2_HUMAN Amyloid beta A4 precursor protein-binding family B member 2 OS=Homo sapiens GN=APBB2 PE=1 SV=3	sp|Q92870|APBB2_HUMAN	Q92870	8	83.373	NA	NA	NA
>sp|Q92917|GPKOW_HUMAN G patch domain and KOW motifs-containing protein OS=Homo sapiens GN=GPKOW PE=1 SV=2	sp|Q92917|GPKOW_HUMAN	Q92917	8	52.228	NA	NA	NA
>sp|Q969X6|UTP4_HUMAN U3 small nucleolar RNA-associated protein 4 homolog OS=Homo sapiens GN=UTP4 PE=1 SV=1	sp|Q969X6|UTP4_HUMAN	Q969X6	3	76.889	NA	NA	NA
>sp|Q96BY6|DOC10_HUMAN Dedicator of cytokinesis protein 10 OS=Homo sapiens GN=DOCK10 PE=1 SV=3	sp|Q96BY6|DOC10_HUMAN	Q96BY6	7	249.53	NA	NA	NA
>sp|Q96C11|FGGY_HUMAN FGGY carbohydrate kinase domain-containing protein OS=Homo sapiens GN=FGGY PE=1 SV=2	sp|Q96C11|FGGY_HUMAN	Q96C11	2	59.992	NA	NA	NA
>sp|Q96CN9|GCC1_HUMAN GRIP and coiled-coil domain-containing protein 1 OS=Homo sapiens GN=GCC1 PE=1 SV=1	sp|Q96CN9|GCC1_HUMAN	Q96CN9	9	87.81	NA	NA	NA
>sp|Q96DA6|TIM14_HUMAN Mitochondrial import inner membrane translocase subunit TIM14 OS=Homo sapiens GN=DNAJC19 PE=1 SV=3	sp|Q96DA6|TIM14_HUMAN	Q96DA6	4	12.498	NA	NA	NA
>sp|Q96DB5|RMD1_HUMAN Regulator of microtubule dynamics protein 1 OS=Homo sapiens GN=RMDN1 PE=1 SV=1	sp|Q96DB5|RMD1_HUMAN	Q96DB5	4	35.808	NA	NA	NA
>sp|Q96EY7|PTCD3_HUMAN Pentatricopeptide repeat domain-containing protein 3, mitochondrial OS=Homo sapiens GN=PTCD3 PE=1 SV=3	sp|Q96EY7|PTCD3_HUMAN	Q96EY7	6	78.549	NA	NA	NA
>sp|Q96GC5|RM48_HUMAN 39S ribosomal protein L48, mitochondrial OS=Homo sapiens GN=MRPL48 PE=1 SV=2	sp|Q96GC5|RM48_HUMAN	Q96GC5	3	23.934	NA	NA	NA
>sp|Q96GD0|PLPP_HUMAN Pyridoxal phosphate phosphatase OS=Homo sapiens GN=PDXP PE=1 SV=2	sp|Q96GD0|PLPP_HUMAN	Q96GD0	7	31.698	NA	NA	NA
>sp|Q96MW5|COG8_HUMAN Conserved oligomeric Golgi complex subunit 8 OS=Homo sapiens GN=COG8 PE=1 SV=2	sp|Q96MW5|COG8_HUMAN	Q96MW5	6	68.423	NA	NA	NA
>sp|Q96SZ5|AEDO_HUMAN 2-aminoethanethiol dioxygenase OS=Homo sapiens GN=ADO PE=1 SV=2	sp|Q96SZ5|AEDO_HUMAN	Q96SZ5	5	29.751	NA	NA	NA
>sp|Q99543|DNJC2_HUMAN DnaJ homolog subfamily C member 2 OS=Homo sapiens GN=DNAJC2 PE=1 SV=4	sp|Q99543|DNJC2_HUMAN	Q99543	9	71.996	NA	NA	NA
>sp|Q99685|MGLL_HUMAN Monoglyceride lipase OS=Homo sapiens GN=MGLL PE=1 SV=2	sp|Q99685|MGLL_HUMAN	Q99685	8	33.261	NA	NA	NA
>sp|Q99943|PLCA_HUMAN 1-acyl-sn-glycerol-3-phosphate acyltransferase alpha OS=Homo sapiens GN=AGPAT1 PE=1 SV=2	sp|Q99943|PLCA_HUMAN	Q99943	4	31.716	NA	NA	NA
>sp|Q9BR61|ACBD6_HUMAN Acyl-CoA-binding domain-containing protein 6 OS=Homo sapiens GN=ACBD6 PE=1 SV=1	sp|Q9BR61|ACBD6_HUMAN	Q9BR61	7	31.15	NA	NA	NA
>sp|Q9BRJ6|CG050_HUMAN Uncharacterized protein C7orf50 OS=Homo sapiens GN=C7orf50 PE=1 SV=1	sp|Q9BRJ6|CG050_HUMAN	Q9BRJ6	3	22.083	NA	NA	NA
>sp|Q9BRS8|LARP6_HUMAN La-related protein 6 OS=Homo sapiens GN=LARP6 PE=1 SV=1	sp|Q9BRS8|LARP6_HUMAN	Q9BRS8	2	54.736	NA	NA	NA
>sp|Q9BTE3|MCMBP_HUMAN Mini-chromosome maintenance complex-binding protein OS=Homo sapiens GN=MCMBP PE=1 SV=2	sp|Q9BTE3|MCMBP_HUMAN	Q9BTE3	5	72.979	NA	NA	NA
>sp|Q9BTM9|URM1_HUMAN Ubiquitin-related modifier 1 OS=Homo sapiens GN=URM1 PE=1 SV=1	sp|Q9BTM9|URM1_HUMAN	Q9BTM9	3	11.38	NA	NA	NA
>sp|Q9BTY2|FUCO2_HUMAN Plasma alpha-L-fucosidase OS=Homo sapiens GN=FUCA2 PE=1 SV=2	sp|Q9BTY2|FUCO2_HUMAN	Q9BTY2	4	54.066	NA	NA	NA
>sp|Q9BY42|RTF2_HUMAN Protein RTF2 homolog OS=Homo sapiens GN=RTFDC1 PE=1 SV=3	sp|Q9BY42|RTF2_HUMAN	Q9BY42	3	33.886	NA	NA	NA
>sp|Q9BYD6|RM01_HUMAN 39S ribosomal protein L1, mitochondrial OS=Homo sapiens GN=MRPL1 PE=1 SV=2	sp|Q9BYD6|RM01_HUMAN	Q9BYD6	5	36.908	NA	NA	NA
>sp|Q9BZL1|UBL5_HUMAN Ubiquitin-like protein 5 OS=Homo sapiens GN=UBL5 PE=1 SV=1	sp|Q9BZL1|UBL5_HUMAN	Q9BZL1	2	8.5468	NA	NA	NA
>sp|Q9H0F6|SHRPN_HUMAN Sharpin OS=Homo sapiens GN=SHARPIN PE=1 SV=1	sp|Q9H0F6|SHRPN_HUMAN	Q9H0F6	2	39.949	NA	NA	NA
>sp|Q9H267|VP33B_HUMAN Vacuolar protein sorting-associated protein 33B OS=Homo sapiens GN=VPS33B PE=1 SV=2	sp|Q9H267|VP33B_HUMAN	Q9H267	16	70.584	NA	NA	NA
>sp|Q9H2K8|TAOK3_HUMAN Serine/threonine-protein kinase TAO3 OS=Homo sapiens GN=TAOK3 PE=1 SV=2	sp|Q9H2K8|TAOK3_HUMAN	Q9H2K8	5	105.4	NA	NA	NA
>sp|Q9H2P9|DPH5_HUMAN Diphthine methyl ester synthase OS=Homo sapiens GN=DPH5 PE=1 SV=2	sp|Q9H2P9|DPH5_HUMAN	Q9H2P9	5	31.651	NA	NA	NA
>sp|Q9H6B4|CLMP_HUMAN CXADR-like membrane protein OS=Homo sapiens GN=CLMP PE=1 SV=1	sp|Q9H6B4|CLMP_HUMAN	Q9H6B4	2	41.28	NA	NA	NA
>sp|Q9H7B2|RPF2_HUMAN Ribosome production factor 2 homolog OS=Homo sapiens GN=RPF2 PE=1 SV=2	sp|Q9H7B2|RPF2_HUMAN	Q9H7B2	7	35.582	NA	NA	NA
>sp|Q9H7D0|DOCK5_HUMAN Dedicator of cytokinesis protein 5 OS=Homo sapiens GN=DOCK5 PE=1 SV=3	sp|Q9H7D0|DOCK5_HUMAN	Q9H7D0	9	215.31	NA	NA	NA
>sp|Q9H7F0|AT133_HUMAN Probable cation-transporting ATPase 13A3 OS=Homo sapiens GN=ATP13A3 PE=1 SV=4	sp|Q9H7F0|AT133_HUMAN	Q9H7F0	2	138.04	NA	NA	NA
>sp|Q9HB19|PKHA2_HUMAN Pleckstrin homology domain-containing family A member 2 OS=Homo sapiens GN=PLEKHA2 PE=1 SV=2	sp|Q9HB19|PKHA2_HUMAN	Q9HB19	8	47.254	NA	NA	NA
>sp|Q9HBF4|ZFYV1_HUMAN Zinc finger FYVE domain-containing protein 1 OS=Homo sapiens GN=ZFYVE1 PE=1 SV=1	sp|Q9HBF4|ZFYV1_HUMAN	Q9HBF4	6	87.175	NA	NA	NA
>sp|Q9HCD5|NCOA5_HUMAN Nuclear receptor coactivator 5 OS=Homo sapiens GN=NCOA5 PE=1 SV=2	sp|Q9HCD5|NCOA5_HUMAN	Q9HCD5	9	65.536	NA	NA	NA
>sp|Q9HCD6|TANC2_HUMAN Protein TANC2 OS=Homo sapiens GN=TANC2 PE=1 SV=3	sp|Q9HCD6|TANC2_HUMAN	Q9HCD6	5	219.65	NA	NA	NA
>sp|Q9NP80|PLPL8_HUMAN Calcium-independent phospholipase A2-gamma OS=Homo sapiens GN=PNPLA8 PE=1 SV=1	sp|Q9NP80|PLPL8_HUMAN	Q9NP80	6	88.476	NA	NA	NA
>sp|Q9NPD3|EXOS4_HUMAN Exosome complex component RRP41 OS=Homo sapiens GN=EXOSC4 PE=1 SV=3	sp|Q9NPD3|EXOS4_HUMAN	Q9NPD3	4	26.383	NA	NA	NA
>sp|Q9NRA8|4ET_HUMAN Eukaryotic translation initiation factor 4E transporter OS=Homo sapiens GN=EIF4ENIF1 PE=1 SV=2	sp|Q9NRA8|4ET_HUMAN	Q9NRA8	2	108.2	NA	NA	NA
>sp|Q9NRW3|ABC3C_HUMAN DNA dC->dU-editing enzyme APOBEC-3C OS=Homo sapiens GN=APOBEC3C PE=1 SV=2;>sp|Q8IUX4|ABC3F_HUMAN DNA dC->dU-editing enzyme APOBEC-3F OS=Homo sapiens GN=APOBEC3F PE=1 SV=3;>sp|Q96AK3|ABC3D_HUMAN DNA dC->dU-editing enzyme APOBEC-3D OS=	sp|Q9NRW3|ABC3C_HUMAN;sp|Q8IUX4|ABC3F_HUMAN;sp|Q96AK3|ABC3D_HUMAN	Q9NRW3	2	22.826	NA	NA	NA
>sp|Q9NUQ7|UFSP2_HUMAN Ufm1-specific protease 2 OS=Homo sapiens GN=UFSP2 PE=1 SV=3	sp|Q9NUQ7|UFSP2_HUMAN	Q9NUQ7	7	53.261	NA	NA	NA
>sp|Q9NW68|BSDC1_HUMAN BSD domain-containing protein 1 OS=Homo sapiens GN=BSDC1 PE=1 SV=1	sp|Q9NW68|BSDC1_HUMAN	Q9NW68	6	47.163	NA	NA	NA
>sp|Q9NWU2|GID8_HUMAN Glucose-induced degradation protein 8 homolog OS=Homo sapiens GN=GID8 PE=1 SV=1	sp|Q9NWU2|GID8_HUMAN	Q9NWU2	5	26.748	NA	NA	NA
>sp|Q9NWZ5|UCKL1_HUMAN Uridine-cytidine kinase-like 1 OS=Homo sapiens GN=UCKL1 PE=1 SV=2	sp|Q9NWZ5|UCKL1_HUMAN	Q9NWZ5	6	61.14	NA	NA	NA
>sp|Q9NXA8|SIR5_HUMAN NAD-dependent protein deacylase sirtuin-5, mitochondrial OS=Homo sapiens GN=SIRT5 PE=1 SV=2	sp|Q9NXA8|SIR5_HUMAN	Q9NXA8	2	33.881	NA	NA	NA
>sp|Q9NXH9|TRM1_HUMAN tRNA (guanine(26)-N(2))-dimethyltransferase OS=Homo sapiens GN=TRMT1 PE=1 SV=1	sp|Q9NXH9|TRM1_HUMAN	Q9NXH9	8	72.233	NA	NA	NA
>sp|Q9NXV2|KCTD5_HUMAN BTB/POZ domain-containing protein KCTD5 OS=Homo sapiens GN=KCTD5 PE=1 SV=1	sp|Q9NXV2|KCTD5_HUMAN	Q9NXV2	5	26.092	NA	NA	NA
>sp|Q9NY12|GAR1_HUMAN H/ACA ribonucleoprotein complex subunit 1 OS=Homo sapiens GN=GAR1 PE=1 SV=1	sp|Q9NY12|GAR1_HUMAN	Q9NY12	4	22.348	NA	NA	NA
>sp|Q9NZJ9|NUDT4_HUMAN Diphosphoinositol polyphosphate phosphohydrolase 2 OS=Homo sapiens GN=NUDT4 PE=1 SV=2	sp|Q9NZJ9|NUDT4_HUMAN	Q9NZJ9	4	20.306	NA	NA	NA
>sp|Q9P015|RM15_HUMAN 39S ribosomal protein L15, mitochondrial OS=Homo sapiens GN=MRPL15 PE=1 SV=1	sp|Q9P015|RM15_HUMAN	Q9P015	4	33.419	NA	NA	NA
>sp|Q9P0V9|SEP10_HUMAN Septin-10 OS=Homo sapiens GN=SEPT10 PE=1 SV=2	sp|Q9P0V9|SEP10_HUMAN	Q9P0V9	8	52.592	NA	NA	NA
>sp|Q9P1T7|MDFIC_HUMAN MyoD family inhibitor domain-containing protein OS=Homo sapiens GN=MDFIC PE=1 SV=2	sp|Q9P1T7|MDFIC_HUMAN	Q9P1T7	5	25.788	NA	NA	NA
>sp|Q9P291|ARMX1_HUMAN Armadillo repeat-containing X-linked protein 1 OS=Homo sapiens GN=ARMCX1 PE=1 SV=1	sp|Q9P291|ARMX1_HUMAN	Q9P291	5	49.18	NA	NA	NA
>sp|Q9P2D3|HTR5B_HUMAN HEAT repeat-containing protein 5B OS=Homo sapiens GN=HEATR5B PE=1 SV=2	sp|Q9P2D3|HTR5B_HUMAN	Q9P2D3	6	224.3	NA	NA	NA
>sp|Q9P2E5|CHPF2_HUMAN Chondroitin sulfate glucuronyltransferase OS=Homo sapiens GN=CHPF2 PE=2 SV=2	sp|Q9P2E5|CHPF2_HUMAN	Q9P2E5	7	85.947	NA	NA	NA
>sp|Q9P2X3|IMPCT_HUMAN Protein IMPACT OS=Homo sapiens GN=IMPACT PE=1 SV=2	sp|Q9P2X3|IMPCT_HUMAN	Q9P2X3	4	36.476	NA	NA	NA
>sp|Q9UBN7|HDAC6_HUMAN Histone deacetylase 6 OS=Homo sapiens GN=HDAC6 PE=1 SV=2	sp|Q9UBN7|HDAC6_HUMAN	Q9UBN7	9	131.42	NA	NA	NA
>sp|Q9UBU8|MO4L1_HUMAN Mortality factor 4-like protein 1 OS=Homo sapiens GN=MORF4L1 PE=1 SV=2	sp|Q9UBU8|MO4L1_HUMAN	Q9UBU8	3	41.473	NA	NA	NA
>sp|Q9UHA3|RLP24_HUMAN Probable ribosome biogenesis protein RLP24 OS=Homo sapiens GN=RSL24D1 PE=1 SV=1	sp|Q9UHA3|RLP24_HUMAN	Q9UHA3	2	19.621	NA	NA	NA
>sp|Q9UHY7|ENOPH_HUMAN Enolase-phosphatase E1 OS=Homo sapiens GN=ENOPH1 PE=1 SV=1	sp|Q9UHY7|ENOPH_HUMAN	Q9UHY7	5	28.932	NA	NA	NA
>sp|Q9UJ68|MSRA_HUMAN Mitochondrial peptide methionine sulfoxide reductase OS=Homo sapiens GN=MSRA PE=1 SV=1	sp|Q9UJ68|MSRA_HUMAN	Q9UJ68	4	26.132	NA	NA	NA
>sp|Q9ULP9|TBC24_HUMAN TBC1 domain family member 24 OS=Homo sapiens GN=TBC1D24 PE=1 SV=2	sp|Q9ULP9|TBC24_HUMAN	Q9ULP9	7	62.919	NA	NA	NA
>sp|Q9UM47|NOTC3_HUMAN Neurogenic locus notch homolog protein 3 OS=Homo sapiens GN=NOTCH3 PE=1 SV=2	sp|Q9UM47|NOTC3_HUMAN	Q9UM47	1	243.63	NA	NA	NA
>sp|Q9UNN5|FAF1_HUMAN FAS-associated factor 1 OS=Homo sapiens GN=FAF1 PE=1 SV=2	sp|Q9UNN5|FAF1_HUMAN	Q9UNN5	5	73.953	NA	NA	NA
>sp|Q9UQ03|COR2B_HUMAN Coronin-2B OS=Homo sapiens GN=CORO2B PE=1 SV=4	sp|Q9UQ03|COR2B_HUMAN	Q9UQ03	6	54.953	NA	NA	NA
>sp|Q9UQ13|SHOC2_HUMAN Leucine-rich repeat protein SHOC-2 OS=Homo sapiens GN=SHOC2 PE=1 SV=2	sp|Q9UQ13|SHOC2_HUMAN	Q9UQ13	8	64.887	NA	NA	NA
>sp|Q9UQB8|BAIP2_HUMAN Brain-specific angiogenesis inhibitor 1-associated protein 2 OS=Homo sapiens GN=BAIAP2 PE=1 SV=1	sp|Q9UQB8|BAIP2_HUMAN	Q9UQB8	14	60.867	NA	NA	NA
>sp|Q9Y223|GLCNE_HUMAN Bifunctional UDP-N-acetylglucosamine 2-epimerase/N-acetylmannosamine kinase OS=Homo sapiens GN=GNE PE=1 SV=1	sp|Q9Y223|GLCNE_HUMAN	Q9Y223	8	79.274	NA	NA	NA
>sp|Q9Y2H6|FND3A_HUMAN Fibronectin type-III domain-containing protein 3A OS=Homo sapiens GN=FNDC3A PE=1 SV=4	sp|Q9Y2H6|FND3A_HUMAN	Q9Y2H6	13	131.85	NA	NA	NA
>sp|Q9Y3D9|RT23_HUMAN 28S ribosomal protein S23, mitochondrial OS=Homo sapiens GN=MRPS23 PE=1 SV=2	sp|Q9Y3D9|RT23_HUMAN	Q9Y3D9	2	21.77	NA	NA	NA
>sp|Q9Y4W2|LAS1L_HUMAN Ribosomal biogenesis protein LAS1L OS=Homo sapiens GN=LAS1L PE=1 SV=2	sp|Q9Y4W2|LAS1L_HUMAN	Q9Y4W2	6	83.064	NA	NA	NA
>sp|Q9Y6B7|AP4B1_HUMAN AP-4 complex subunit beta-1 OS=Homo sapiens GN=AP4B1 PE=1 SV=2	sp|Q9Y6B7|AP4B1_HUMAN	Q9Y6B7	4	83.259	NA	NA	NA
>sp|Q9Y6M5|ZNT1_HUMAN Zinc transporter 1 OS=Homo sapiens GN=SLC30A1 PE=1 SV=3	sp|Q9Y6M5|ZNT1_HUMAN	Q9Y6M5	4	55.299	NA	NA	NA
>sp|P31151|S10A7_HUMAN Protein S100-A7 OS=Homo sapiens GN=S100A7 PE=1 SV=4	sp|P31151|S10A7_HUMAN	P31151	4	11.471	-4.26412	3.27966e-08	7.86621e-07
>sp|Q9BRZ2|TRI56_HUMAN E3 ubiquitin-protein ligase TRIM56 OS=Homo sapiens GN=TRIM56 PE=1 SV=3	sp|Q9BRZ2|TRI56_HUMAN	Q9BRZ2	9	81.487	-0.929802	4.12755e-05	0.000494993
>sp|Q15628|TRADD_HUMAN Tumor necrosis factor receptor type 1-associated DEATH domain protein OS=Homo sapiens GN=TRADD PE=1 SV=2	sp|Q15628|TRADD_HUMAN	Q15628	6	34.247	-0.694014	0.000132905	0.000796926
>sp|Q9H0A8|COMD4_HUMAN COMM domain-containing protein 4 OS=Homo sapiens GN=COMMD4 PE=1 SV=1	sp|Q9H0A8|COMD4_HUMAN	Q9H0A8	6	21.764	-0.622816	0.00133142	0.00195121
>sp|O75531|BAF_HUMAN Barrier-to-autointegration factor OS=Homo sapiens GN=BANF1 PE=1 SV=1	sp|O75531|BAF_HUMAN	O75531	9	10.058	-0.663134	0.002704	0.00247479
>sp|P50851|LRBA_HUMAN Lipopolysaccharide-responsive and beige-like anchor protein OS=Homo sapiens GN=LRBA PE=1 SV=4	sp|P50851|LRBA_HUMAN	P50851	10	319.1	-0.683726	0.00200224	0.00247479
>sp|P62879|GBB2_HUMAN Guanine nucleotide-binding protein G(I)/G(S)/G(T) subunit beta-2 OS=Homo sapiens GN=GNB2 PE=1 SV=3	sp|P62879|GBB2_HUMAN	P62879	17	37.331	-0.601464	0.00209228	0.00247479
>sp|Q6NUQ1|RINT1_HUMAN RAD50-interacting protein 1 OS=Homo sapiens GN=RINT1 PE=1 SV=1	sp|Q6NUQ1|RINT1_HUMAN	Q6NUQ1	5	90.631	-0.74124	0.00389649	0.00333774
>sp|Q96K17|BT3L4_HUMAN Transcription factor BTF3 homolog 4 OS=Homo sapiens GN=BTF3L4 PE=1 SV=1	sp|Q96K17|BT3L4_HUMAN	Q96K17	6	17.27	-0.815002	0.00507468	0.00380361
>sp|Q9NZM3|ITSN2_HUMAN Intersectin-2 OS=Homo sapiens GN=ITSN2 PE=1 SV=3	sp|Q9NZM3|ITSN2_HUMAN	Q9NZM3	8	193.46	-0.799147	0.00499768	0.00380361
>sp|P45983|MK08_HUMAN Mitogen-activated protein kinase 8 OS=Homo sapiens GN=MAPK8 PE=1 SV=2;>sp|P53779|MK10_HUMAN Mitogen-activated protein kinase 10 OS=Homo sapiens GN=MAPK10 PE=1 SV=2	sp|P45983|MK08_HUMAN;sp|P53779|MK10_HUMAN	P45983	4	48.295	-0.759786	0.0056641	0.00399566
>sp|Q9UM22|EPDR1_HUMAN Mammalian ependymin-related protein 1 OS=Homo sapiens GN=EPDR1 PE=1 SV=2	sp|Q9UM22|EPDR1_HUMAN	Q9UM22	4	25.437	-0.655129	0.00659363	0.00418851
>sp|Q3ZCM7|TBB8_HUMAN Tubulin beta-8 chain OS=Homo sapiens GN=TUBB8 PE=1 SV=2	sp|Q3ZCM7|TBB8_HUMAN	Q3ZCM7	12	49.775	-0.775484	0.0072313	0.00424368
>sp|Q7L2H7|EIF3M_HUMAN Eukaryotic translation initiation factor 3 subunit M OS=Homo sapiens GN=EIF3M PE=1 SV=1	sp|Q7L2H7|EIF3M_HUMAN	Q7L2H7	18	42.502	-0.68401	0.00725421	0.00424368
>sp|Q9UBI1|COMD3_HUMAN COMM domain-containing protein 3 OS=Homo sapiens GN=COMMD3 PE=1 SV=1	sp|Q9UBI1|COMD3_HUMAN	Q9UBI1	9	22.151	-0.602152	0.00929852	0.00501136
>sp|Q00535|CDK5_HUMAN Cyclin-dependent-like kinase 5 OS=Homo sapiens GN=CDK5 PE=1 SV=3	sp|Q00535|CDK5_HUMAN	Q00535	9	33.304	-0.680094	0.0100797	0.00514383
>sp|Q3KQV9|UAP1L_HUMAN UDP-N-acetylhexosamine pyrophosphorylase-like protein 1 OS=Homo sapiens GN=UAP1L1 PE=1 SV=2	sp|Q3KQV9|UAP1L_HUMAN	Q3KQV9	10	57.03	-0.605128	0.0129587	0.00576722
>sp|Q8WWI5|CTL1_HUMAN Choline transporter-like protein 1 OS=Homo sapiens GN=SLC44A1 PE=1 SV=1	sp|Q8WWI5|CTL1_HUMAN	Q8WWI5	2	73.301	-0.665802	0.0128114	0.00576722
>sp|Q96EK6|GNA1_HUMAN Glucosamine 6-phosphate N-acetyltransferase OS=Homo sapiens GN=GNPNAT1 PE=1 SV=1	sp|Q96EK6|GNA1_HUMAN	Q96EK6	8	20.749	-0.810406	0.0149153	0.00638825
>sp|P61970|NTF2_HUMAN Nuclear transport factor 2 OS=Homo sapiens GN=NUTF2 PE=1 SV=1	sp|P61970|NTF2_HUMAN	P61970	7	14.478	-0.645482	0.0199201	0.00796299
>sp|Q99417|MYCBP_HUMAN C-Myc-binding protein OS=Homo sapiens GN=MYCBP PE=1 SV=3	sp|Q99417|MYCBP_HUMAN	Q99417	10	11.967	-0.58993	0.0241199	0.00863449
>sp|Q8NI22|MCFD2_HUMAN Multiple coagulation factor deficiency protein 2 OS=Homo sapiens GN=MCFD2 PE=1 SV=1	sp|Q8NI22|MCFD2_HUMAN	Q8NI22	1	16.39	-1.07062	0.0268994	0.00935041
>sp|Q59GN2|R39L5_HUMAN Putative 60S ribosomal protein L39-like 5 OS=Homo sapiens GN=RPL39P5 PE=5 SV=2;>sp|P62891|RL39_HUMAN 60S ribosomal protein L39 OS=Homo sapiens GN=RPL39 PE=1 SV=2	sp|Q59GN2|R39L5_HUMAN;sp|P62891|RL39_HUMAN	Q59GN2	2	6.3225	-0.654761	0.0280243	0.00960227

## Sheet: NonInfvsSen91_48h
Differential analysis, significant proteins with FC>1.5
Fasta.headers	Majority.protein.IDs	UniProt.Gene.Name	Peptides	Mol. weight kDa.	log2([ Mean in 1_Sen91_48h ]/[ Mean in 2_No_Inf_48h ])	p.value	Adjusted p.value
>AHL43461.1 envelope protein, partial [Zika virus]	AHL43461.1	NA	8	27.532	NA	NA	NA
>AHL43469.1 nonstructural protein 5, partial [Zika virus]	AHL43469.1	NA	8	27.131	NA	NA	NA
>ANN44857.1 polyprotein [Zika virus]	ANN44857.1	NA	148	379.08	NA	NA	NA
>sp|A6NIH7|U119B_HUMAN Protein unc-119 homolog B OS=Homo sapiens GN=UNC119B PE=1 SV=1	sp|A6NIH7|U119B_HUMAN	A6NIH7	3	28.136	NA	NA	NA
>sp|O00443|P3C2A_HUMAN Phosphatidylinositol 4-phosphate 3-kinase C2 domain-containing subunit alpha OS=Homo sapiens GN=PIK3C2A PE=1 SV=2	sp|O00443|P3C2A_HUMAN	O00443	8	190.68	NA	NA	NA
>sp|O00625|PIR_HUMAN Pirin OS=Homo sapiens GN=PIR PE=1 SV=1	sp|O00625|PIR_HUMAN	O00625	2	32.113	NA	NA	NA
>sp|O14548|COX7R_HUMAN Cytochrome c oxidase subunit 7A-related protein, mitochondrial OS=Homo sapiens GN=COX7A2L PE=1 SV=2	sp|O14548|COX7R_HUMAN	O14548	3	12.615	NA	NA	NA
>sp|O14561|ACPM_HUMAN Acyl carrier protein, mitochondrial OS=Homo sapiens GN=NDUFAB1 PE=1 SV=3	sp|O14561|ACPM_HUMAN	O14561	4	17.417	NA	NA	NA
>sp|O14613|BORG1_HUMAN Cdc42 effector protein 2 OS=Homo sapiens GN=CDC42EP2 PE=1 SV=1	sp|O14613|BORG1_HUMAN	O14613	3	22.483	NA	NA	NA
>sp|O14662|STX16_HUMAN Syntaxin-16 OS=Homo sapiens GN=STX16 PE=1 SV=3	sp|O14662|STX16_HUMAN	O14662	4	37.031	NA	NA	NA
>sp|O14681|EI24_HUMAN Etoposide-induced protein 2.4 homolog OS=Homo sapiens GN=EI24 PE=1 SV=4	sp|O14681|EI24_HUMAN	O14681	4	38.964	NA	NA	NA
>sp|O15084|ANR28_HUMAN Serine/threonine-protein phosphatase 6 regulatory ankyrin repeat subunit A OS=Homo sapiens GN=ANKRD28 PE=1 SV=5	sp|O15084|ANR28_HUMAN	O15084	10	112.96	NA	NA	NA
>sp|O43464|HTRA2_HUMAN Serine protease HTRA2, mitochondrial OS=Homo sapiens GN=HTRA2 PE=1 SV=2	sp|O43464|HTRA2_HUMAN	O43464	4	48.84	NA	NA	NA
>sp|O43715|TRIA1_HUMAN TP53-regulated inhibitor of apoptosis 1 OS=Homo sapiens GN=TRIAP1 PE=1 SV=1	sp|O43715|TRIA1_HUMAN	O43715	2	8.7858	NA	NA	NA
>sp|O60551|NMT2_HUMAN Glycylpeptide N-tetradecanoyltransferase 2 OS=Homo sapiens GN=NMT2 PE=1 SV=1	sp|O60551|NMT2_HUMAN	O60551	9	56.98	NA	NA	NA
>sp|O60828|PQBP1_HUMAN Polyglutamine-binding protein 1 OS=Homo sapiens GN=PQBP1 PE=1 SV=1	sp|O60828|PQBP1_HUMAN	O60828	3	30.472	NA	NA	NA
>sp|O60885|BRD4_HUMAN Bromodomain-containing protein 4 OS=Homo sapiens GN=BRD4 PE=1 SV=2;>sp|Q15059|BRD3_HUMAN Bromodomain-containing protein 3 OS=Homo sapiens GN=BRD3 PE=1 SV=1	sp|O60885|BRD4_HUMAN;sp|Q15059|BRD3_HUMAN	O60885	4	152.22	NA	NA	NA
>sp|O75146|HIP1R_HUMAN Huntingtin-interacting protein 1-related protein OS=Homo sapiens GN=HIP1R PE=1 SV=2	sp|O75146|HIP1R_HUMAN	O75146	5	119.39	NA	NA	NA
>sp|O75153|CLU_HUMAN Clustered mitochondria protein homolog OS=Homo sapiens GN=CLUH PE=1 SV=2	sp|O75153|CLU_HUMAN	O75153	6	146.67	NA	NA	NA
>sp|O75298|RTN2_HUMAN Reticulon-2 OS=Homo sapiens GN=RTN2 PE=1 SV=1	sp|O75298|RTN2_HUMAN	O75298	3	59.263	NA	NA	NA
>sp|O75410|TACC1_HUMAN Transforming acidic coiled-coil-containing protein 1 OS=Homo sapiens GN=TACC1 PE=1 SV=2	sp|O75410|TACC1_HUMAN	O75410	11	87.793	NA	NA	NA
>sp|O75503|CLN5_HUMAN Ceroid-lipofuscinosis neuronal protein 5 OS=Homo sapiens GN=CLN5 PE=1 SV=2	sp|O75503|CLN5_HUMAN	O75503	3	41.496	NA	NA	NA
>sp|O75884|RBBP9_HUMAN Putative hydrolase RBBP9 OS=Homo sapiens GN=RBBP9 PE=1 SV=2	sp|O75884|RBBP9_HUMAN	O75884	6	21	NA	NA	NA
>sp|O75934|SPF27_HUMAN Pre-mRNA-splicing factor SPF27 OS=Homo sapiens GN=BCAS2 PE=1 SV=1	sp|O75934|SPF27_HUMAN	O75934	9	26.131	NA	NA	NA
>sp|O94763|RMP_HUMAN Unconventional prefoldin RPB5 interactor 1 OS=Homo sapiens GN=URI1 PE=1 SV=3	sp|O94763|RMP_HUMAN	O94763	9	59.832	NA	NA	NA
>sp|O95159|ZFPL1_HUMAN Zinc finger protein-like 1 OS=Homo sapiens GN=ZFPL1 PE=1 SV=2	sp|O95159|ZFPL1_HUMAN	O95159	5	34.114	NA	NA	NA
>sp|O95183|VAMP5_HUMAN Vesicle-associated membrane protein 5 OS=Homo sapiens GN=VAMP5 PE=1 SV=1	sp|O95183|VAMP5_HUMAN	O95183	3	12.805	NA	NA	NA
>sp|O95376|ARI2_HUMAN E3 ubiquitin-protein ligase ARIH2 OS=Homo sapiens GN=ARIH2 PE=1 SV=1	sp|O95376|ARI2_HUMAN	O95376	4	57.818	NA	NA	NA
>sp|O95400|CD2B2_HUMAN CD2 antigen cytoplasmic tail-binding protein 2 OS=Homo sapiens GN=CD2BP2 PE=1 SV=1	sp|O95400|CD2B2_HUMAN	O95400	2	37.646	NA	NA	NA
>sp|P04066|FUCO_HUMAN Tissue alpha-L-fucosidase OS=Homo sapiens GN=FUCA1 PE=1 SV=4	sp|P04066|FUCO_HUMAN	P04066	7	53.688	NA	NA	NA
>sp|P05026|AT1B1_HUMAN Sodium/potassium-transporting ATPase subunit beta-1 OS=Homo sapiens GN=ATP1B1 PE=1 SV=1	sp|P05026|AT1B1_HUMAN	P05026	4	35.061	NA	NA	NA
>sp|P0CG35|TB15B_HUMAN Thymosin beta-15B OS=Homo sapiens GN=TMSB15B PE=1 SV=1;>sp|P0CG34|TB15A_HUMAN Thymosin beta-15A OS=Homo sapiens GN=TMSB15A PE=1 SV=1	sp|P0CG35|TB15B_HUMAN;sp|P0CG34|TB15A_HUMAN	P0CG35	3	5.2288	NA	NA	NA
>sp|P15735|PHKG2_HUMAN Phosphorylase b kinase gamma catalytic chain, liver/testis isoform OS=Homo sapiens GN=PHKG2 PE=1 SV=1	sp|P15735|PHKG2_HUMAN	P15735	2	46.442	NA	NA	NA
>sp|P16233|LIPP_HUMAN Pancreatic triacylglycerol lipase OS=Homo sapiens GN=PNLIP PE=1 SV=1	sp|P16233|LIPP_HUMAN	P16233	6	51.156	NA	NA	NA
>sp|P25205|MCM3_HUMAN DNA replication licensing factor MCM3 OS=Homo sapiens GN=MCM3 PE=1 SV=3	sp|P25205|MCM3_HUMAN	P25205	2	90.98	NA	NA	NA
>sp|P26572|MGAT1_HUMAN Alpha-1,3-mannosyl-glycoprotein 2-beta-N-acetylglucosaminyltransferase OS=Homo sapiens GN=MGAT1 PE=1 SV=2	sp|P26572|MGAT1_HUMAN	P26572	6	50.878	NA	NA	NA
>sp|P29034|S10A2_HUMAN Protein S100-A2 OS=Homo sapiens GN=S100A2 PE=1 SV=3	sp|P29034|S10A2_HUMAN	P29034	3	11.117	NA	NA	NA
>sp|P29373|RABP2_HUMAN Cellular retinoic acid-binding protein 2 OS=Homo sapiens GN=CRABP2 PE=1 SV=2	sp|P29373|RABP2_HUMAN	P29373	7	15.693	NA	NA	NA
>sp|P42226|STAT6_HUMAN Signal transducer and activator of transcription 6 OS=Homo sapiens GN=STAT6 PE=1 SV=1	sp|P42226|STAT6_HUMAN	P42226	6	94.134	NA	NA	NA
>sp|P48426|PI42A_HUMAN Phosphatidylinositol 5-phosphate 4-kinase type-2 alpha OS=Homo sapiens GN=PIP4K2A PE=1 SV=2	sp|P48426|PI42A_HUMAN	P48426	10	46.224	NA	NA	NA
>sp|P49356|FNTB_HUMAN Protein farnesyltransferase subunit beta OS=Homo sapiens GN=FNTB PE=1 SV=1	sp|P49356|FNTB_HUMAN	P49356	5	48.773	NA	NA	NA
>sp|P49427|UB2R1_HUMAN Ubiquitin-conjugating enzyme E2 R1 OS=Homo sapiens GN=CDC34 PE=1 SV=2	sp|P49427|UB2R1_HUMAN	P49427	5	26.736	NA	NA	NA
>sp|P53667|LIMK1_HUMAN LIM domain kinase 1 OS=Homo sapiens GN=LIMK1 PE=1 SV=3	sp|P53667|LIMK1_HUMAN	P53667	4	72.584	NA	NA	NA
>sp|P55210|CASP7_HUMAN Caspase-7 OS=Homo sapiens GN=CASP7 PE=1 SV=1	sp|P55210|CASP7_HUMAN	P55210	6	34.276	NA	NA	NA
>sp|P82933|RT09_HUMAN 28S ribosomal protein S9, mitochondrial OS=Homo sapiens GN=MRPS9 PE=1 SV=2	sp|P82933|RT09_HUMAN	P82933	2	45.834	NA	NA	NA
>sp|Q00653|NFKB2_HUMAN Nuclear factor NF-kappa-B p100 subunit OS=Homo sapiens GN=NFKB2 PE=1 SV=4	sp|Q00653|NFKB2_HUMAN	Q00653	5	96.748	NA	NA	NA
>sp|Q13330|MTA1_HUMAN Metastasis-associated protein MTA1 OS=Homo sapiens GN=MTA1 PE=1 SV=2	sp|Q13330|MTA1_HUMAN	Q13330	5	80.785	NA	NA	NA
>sp|Q13362|2A5G_HUMAN Serine/threonine-protein phosphatase 2A 56 kDa regulatory subunit gamma isoform OS=Homo sapiens GN=PPP2R5C PE=1 SV=3	sp|Q13362|2A5G_HUMAN	Q13362	7	61.06	NA	NA	NA
>sp|Q13636|RAB31_HUMAN Ras-related protein Rab-31 OS=Homo sapiens GN=RAB31 PE=1 SV=1	sp|Q13636|RAB31_HUMAN	Q13636	5	21.569	NA	NA	NA
>sp|Q14393|GAS6_HUMAN Growth arrest-specific protein 6 OS=Homo sapiens GN=GAS6 PE=1 SV=2	sp|Q14393|GAS6_HUMAN	Q14393	5	79.676	NA	NA	NA
>sp|Q14678|KANK1_HUMAN KN motif and ankyrin repeat domain-containing protein 1 OS=Homo sapiens GN=KANK1 PE=1 SV=3	sp|Q14678|KANK1_HUMAN	Q14678	7	147.29	NA	NA	NA
>sp|Q14956|GPNMB_HUMAN Transmembrane glycoprotein NMB OS=Homo sapiens GN=GPNMB PE=1 SV=2	sp|Q14956|GPNMB_HUMAN	Q14956	3	63.922	NA	NA	NA
>sp|Q14964|RB39A_HUMAN Ras-related protein Rab-39A OS=Homo sapiens GN=RAB39A PE=1 SV=2	sp|Q14964|RB39A_HUMAN	Q14964	2	25.006	NA	NA	NA
>sp|Q15061|WDR43_HUMAN WD repeat-containing protein 43 OS=Homo sapiens GN=WDR43 PE=1 SV=3	sp|Q15061|WDR43_HUMAN	Q15061	8	74.89	NA	NA	NA
>sp|Q15125|EBP_HUMAN 3-beta-hydroxysteroid-Delta(8),Delta(7)-isomerase OS=Homo sapiens GN=EBP PE=1 SV=3	sp|Q15125|EBP_HUMAN	Q15125	2	26.352	NA	NA	NA
>sp|Q15904|VAS1_HUMAN V-type proton ATPase subunit S1 OS=Homo sapiens GN=ATP6AP1 PE=1 SV=2	sp|Q15904|VAS1_HUMAN	Q15904	4	52.025	NA	NA	NA
>sp|Q16850|CP51A_HUMAN Lanosterol 14-alpha demethylase OS=Homo sapiens GN=CYP51A1 PE=1 SV=3	sp|Q16850|CP51A_HUMAN	Q16850	5	56.805	NA	NA	NA
>sp|Q5JTJ3|COA6_HUMAN Cytochrome c oxidase assembly factor 6 homolog OS=Homo sapiens GN=COA6 PE=1 SV=1	sp|Q5JTJ3|COA6_HUMAN	Q5JTJ3	3	14.116	NA	NA	NA
>sp|Q5SNT2|TM201_HUMAN Transmembrane protein 201 OS=Homo sapiens GN=TMEM201 PE=1 SV=1	sp|Q5SNT2|TM201_HUMAN	Q5SNT2	4	72.235	NA	NA	NA
>sp|Q5SWX8|ODR4_HUMAN Protein odr-4 homolog OS=Homo sapiens GN=ODR4 PE=1 SV=1	sp|Q5SWX8|ODR4_HUMAN	Q5SWX8	6	51.103	NA	NA	NA
>sp|Q5T447|HECD3_HUMAN E3 ubiquitin-protein ligase HECTD3 OS=Homo sapiens GN=HECTD3 PE=1 SV=1	sp|Q5T447|HECD3_HUMAN	Q5T447	5	97.112	NA	NA	NA
>sp|Q5T6F2|UBAP2_HUMAN Ubiquitin-associated protein 2 OS=Homo sapiens GN=UBAP2 PE=1 SV=1	sp|Q5T6F2|UBAP2_HUMAN	Q5T6F2	5	117.11	NA	NA	NA
>sp|Q66K14|TBC9B_HUMAN TBC1 domain family member 9B OS=Homo sapiens GN=TBC1D9B PE=1 SV=3	sp|Q66K14|TBC9B_HUMAN	Q66K14	16	140.52	NA	NA	NA
>sp|Q68CQ7|GL8D1_HUMAN Glycosyltransferase 8 domain-containing protein 1 OS=Homo sapiens GN=GLT8D1 PE=1 SV=2	sp|Q68CQ7|GL8D1_HUMAN	Q68CQ7	2	41.935	NA	NA	NA
>sp|Q6P179|ERAP2_HUMAN Endoplasmic reticulum aminopeptidase 2 OS=Homo sapiens GN=ERAP2 PE=1 SV=2	sp|Q6P179|ERAP2_HUMAN	Q6P179	6	110.46	NA	NA	NA
>sp|Q6P1Q9|MET2B_HUMAN Methyltransferase-like protein 2B OS=Homo sapiens GN=METTL2B PE=1 SV=3;>sp|Q96IZ6|MET2A_HUMAN Methyltransferase-like protein 2A OS=Homo sapiens GN=METTL2A PE=1 SV=5	sp|Q6P1Q9|MET2B_HUMAN;sp|Q96IZ6|MET2A_HUMAN	Q6P1Q9	4	43.426	NA	NA	NA
>sp|Q6PJW8|CNST_HUMAN Consortin OS=Homo sapiens GN=CNST PE=1 SV=3	sp|Q6PJW8|CNST_HUMAN	Q6PJW8	2	79.596	NA	NA	NA
>sp|Q6UVK1|CSPG4_HUMAN Chondroitin sulfate proteoglycan 4 OS=Homo sapiens GN=CSPG4 PE=1 SV=2	sp|Q6UVK1|CSPG4_HUMAN	Q6UVK1	5	250.53	NA	NA	NA
>sp|Q7KZI7|MARK2_HUMAN Serine/threonine-protein kinase MARK2 OS=Homo sapiens GN=MARK2 PE=1 SV=2	sp|Q7KZI7|MARK2_HUMAN	Q7KZI7	12	87.91	NA	NA	NA
>sp|Q7Z5L9|I2BP2_HUMAN Interferon regulatory factor 2-binding protein 2 OS=Homo sapiens GN=IRF2BP2 PE=1 SV=2	sp|Q7Z5L9|I2BP2_HUMAN	Q7Z5L9	3	61.024	NA	NA	NA
>sp|Q7Z7H8|RM10_HUMAN 39S ribosomal protein L10, mitochondrial OS=Homo sapiens GN=MRPL10 PE=1 SV=3	sp|Q7Z7H8|RM10_HUMAN	Q7Z7H8	2	29.282	NA	NA	NA
>sp|Q86W26|NAL10_HUMAN NACHT, LRR and PYD domains-containing protein 10 OS=Homo sapiens GN=NLRP10 PE=1 SV=1	sp|Q86W26|NAL10_HUMAN	Q86W26	7	75.031	NA	NA	NA
>sp|Q86WA8|LONP2_HUMAN Lon protease homolog 2, peroxisomal OS=Homo sapiens GN=LONP2 PE=1 SV=1	sp|Q86WA8|LONP2_HUMAN	Q86WA8	4	94.615	NA	NA	NA
>sp|Q86Y56|DAAF5_HUMAN Dynein assembly factor 5, axonemal OS=Homo sapiens GN=DNAAF5 PE=1 SV=4	sp|Q86Y56|DAAF5_HUMAN	Q86Y56	5	93.52	NA	NA	NA
>sp|Q8IVL5|P3H2_HUMAN Prolyl 3-hydroxylase 2 OS=Homo sapiens GN=P3H2 PE=1 SV=1	sp|Q8IVL5|P3H2_HUMAN	Q8IVL5	14	80.984	NA	NA	NA
>sp|Q8N1G2|CMTR1_HUMAN Cap-specific mRNA (nucleoside-2-O-)-methyltransferase 1 OS=Homo sapiens GN=CMTR1 PE=1 SV=1	sp|Q8N1G2|CMTR1_HUMAN	Q8N1G2	6	95.32	NA	NA	NA
>sp|Q8N2K0|ABD12_HUMAN Monoacylglycerol lipase ABHD12 OS=Homo sapiens GN=ABHD12 PE=1 SV=2	sp|Q8N2K0|ABD12_HUMAN	Q8N2K0	9	45.096	NA	NA	NA
>sp|Q8N4C8|MINK1_HUMAN Misshapen-like kinase 1 OS=Homo sapiens GN=MINK1 PE=1 SV=2	sp|Q8N4C8|MINK1_HUMAN	Q8N4C8	15	149.82	NA	NA	NA
>sp|Q8N5B7|CERS5_HUMAN Ceramide synthase 5 OS=Homo sapiens GN=CERS5 PE=2 SV=1	sp|Q8N5B7|CERS5_HUMAN	Q8N5B7	4	45.752	NA	NA	NA
>sp|Q8N7H5|PAF1_HUMAN RNA polymerase II-associated factor 1 homolog OS=Homo sapiens GN=PAF1 PE=1 SV=2	sp|Q8N7H5|PAF1_HUMAN	Q8N7H5	3	59.975	NA	NA	NA
>sp|Q8N999|CL029_HUMAN Uncharacterized protein C12orf29 OS=Homo sapiens GN=C12orf29 PE=1 SV=2	sp|Q8N999|CL029_HUMAN	Q8N999	2	37.49	NA	NA	NA
>sp|Q8NCE0|SEN2_HUMAN tRNA-splicing endonuclease subunit Sen2 OS=Homo sapiens GN=TSEN2 PE=1 SV=2	sp|Q8NCE0|SEN2_HUMAN	Q8NCE0	1	53.246	NA	NA	NA
>sp|Q8NDF8|PAPD5_HUMAN Non-canonical poly(A) RNA polymerase PAPD5 OS=Homo sapiens GN=PAPD5 PE=1 SV=2	sp|Q8NDF8|PAPD5_HUMAN	Q8NDF8	2	63.266	NA	NA	NA
>sp|Q8NEB9|PK3C3_HUMAN Phosphatidylinositol 3-kinase catalytic subunit type 3 OS=Homo sapiens GN=PIK3C3 PE=1 SV=1	sp|Q8NEB9|PK3C3_HUMAN	Q8NEB9	13	101.55	NA	NA	NA
>sp|Q8NF37|PCAT1_HUMAN Lysophosphatidylcholine acyltransferase 1 OS=Homo sapiens GN=LPCAT1 PE=1 SV=2	sp|Q8NF37|PCAT1_HUMAN	Q8NF37	3	59.151	NA	NA	NA
>sp|Q8NFH5|NUP53_HUMAN Nucleoporin NUP53 OS=Homo sapiens GN=NUP35 PE=1 SV=1	sp|Q8NFH5|NUP53_HUMAN	Q8NFH5	4	34.773	NA	NA	NA
>sp|Q8WXA3|RUFY2_HUMAN RUN and FYVE domain-containing protein 2 OS=Homo sapiens GN=RUFY2 PE=1 SV=2	sp|Q8WXA3|RUFY2_HUMAN	Q8WXA3	5	75.054	NA	NA	NA
>sp|Q8WXA9|SREK1_HUMAN Splicing regulatory glutamine/lysine-rich protein 1 OS=Homo sapiens GN=SREK1 PE=1 SV=1	sp|Q8WXA9|SREK1_HUMAN	Q8WXA9	5	59.38	NA	NA	NA
>sp|Q96A35|RM24_HUMAN 39S ribosomal protein L24, mitochondrial OS=Homo sapiens GN=MRPL24 PE=1 SV=1	sp|Q96A35|RM24_HUMAN	Q96A35	3	24.915	NA	NA	NA
>sp|Q96CP2|FWCH2_HUMAN FLYWCH family member 2 OS=Homo sapiens GN=FLYWCH2 PE=1 SV=1	sp|Q96CP2|FWCH2_HUMAN	Q96CP2	6	14.563	NA	NA	NA
>sp|Q96EC8|YIPF6_HUMAN Protein YIPF6 OS=Homo sapiens GN=YIPF6 PE=1 SV=2	sp|Q96EC8|YIPF6_HUMAN	Q96EC8	3	26.256	NA	NA	NA
>sp|Q96GS4|CQ059_HUMAN Uncharacterized protein C17orf59 OS=Homo sapiens GN=C17orf59 PE=1 SV=2	sp|Q96GS4|CQ059_HUMAN	Q96GS4	6	37.226	NA	NA	NA
>sp|Q96J42|TXD15_HUMAN Thioredoxin domain-containing protein 15 OS=Homo sapiens GN=TXNDC15 PE=1 SV=1	sp|Q96J42|TXD15_HUMAN	Q96J42	3	39.885	NA	NA	NA
>sp|Q96JC1|VPS39_HUMAN Vam6/Vps39-like protein OS=Homo sapiens GN=VPS39 PE=1 SV=2	sp|Q96JC1|VPS39_HUMAN	Q96JC1	4	101.81	NA	NA	NA
>sp|Q96KC8|DNJC1_HUMAN DnaJ homolog subfamily C member 1 OS=Homo sapiens GN=DNAJC1 PE=1 SV=1	sp|Q96KC8|DNJC1_HUMAN	Q96KC8	7	63.882	NA	NA	NA
>sp|Q96NT1|NP1L5_HUMAN Nucleosome assembly protein 1-like 5 OS=Homo sapiens GN=NAP1L5 PE=2 SV=1	sp|Q96NT1|NP1L5_HUMAN	Q96NT1	3	19.593	NA	NA	NA
>sp|Q96P47|AGAP3_HUMAN Arf-GAP with GTPase, ANK repeat and PH domain-containing protein 3 OS=Homo sapiens GN=AGAP3 PE=1 SV=2	sp|Q96P47|AGAP3_HUMAN	Q96P47	3	95.043	NA	NA	NA
>sp|Q96S19|CP013_HUMAN UPF0585 protein C16orf13 OS=Homo sapiens GN=C16orf13 PE=1 SV=2	sp|Q96S19|CP013_HUMAN	Q96S19	4	22.578	NA	NA	NA
>sp|Q96SZ5|AEDO_HUMAN 2-aminoethanethiol dioxygenase OS=Homo sapiens GN=ADO PE=1 SV=2	sp|Q96SZ5|AEDO_HUMAN	Q96SZ5	5	29.751	NA	NA	NA
>sp|Q99933|BAG1_HUMAN BAG family molecular chaperone regulator 1 OS=Homo sapiens GN=BAG1 PE=1 SV=4	sp|Q99933|BAG1_HUMAN	Q99933	3	38.778	NA	NA	NA
>sp|Q9BQ67|GRWD1_HUMAN Glutamate-rich WD repeat-containing protein 1 OS=Homo sapiens GN=GRWD1 PE=1 SV=1	sp|Q9BQ67|GRWD1_HUMAN	Q9BQ67	2	49.419	NA	NA	NA
>sp|Q9BR61|ACBD6_HUMAN Acyl-CoA-binding domain-containing protein 6 OS=Homo sapiens GN=ACBD6 PE=1 SV=1	sp|Q9BR61|ACBD6_HUMAN	Q9BR61	7	31.15	NA	NA	NA
>sp|Q9BSC4|NOL10_HUMAN Nucleolar protein 10 OS=Homo sapiens GN=NOL10 PE=1 SV=1	sp|Q9BSC4|NOL10_HUMAN	Q9BSC4	2	80.301	NA	NA	NA
>sp|Q9BVL2|NUP58_HUMAN Nucleoporin p58/p45 OS=Homo sapiens GN=NUP58 PE=1 SV=1	sp|Q9BVL2|NUP58_HUMAN	Q9BVL2	7	60.896	NA	NA	NA
>sp|Q9GZP9|DERL2_HUMAN Derlin-2 OS=Homo sapiens GN=DERL2 PE=1 SV=1	sp|Q9GZP9|DERL2_HUMAN	Q9GZP9	2	27.567	NA	NA	NA
>sp|Q9H0Q0|FA49A_HUMAN Protein FAM49A OS=Homo sapiens GN=FAM49A PE=2 SV=1	sp|Q9H0Q0|FA49A_HUMAN	Q9H0Q0	4	37.312	NA	NA	NA
>sp|Q9H1K1|ISCU_HUMAN Iron-sulfur cluster assembly enzyme ISCU, mitochondrial OS=Homo sapiens GN=ISCU PE=1 SV=2	sp|Q9H1K1|ISCU_HUMAN	Q9H1K1	4	17.999	NA	NA	NA
>sp|Q9H1Y0|ATG5_HUMAN Autophagy protein 5 OS=Homo sapiens GN=ATG5 PE=1 SV=2	sp|Q9H1Y0|ATG5_HUMAN	Q9H1Y0	4	32.447	NA	NA	NA
>sp|Q9H2U1|DHX36_HUMAN ATP-dependent RNA helicase DHX36 OS=Homo sapiens GN=DHX36 PE=1 SV=2	sp|Q9H2U1|DHX36_HUMAN	Q9H2U1	10	114.76	NA	NA	NA
>sp|Q9H6F5|CCD86_HUMAN Coiled-coil domain-containing protein 86 OS=Homo sapiens GN=CCDC86 PE=1 SV=1	sp|Q9H6F5|CCD86_HUMAN	Q9H6F5	5	40.235	NA	NA	NA
>sp|Q9H7F0|AT133_HUMAN Probable cation-transporting ATPase 13A3 OS=Homo sapiens GN=ATP13A3 PE=1 SV=4	sp|Q9H7F0|AT133_HUMAN	Q9H7F0	2	138.04	NA	NA	NA
>sp|Q9H7N4|SFR19_HUMAN Splicing factor, arginine/serine-rich 19 OS=Homo sapiens GN=SCAF1 PE=1 SV=3	sp|Q9H7N4|SFR19_HUMAN	Q9H7N4	2	139.27	NA	NA	NA
>sp|Q9H845|ACAD9_HUMAN Acyl-CoA dehydrogenase family member 9, mitochondrial OS=Homo sapiens GN=ACAD9 PE=1 SV=1	sp|Q9H845|ACAD9_HUMAN	Q9H845	11	68.76	NA	NA	NA
>sp|Q9H9A5|CNO10_HUMAN CCR4-NOT transcription complex subunit 10 OS=Homo sapiens GN=CNOT10 PE=1 SV=1	sp|Q9H9A5|CNO10_HUMAN	Q9H9A5	3	82.309	NA	NA	NA
>sp|Q9NPD3|EXOS4_HUMAN Exosome complex component RRP41 OS=Homo sapiens GN=EXOSC4 PE=1 SV=3	sp|Q9NPD3|EXOS4_HUMAN	Q9NPD3	4	26.383	NA	NA	NA
>sp|Q9NQ29|LUC7L_HUMAN Putative RNA-binding protein Luc7-like 1 OS=Homo sapiens GN=LUC7L PE=1 SV=1	sp|Q9NQ29|LUC7L_HUMAN	Q9NQ29	11	43.727	NA	NA	NA
>sp|Q9NUM4|T106B_HUMAN Transmembrane protein 106B OS=Homo sapiens GN=TMEM106B PE=1 SV=2	sp|Q9NUM4|T106B_HUMAN	Q9NUM4	3	31.127	NA	NA	NA
>sp|Q9NY61|AATF_HUMAN Protein AATF OS=Homo sapiens GN=AATF PE=1 SV=1	sp|Q9NY61|AATF_HUMAN	Q9NY61	3	63.132	NA	NA	NA
>sp|Q9NYB0|TE2IP_HUMAN Telomeric repeat-binding factor 2-interacting protein 1 OS=Homo sapiens GN=TERF2IP PE=1 SV=1	sp|Q9NYB0|TE2IP_HUMAN	Q9NYB0	5	44.259	NA	NA	NA
>sp|Q9NZQ7|PD1L1_HUMAN Programmed cell death 1 ligand 1 OS=Homo sapiens GN=CD274 PE=1 SV=1	sp|Q9NZQ7|PD1L1_HUMAN	Q9NZQ7	4	33.275	NA	NA	NA
>sp|Q9P016|THYN1_HUMAN Thymocyte nuclear protein 1 OS=Homo sapiens GN=THYN1 PE=1 SV=1	sp|Q9P016|THYN1_HUMAN	Q9P016	6	25.697	NA	NA	NA
>sp|Q9P287|BCCIP_HUMAN BRCA2 and CDKN1A-interacting protein OS=Homo sapiens GN=BCCIP PE=1 SV=1	sp|Q9P287|BCCIP_HUMAN	Q9P287	5	35.979	NA	NA	NA
>sp|Q9UBP4|DKK3_HUMAN Dickkopf-related protein 3 OS=Homo sapiens GN=DKK3 PE=1 SV=2	sp|Q9UBP4|DKK3_HUMAN	Q9UBP4	3	38.39	NA	NA	NA
>sp|Q9UGR2|Z3H7B_HUMAN Zinc finger CCCH domain-containing protein 7B OS=Homo sapiens GN=ZC3H7B PE=1 SV=1	sp|Q9UGR2|Z3H7B_HUMAN	Q9UGR2	7	111.58	NA	NA	NA
>sp|Q9UHR5|S30BP_HUMAN SAP30-binding protein OS=Homo sapiens GN=SAP30BP PE=1 SV=1	sp|Q9UHR5|S30BP_HUMAN	Q9UHR5	3	33.87	NA	NA	NA
>sp|Q9UJY4|GGA2_HUMAN ADP-ribosylation factor-binding protein GGA2 OS=Homo sapiens GN=GGA2 PE=1 SV=3	sp|Q9UJY4|GGA2_HUMAN	Q9UJY4	5	67.15	NA	NA	NA
>sp|Q9UKS6|PACN3_HUMAN Protein kinase C and casein kinase substrate in neurons protein 3 OS=Homo sapiens GN=PACSIN3 PE=1 SV=2	sp|Q9UKS6|PACN3_HUMAN	Q9UKS6	9	48.486	NA	NA	NA
>sp|Q9UNN8|EPCR_HUMAN Endothelial protein C receptor OS=Homo sapiens GN=PROCR PE=1 SV=1	sp|Q9UNN8|EPCR_HUMAN	Q9UNN8	2	26.671	NA	NA	NA
>sp|Q9UPY8|MARE3_HUMAN Microtubule-associated protein RP/EB family member 3 OS=Homo sapiens GN=MAPRE3 PE=1 SV=1	sp|Q9UPY8|MARE3_HUMAN	Q9UPY8	8	31.982	NA	NA	NA
>sp|Q9UPZ3|HPS5_HUMAN Hermansky-Pudlak syndrome 5 protein OS=Homo sapiens GN=HPS5 PE=1 SV=2	sp|Q9UPZ3|HPS5_HUMAN	Q9UPZ3	3	127.45	NA	NA	NA
>sp|Q9UQ13|SHOC2_HUMAN Leucine-rich repeat protein SHOC-2 OS=Homo sapiens GN=SHOC2 PE=1 SV=2	sp|Q9UQ13|SHOC2_HUMAN	Q9UQ13	8	64.887	NA	NA	NA
>sp|Q9Y2J4|AMOL2_HUMAN Angiomotin-like protein 2 OS=Homo sapiens GN=AMOTL2 PE=1 SV=3	sp|Q9Y2J4|AMOL2_HUMAN	Q9Y2J4	4	85.763	NA	NA	NA
>sp|Q9Y312|AAR2_HUMAN Protein AAR2 homolog OS=Homo sapiens GN=AAR2 PE=1 SV=2	sp|Q9Y312|AAR2_HUMAN	Q9Y312	7	43.472	NA	NA	NA
>sp|Q9Y315|DEOC_HUMAN Deoxyribose-phosphate aldolase OS=Homo sapiens GN=DERA PE=1 SV=2	sp|Q9Y315|DEOC_HUMAN	Q9Y315	7	35.23	NA	NA	NA
>sp|Q9Y3B7|RM11_HUMAN 39S ribosomal protein L11, mitochondrial OS=Homo sapiens GN=MRPL11 PE=1 SV=1	sp|Q9Y3B7|RM11_HUMAN	Q9Y3B7	5	20.683	NA	NA	NA
>sp|Q9Y3C0|CCD53_HUMAN WASH complex subunit CCDC53 OS=Homo sapiens GN=CCDC53 PE=1 SV=1	sp|Q9Y3C0|CCD53_HUMAN	Q9Y3C0	6	21.172	NA	NA	NA
>sp|Q9Y3R5|DOP2_HUMAN Protein dopey-2 OS=Homo sapiens GN=DOPEY2 PE=1 SV=5	sp|Q9Y3R5|DOP2_HUMAN	Q9Y3R5	2	258.23	NA	NA	NA
>sp|Q9Y3Z3|SAMH1_HUMAN Deoxynucleoside triphosphate triphosphohydrolase SAMHD1 OS=Homo sapiens GN=SAMHD1 PE=1 SV=2	sp|Q9Y3Z3|SAMH1_HUMAN	Q9Y3Z3	6	72.2	NA	NA	NA
>sp|Q15063|POSTN_HUMAN Periostin OS=Homo sapiens GN=POSTN PE=1 SV=2	sp|Q15063|POSTN_HUMAN	Q15063	16	93.313	1.20104	3.99851e-06	5.59646e-05
>sp|Q9UHC1|MLH3_HUMAN DNA mismatch repair protein Mlh3 OS=Homo sapiens GN=MLH3 PE=1 SV=3	sp|Q9UHC1|MLH3_HUMAN	Q9UHC1	2	163.71	2.08935	0.000317527	0.000888845
>sp|P17301|ITA2_HUMAN Integrin alpha-2 OS=Homo sapiens GN=ITGA2 PE=1 SV=1	sp|P17301|ITA2_HUMAN	P17301	5	129.29	0.753697	0.000495488	0.000990718
>sp|O00267|SPT5H_HUMAN Transcription elongation factor SPT5 OS=Homo sapiens GN=SUPT5H PE=1 SV=1	sp|O00267|SPT5H_HUMAN	O00267	15	121	0.919954	0.000935739	0.00163712
>sp|P62877|RBX1_HUMAN E3 ubiquitin-protein ligase RBX1 OS=Homo sapiens GN=RBX1 PE=1 SV=1	sp|P62877|RBX1_HUMAN	P62877	2	12.274	0.741176	0.00188584	0.00203037
>sp|O14880|MGST3_HUMAN Microsomal glutathione S-transferase 3 OS=Homo sapiens GN=MGST3 PE=1 SV=1	sp|O14880|MGST3_HUMAN	O14880	5	16.516	0.967494	0.00371598	0.00346734
>sp|Q02297|NRG1_HUMAN Pro-neuregulin-1, membrane-bound isoform OS=Homo sapiens GN=NRG1 PE=1 SV=3	sp|Q02297|NRG1_HUMAN	Q02297	5	70.391	0.645932	0.00644872	0.00451184
>sp|P24385|CCND1_HUMAN G1/S-specific cyclin-D1 OS=Homo sapiens GN=CCND1 PE=1 SV=1	sp|P24385|CCND1_HUMAN	P24385	4	33.729	0.638173	0.00807661	0.00501521
>sp|P62847|RS24_HUMAN 40S ribosomal protein S24 OS=Homo sapiens GN=RPS24 PE=1 SV=1	sp|P62847|RS24_HUMAN	P62847	7	15.423	0.659431	0.008856	0.00516466
>sp|Q01658|NC2B_HUMAN Protein Dr1 OS=Homo sapiens GN=DR1 PE=1 SV=1	sp|Q01658|NC2B_HUMAN	Q01658	6	19.443	0.71675	0.0138714	0.00746729
>sp|P13995|MTDC_HUMAN Bifunctional methylenetetrahydrofolate dehydrogenase/cyclohydrolase, mitochondrial OS=Homo sapiens GN=MTHFD2 PE=1 SV=2	sp|P13995|MTDC_HUMAN	P13995	7	37.895	0.602078	0.0152131	0.00788625
>sp|A2A3N6|PIPSL_HUMAN Putative PIP5K1A and PSMD4-like protein OS=Homo sapiens GN=PIPSL PE=5 SV=1	sp|A2A3N6|PIPSL_HUMAN	A2A3N6	11	95.047	NA	NA	NA
>sp|O14618|CCS_HUMAN Copper chaperone for superoxide dismutase OS=Homo sapiens GN=CCS PE=1 SV=1	sp|O14618|CCS_HUMAN	O14618	5	29.04	NA	NA	NA
>sp|O14641|DVL2_HUMAN Segment polarity protein dishevelled homolog DVL-2 OS=Homo sapiens GN=DVL2 PE=1 SV=1	sp|O14641|DVL2_HUMAN	O14641	6	78.947	NA	NA	NA
>sp|O14727|APAF_HUMAN Apoptotic protease-activating factor 1 OS=Homo sapiens GN=APAF1 PE=1 SV=2	sp|O14727|APAF_HUMAN	O14727	3	141.84	NA	NA	NA
>sp|O14920|IKKB_HUMAN Inhibitor of nuclear factor kappa-B kinase subunit beta OS=Homo sapiens GN=IKBKB PE=1 SV=1	sp|O14920|IKKB_HUMAN	O14920	11	86.563	NA	NA	NA
>sp|O15066|KIF3B_HUMAN Kinesin-like protein KIF3B OS=Homo sapiens GN=KIF3B PE=1 SV=1	sp|O15066|KIF3B_HUMAN	O15066	12	85.124	NA	NA	NA
>sp|O15321|TM9S1_HUMAN Transmembrane 9 superfamily member 1 OS=Homo sapiens GN=TM9SF1 PE=2 SV=2	sp|O15321|TM9S1_HUMAN	O15321	6	68.86	NA	NA	NA
>sp|O43314|VIP2_HUMAN Inositol hexakisphosphate and diphosphoinositol-pentakisphosphate kinase 2 OS=Homo sapiens GN=PPIP5K2 PE=1 SV=3	sp|O43314|VIP2_HUMAN	O43314	4	140.41	NA	NA	NA
>sp|O43572|AKA10_HUMAN A-kinase anchor protein 10, mitochondrial OS=Homo sapiens GN=AKAP10 PE=1 SV=2	sp|O43572|AKA10_HUMAN	O43572	2	73.817	NA	NA	NA
>sp|O43678|NDUA2_HUMAN NADH dehydrogenase [ubiquinone] 1 alpha subcomplex subunit 2 OS=Homo sapiens GN=NDUFA2 PE=1 SV=3	sp|O43678|NDUA2_HUMAN	O43678	3	10.921	NA	NA	NA
>sp|O43739|CYH3_HUMAN Cytohesin-3 OS=Homo sapiens GN=CYTH3 PE=1 SV=2	sp|O43739|CYH3_HUMAN	O43739	3	46.348	NA	NA	NA
>sp|O43752|STX6_HUMAN Syntaxin-6 OS=Homo sapiens GN=STX6 PE=1 SV=1	sp|O43752|STX6_HUMAN	O43752	3	29.176	NA	NA	NA
>sp|O43819|SCO2_HUMAN Protein SCO2 homolog, mitochondrial OS=Homo sapiens GN=SCO2 PE=1 SV=3	sp|O43819|SCO2_HUMAN	O43819	2	29.81	NA	NA	NA
>sp|O60341|KDM1A_HUMAN Lysine-specific histone demethylase 1A OS=Homo sapiens GN=KDM1A PE=1 SV=2	sp|O60341|KDM1A_HUMAN	O60341	4	92.902	NA	NA	NA
>sp|O60879|DIAP2_HUMAN Protein diaphanous homolog 2 OS=Homo sapiens GN=DIAPH2 PE=1 SV=1	sp|O60879|DIAP2_HUMAN	O60879	3	125.57	NA	NA	NA
>sp|O75175|CNOT3_HUMAN CCR4-NOT transcription complex subunit 3 OS=Homo sapiens GN=CNOT3 PE=1 SV=1	sp|O75175|CNOT3_HUMAN	O75175	4	81.871	NA	NA	NA
>sp|O75683|SURF6_HUMAN Surfeit locus protein 6 OS=Homo sapiens GN=SURF6 PE=1 SV=3	sp|O75683|SURF6_HUMAN	O75683	5	41.45	NA	NA	NA
>sp|O75688|PPM1B_HUMAN Protein phosphatase 1B OS=Homo sapiens GN=PPM1B PE=1 SV=1	sp|O75688|PPM1B_HUMAN	O75688	7	52.642	NA	NA	NA
>sp|O75746|CMC1_HUMAN Calcium-binding mitochondrial carrier protein Aralar1 OS=Homo sapiens GN=SLC25A12 PE=1 SV=2	sp|O75746|CMC1_HUMAN	O75746	10	74.761	NA	NA	NA
>sp|O75794|CD123_HUMAN Cell division cycle protein 123 homolog OS=Homo sapiens GN=CDC123 PE=1 SV=1	sp|O75794|CD123_HUMAN	O75794	5	39.134	NA	NA	NA
>sp|O75891|AL1L1_HUMAN Cytosolic 10-formyltetrahydrofolate dehydrogenase OS=Homo sapiens GN=ALDH1L1 PE=1 SV=2	sp|O75891|AL1L1_HUMAN	O75891	5	98.828	NA	NA	NA
>sp|O76054|S14L2_HUMAN SEC14-like protein 2 OS=Homo sapiens GN=SEC14L2 PE=1 SV=1	sp|O76054|S14L2_HUMAN	O76054	5	46.145	NA	NA	NA
>sp|O94830|DDHD2_HUMAN Phospholipase DDHD2 OS=Homo sapiens GN=DDHD2 PE=1 SV=2	sp|O94830|DDHD2_HUMAN	O94830	3	81.031	NA	NA	NA
>sp|O94967|WDR47_HUMAN WD repeat-containing protein 47 OS=Homo sapiens GN=WDR47 PE=1 SV=1	sp|O94967|WDR47_HUMAN	O94967	5	101.95	NA	NA	NA
>sp|O95218|ZRAB2_HUMAN Zinc finger Ran-binding domain-containing protein 2 OS=Homo sapiens GN=ZRANB2 PE=1 SV=2	sp|O95218|ZRAB2_HUMAN	O95218	7	37.404	NA	NA	NA
>sp|O96007|MOC2B_HUMAN Molybdopterin synthase catalytic subunit OS=Homo sapiens GN=MOCS2 PE=1 SV=1	sp|O96007|MOC2B_HUMAN	O96007	3	20.944	NA	NA	NA
>sp|O96011|PX11B_HUMAN Peroxisomal membrane protein 11B OS=Homo sapiens GN=PEX11B PE=1 SV=1	sp|O96011|PX11B_HUMAN	O96011	6	28.431	NA	NA	NA
>sp|O96033|MOC2A_HUMAN Molybdopterin synthase sulfur carrier subunit OS=Homo sapiens GN=MOCS2 PE=1 SV=1	sp|O96033|MOC2A_HUMAN	O96033	3	9.7552	NA	NA	NA
>sp|P03928|ATP8_HUMAN ATP synthase protein 8 OS=Homo sapiens GN=MT-ATP8 PE=1 SV=1	sp|P03928|ATP8_HUMAN	P03928	2	7.9916	NA	NA	NA
>sp|P04150|GCR_HUMAN Glucocorticoid receptor OS=Homo sapiens GN=NR3C1 PE=1 SV=1	sp|P04150|GCR_HUMAN	P04150	7	85.658	NA	NA	NA
>sp|P04424|ARLY_HUMAN Argininosuccinate lyase OS=Homo sapiens GN=ASL PE=1 SV=4	sp|P04424|ARLY_HUMAN	P04424	6	51.657	NA	NA	NA
>sp|P05412|JUN_HUMAN Transcription factor AP-1 OS=Homo sapiens GN=JUN PE=1 SV=2	sp|P05412|JUN_HUMAN	P05412	4	35.675	NA	NA	NA
>sp|P06280|AGAL_HUMAN Alpha-galactosidase A OS=Homo sapiens GN=GLA PE=1 SV=1	sp|P06280|AGAL_HUMAN	P06280	3	48.766	NA	NA	NA
>sp|P06702|S10A9_HUMAN Protein S100-A9 OS=Homo sapiens GN=S100A9 PE=1 SV=1	sp|P06702|S10A9_HUMAN	P06702	9	13.242	NA	NA	NA
>sp|P07199|CENPB_HUMAN Major centromere autoantigen B OS=Homo sapiens GN=CENPB PE=1 SV=2	sp|P07199|CENPB_HUMAN	P07199	2	65.171	NA	NA	NA
>sp|P07919|QCR6_HUMAN Cytochrome b-c1 complex subunit 6, mitochondrial OS=Homo sapiens GN=UQCRH PE=1 SV=2	sp|P07919|QCR6_HUMAN	P07919	3	10.739	NA	NA	NA
>sp|P08138|TNR16_HUMAN Tumor necrosis factor receptor superfamily member 16 OS=Homo sapiens GN=NGFR PE=1 SV=1	sp|P08138|TNR16_HUMAN	P08138	4	45.183	NA	NA	NA
>sp|P08651|NFIC_HUMAN Nuclear factor 1 C-type OS=Homo sapiens GN=NFIC PE=1 SV=2	sp|P08651|NFIC_HUMAN	P08651	4	55.674	NA	NA	NA
>sp|P10321|1C07_HUMAN HLA class I histocompatibility antigen, Cw-7 alpha chain OS=Homo sapiens GN=HLA-C PE=1 SV=3	sp|P10321|1C07_HUMAN	P10321	8	40.648	NA	NA	NA
>sp|P14649|MYL6B_HUMAN Myosin light chain 6B OS=Homo sapiens GN=MYL6B PE=1 SV=1	sp|P14649|MYL6B_HUMAN	P14649	10	22.764	NA	NA	NA
>sp|P16220|CREB1_HUMAN Cyclic AMP-responsive element-binding protein 1 OS=Homo sapiens GN=CREB1 PE=1 SV=2;>sp|P18846|ATF1_HUMAN Cyclic AMP-dependent transcription factor ATF-1 OS=Homo sapiens GN=ATF1 PE=1 SV=2	sp|P16220|CREB1_HUMAN;sp|P18846|ATF1_HUMAN	P16220	3	36.688	NA	NA	NA
>sp|Q9UQ88|CD11A_HUMAN Cyclin-dependent kinase 11A OS=Homo sapiens GN=CDK11A PE=1 SV=4;>sp|P21127|CD11B_HUMAN Cyclin-dependent kinase 11B OS=Homo sapiens GN=CDK11B PE=1 SV=3	sp|Q9UQ88|CD11A_HUMAN;sp|P21127|CD11B_HUMAN	Q9UQ88	8	91.361	NA	NA	NA
>sp|P21926|CD9_HUMAN CD9 antigen OS=Homo sapiens GN=CD9 PE=1 SV=4	sp|P21926|CD9_HUMAN	P21926	1	25.416	NA	NA	NA
>sp|P23610|F8I2_HUMAN Factor VIII intron 22 protein OS=Homo sapiens GN=F8A1 PE=1 SV=2	sp|P23610|F8I2_HUMAN	P23610	4	39.103	NA	NA	NA
>sp|P27707|DCK_HUMAN Deoxycytidine kinase OS=Homo sapiens GN=DCK PE=1 SV=1	sp|P27707|DCK_HUMAN	P27707	5	30.518	NA	NA	NA
>sp|P30825|CTR1_HUMAN High affinity cationic amino acid transporter 1 OS=Homo sapiens GN=SLC7A1 PE=1 SV=1	sp|P30825|CTR1_HUMAN	P30825	3	67.638	NA	NA	NA
>sp|P33897|ABCD1_HUMAN ATP-binding cassette sub-family D member 1 OS=Homo sapiens GN=ABCD1 PE=1 SV=2	sp|P33897|ABCD1_HUMAN	P33897	3	82.936	NA	NA	NA
>sp|P38435|VKGC_HUMAN Vitamin K-dependent gamma-carboxylase OS=Homo sapiens GN=GGCX PE=1 SV=2	sp|P38435|VKGC_HUMAN	P38435	3	87.56	NA	NA	NA
>sp|P39210|MPV17_HUMAN Protein Mpv17 OS=Homo sapiens GN=MPV17 PE=1 SV=1	sp|P39210|MPV17_HUMAN	P39210	2	19.733	NA	NA	NA
>sp|P43155|CACP_HUMAN Carnitine O-acetyltransferase OS=Homo sapiens GN=CRAT PE=1 SV=5	sp|P43155|CACP_HUMAN	P43155	4	70.857	NA	NA	NA
>sp|P43378|PTN9_HUMAN Tyrosine-protein phosphatase non-receptor type 9 OS=Homo sapiens GN=PTPN9 PE=1 SV=1	sp|P43378|PTN9_HUMAN	P43378	3	68.019	NA	NA	NA
>sp|P45983|MK08_HUMAN Mitogen-activated protein kinase 8 OS=Homo sapiens GN=MAPK8 PE=1 SV=2;>sp|P53779|MK10_HUMAN Mitogen-activated protein kinase 10 OS=Homo sapiens GN=MAPK10 PE=1 SV=2	sp|P45983|MK08_HUMAN;sp|P53779|MK10_HUMAN	P45983	4	48.295	NA	NA	NA
>sp|P48454|PP2BC_HUMAN Serine/threonine-protein phosphatase 2B catalytic subunit gamma isoform OS=Homo sapiens GN=PPP3CC PE=1 SV=3	sp|P48454|PP2BC_HUMAN	P48454	7	58.129	NA	NA	NA
>sp|P49069|CAMLG_HUMAN Calcium signal-modulating cyclophilin ligand OS=Homo sapiens GN=CAMLG PE=1 SV=1	sp|P49069|CAMLG_HUMAN	P49069	6	32.952	NA	NA	NA
>sp|P49662|CASP4_HUMAN Caspase-4 OS=Homo sapiens GN=CASP4 PE=1 SV=1	sp|P49662|CASP4_HUMAN	P49662	4	43.262	NA	NA	NA
>sp|P49917|DNLI4_HUMAN DNA ligase 4 OS=Homo sapiens GN=LIG4 PE=1 SV=2	sp|P49917|DNLI4_HUMAN	P49917	2	103.97	NA	NA	NA
>sp|P51398|RT29_HUMAN 28S ribosomal protein S29, mitochondrial OS=Homo sapiens GN=DAP3 PE=1 SV=1	sp|P51398|RT29_HUMAN	P51398	5	45.566	NA	NA	NA
>sp|P51532|SMCA4_HUMAN Transcription activator BRG1 OS=Homo sapiens GN=SMARCA4 PE=1 SV=2;>sp|P51531|SMCA2_HUMAN Probable global transcription activator SNF2L2 OS=Homo sapiens GN=SMARCA2 PE=1 SV=2	sp|P51532|SMCA4_HUMAN;sp|P51531|SMCA2_HUMAN	P51532	10	184.64	NA	NA	NA
>sp|P51553|IDH3G_HUMAN Isocitrate dehydrogenase [NAD] subunit gamma, mitochondrial OS=Homo sapiens GN=IDH3G PE=1 SV=1	sp|P51553|IDH3G_HUMAN	P51553	6	42.794	NA	NA	NA
>sp|P51580|TPMT_HUMAN Thiopurine S-methyltransferase OS=Homo sapiens GN=TPMT PE=1 SV=1	sp|P51580|TPMT_HUMAN	P51580	8	28.18	NA	NA	NA
>sp|P51636|CAV2_HUMAN Caveolin-2 OS=Homo sapiens GN=CAV2 PE=1 SV=2	sp|P51636|CAV2_HUMAN	P51636	2	18.291	NA	NA	NA
>sp|P51688|SPHM_HUMAN N-sulphoglucosamine sulphohydrolase OS=Homo sapiens GN=SGSH PE=1 SV=1	sp|P51688|SPHM_HUMAN	P51688	6	56.695	NA	NA	NA
>sp|P51805|PLXA3_HUMAN Plexin-A3 OS=Homo sapiens GN=PLXNA3 PE=1 SV=2	sp|P51805|PLXA3_HUMAN	P51805	9	207.7	NA	NA	NA
>sp|P53384|NUBP1_HUMAN Cytosolic Fe-S cluster assembly factor NUBP1 OS=Homo sapiens GN=NUBP1 PE=1 SV=2	sp|P53384|NUBP1_HUMAN	P53384	4	34.534	NA	NA	NA
>sp|P54725|RD23A_HUMAN UV excision repair protein RAD23 homolog A OS=Homo sapiens GN=RAD23A PE=1 SV=1	sp|P54725|RD23A_HUMAN	P54725	10	39.609	NA	NA	NA
>sp|P54922|ADPRH_HUMAN [Protein ADP-ribosylarginine] hydrolase OS=Homo sapiens GN=ADPRH PE=1 SV=1	sp|P54922|ADPRH_HUMAN	P54922	6	39.506	NA	NA	NA
>sp|P55287|CAD11_HUMAN Cadherin-11 OS=Homo sapiens GN=CDH11 PE=2 SV=2	sp|P55287|CAD11_HUMAN	P55287	3	87.964	NA	NA	NA
>sp|P56134|ATPK_HUMAN ATP synthase subunit f, mitochondrial OS=Homo sapiens GN=ATP5J2 PE=1 SV=3	sp|P56134|ATPK_HUMAN	P56134	3	10.918	NA	NA	NA
>sp|P56377|AP1S2_HUMAN AP-1 complex subunit sigma-2 OS=Homo sapiens GN=AP1S2 PE=1 SV=1	sp|P56377|AP1S2_HUMAN	P56377	3	18.615	NA	NA	NA
>sp|P56545|CTBP2_HUMAN C-terminal-binding protein 2 OS=Homo sapiens GN=CTBP2 PE=1 SV=1	sp|P56545|CTBP2_HUMAN	P56545	10	48.944	NA	NA	NA
>sp|P56556|NDUA6_HUMAN NADH dehydrogenase [ubiquinone] 1 alpha subcomplex subunit 6 OS=Homo sapiens GN=NDUFA6 PE=1 SV=3	sp|P56556|NDUA6_HUMAN	P56556	4	17.871	NA	NA	NA
>sp|Q99879|H2B1M_HUMAN Histone H2B type 1-M OS=Homo sapiens GN=HIST1H2BM PE=1 SV=3;>sp|Q99877|H2B1N_HUMAN Histone H2B type 1-N OS=Homo sapiens GN=HIST1H2BN PE=1 SV=3;>sp|Q93079|H2B1H_HUMAN Histone H2B type 1-H OS=Homo sapiens GN=HIST1H2BH PE=1 SV=3;>sp|Q5Q	sp|Q99879|H2B1M_HUMAN;sp|Q99877|H2B1N_HUMAN;sp|Q93079|H2B1H_HUMAN;sp|Q5QNW6|H2B2F_HUMAN;sp|P62807|H2B1C_HUMAN;sp|P58876|H2B1D_HUMAN;sp|Q99880|H2B1L_HUMAN	Q99879	17	13.989	NA	NA	NA
>sp|P60510|PP4C_HUMAN Serine/threonine-protein phosphatase 4 catalytic subunit OS=Homo sapiens GN=PPP4C PE=1 SV=1	sp|P60510|PP4C_HUMAN	P60510	9	35.08	NA	NA	NA
>sp|P62487|RPB7_HUMAN DNA-directed RNA polymerase II subunit RPB7 OS=Homo sapiens GN=POLR2G PE=1 SV=1	sp|P62487|RPB7_HUMAN	P62487	3	19.294	NA	NA	NA
>sp|P63146|UBE2B_HUMAN Ubiquitin-conjugating enzyme E2 B OS=Homo sapiens GN=UBE2B PE=1 SV=1	sp|P63146|UBE2B_HUMAN	P63146	3	17.312	NA	NA	NA
>sp|P78346|RPP30_HUMAN Ribonuclease P protein subunit p30 OS=Homo sapiens GN=RPP30 PE=1 SV=1	sp|P78346|RPP30_HUMAN	P78346	4	29.321	NA	NA	NA
>sp|P80404|GABT_HUMAN 4-aminobutyrate aminotransferase, mitochondrial OS=Homo sapiens GN=ABAT PE=1 SV=3	sp|P80404|GABT_HUMAN	P80404	2	56.438	NA	NA	NA
>sp|P85037|FOXK1_HUMAN Forkhead box protein K1 OS=Homo sapiens GN=FOXK1 PE=1 SV=1	sp|P85037|FOXK1_HUMAN	P85037	9	75.456	NA	NA	NA
>sp|P98194|AT2C1_HUMAN Calcium-transporting ATPase type 2C member 1 OS=Homo sapiens GN=ATP2C1 PE=1 SV=3	sp|P98194|AT2C1_HUMAN	P98194	8	100.58	NA	NA	NA
>sp|Q01196|RUNX1_HUMAN Runt-related transcription factor 1 OS=Homo sapiens GN=RUNX1 PE=1 SV=3	sp|Q01196|RUNX1_HUMAN	Q01196	5	48.736	NA	NA	NA
>sp|Q03701|CEBPZ_HUMAN CCAAT/enhancer-binding protein zeta OS=Homo sapiens GN=CEBPZ PE=1 SV=3	sp|Q03701|CEBPZ_HUMAN	Q03701	6	120.97	NA	NA	NA
>sp|Q04656|ATP7A_HUMAN Copper-transporting ATPase 1 OS=Homo sapiens GN=ATP7A PE=1 SV=3	sp|Q04656|ATP7A_HUMAN	Q04656	3	163.37	NA	NA	NA
>sp|Q09161|NCBP1_HUMAN Nuclear cap-binding protein subunit 1 OS=Homo sapiens GN=NCBP1 PE=1 SV=1	sp|Q09161|NCBP1_HUMAN	Q09161	7	91.838	NA	NA	NA
>sp|Q12824|SNF5_HUMAN SWI/SNF-related matrix-associated actin-dependent regulator of chromatin subfamily B member 1 OS=Homo sapiens GN=SMARCB1 PE=1 SV=2	sp|Q12824|SNF5_HUMAN	Q12824	2	44.141	NA	NA	NA
>sp|Q12981|SEC20_HUMAN Vesicle transport protein SEC20 OS=Homo sapiens GN=BNIP1 PE=1 SV=3	sp|Q12981|SEC20_HUMAN	Q12981	5	26.132	NA	NA	NA
>sp|Q13017|RHG05_HUMAN Rho GTPase-activating protein 5 OS=Homo sapiens GN=ARHGAP5 PE=1 SV=2	sp|Q13017|RHG05_HUMAN	Q13017	4	172.46	NA	NA	NA
>sp|Q13361|MFAP5_HUMAN Microfibrillar-associated protein 5 OS=Homo sapiens GN=MFAP5 PE=1 SV=1	sp|Q13361|MFAP5_HUMAN	Q13361	4	19.611	NA	NA	NA
>sp|Q13427|PPIG_HUMAN Peptidyl-prolyl cis-trans isomerase G OS=Homo sapiens GN=PPIG PE=1 SV=2	sp|Q13427|PPIG_HUMAN	Q13427	6	88.616	NA	NA	NA
>sp|Q13433|S39A6_HUMAN Zinc transporter ZIP6 OS=Homo sapiens GN=SLC39A6 PE=1 SV=3	sp|Q13433|S39A6_HUMAN	Q13433	2	85.046	NA	NA	NA
>sp|Q13671|RIN1_HUMAN Ras and Rab interactor 1 OS=Homo sapiens GN=RIN1 PE=1 SV=4	sp|Q13671|RIN1_HUMAN	Q13671	2	84.098	NA	NA	NA
>sp|Q13769|THOC5_HUMAN THO complex subunit 5 homolog OS=Homo sapiens GN=THOC5 PE=1 SV=2	sp|Q13769|THOC5_HUMAN	Q13769	2	78.507	NA	NA	NA
>sp|Q13795|ARFRP_HUMAN ADP-ribosylation factor-related protein 1 OS=Homo sapiens GN=ARFRP1 PE=1 SV=1	sp|Q13795|ARFRP_HUMAN	Q13795	4	22.614	NA	NA	NA
>sp|Q14123|PDE1C_HUMAN Calcium/calmodulin-dependent 3,5-cyclic nucleotide phosphodiesterase 1C OS=Homo sapiens GN=PDE1C PE=1 SV=1	sp|Q14123|PDE1C_HUMAN	Q14123	7	80.759	NA	NA	NA
>sp|Q14457|BECN1_HUMAN Beclin-1 OS=Homo sapiens GN=BECN1 PE=1 SV=2	sp|Q14457|BECN1_HUMAN	Q14457	3	51.896	NA	NA	NA
>sp|Q14657|LAGE3_HUMAN EKC/KEOPS complex subunit LAGE3 OS=Homo sapiens GN=LAGE3 PE=1 SV=2	sp|Q14657|LAGE3_HUMAN	Q14657	3	14.804	NA	NA	NA
>sp|Q14693|LPIN1_HUMAN Phosphatidate phosphatase LPIN1 OS=Homo sapiens GN=LPIN1 PE=1 SV=2	sp|Q14693|LPIN1_HUMAN	Q14693	3	98.663	NA	NA	NA
>sp|Q14746|COG2_HUMAN Conserved oligomeric Golgi complex subunit 2 OS=Homo sapiens GN=COG2 PE=1 SV=1	sp|Q14746|COG2_HUMAN	Q14746	8	83.207	NA	NA	NA
>sp|Q147X3|NAA30_HUMAN N-alpha-acetyltransferase 30 OS=Homo sapiens GN=NAA30 PE=1 SV=1	sp|Q147X3|NAA30_HUMAN	Q147X3	4	39.319	NA	NA	NA
>sp|Q15011|HERP1_HUMAN Homocysteine-responsive endoplasmic reticulum-resident ubiquitin-like domain member 1 protein OS=Homo sapiens GN=HERPUD1 PE=1 SV=1	sp|Q15011|HERP1_HUMAN	Q15011	3	43.719	NA	NA	NA
>sp|Q15070|OXA1L_HUMAN Mitochondrial inner membrane protein OXA1L OS=Homo sapiens GN=OXA1L PE=1 SV=3	sp|Q15070|OXA1L_HUMAN	Q15070	4	48.547	NA	NA	NA
>sp|Q15269|PWP2_HUMAN Periodic tryptophan protein 2 homolog OS=Homo sapiens GN=PWP2 PE=2 SV=2	sp|Q15269|PWP2_HUMAN	Q15269	3	102.45	NA	NA	NA
>sp|Q15287|RNPS1_HUMAN RNA-binding protein with serine-rich domain 1 OS=Homo sapiens GN=RNPS1 PE=1 SV=1	sp|Q15287|RNPS1_HUMAN	Q15287	4	34.208	NA	NA	NA
>sp|Q15628|TRADD_HUMAN Tumor necrosis factor receptor type 1-associated DEATH domain protein OS=Homo sapiens GN=TRADD PE=1 SV=2	sp|Q15628|TRADD_HUMAN	Q15628	6	34.247	NA	NA	NA
>sp|Q15653|IKBB_HUMAN NF-kappa-B inhibitor beta OS=Homo sapiens GN=NFKBIB PE=1 SV=2	sp|Q15653|IKBB_HUMAN	Q15653	4	37.771	NA	NA	NA
>sp|Q15750|TAB1_HUMAN TGF-beta-activated kinase 1 and MAP3K7-binding protein 1 OS=Homo sapiens GN=TAB1 PE=1 SV=1	sp|Q15750|TAB1_HUMAN	Q15750	11	54.643	NA	NA	NA
>sp|Q16762|THTR_HUMAN Thiosulfate sulfurtransferase OS=Homo sapiens GN=TST PE=1 SV=4	sp|Q16762|THTR_HUMAN	Q16762	5	33.429	NA	NA	NA
>sp|Q29RF7|PDS5A_HUMAN Sister chromatid cohesion protein PDS5 homolog A OS=Homo sapiens GN=PDS5A PE=1 SV=1	sp|Q29RF7|PDS5A_HUMAN	Q29RF7	11	150.83	NA	NA	NA
>sp|Q2TAL8|QRIC1_HUMAN Glutamine-rich protein 1 OS=Homo sapiens GN=QRICH1 PE=1 SV=1	sp|Q2TAL8|QRIC1_HUMAN	Q2TAL8	2	86.435	NA	NA	NA
>sp|Q3SXM5|HSDL1_HUMAN Inactive hydroxysteroid dehydrogenase-like protein 1 OS=Homo sapiens GN=HSDL1 PE=1 SV=3	sp|Q3SXM5|HSDL1_HUMAN	Q3SXM5	5	37.001	NA	NA	NA
>sp|Q3V6T2|GRDN_HUMAN Girdin OS=Homo sapiens GN=CCDC88A PE=1 SV=2	sp|Q3V6T2|GRDN_HUMAN	Q3V6T2	8	216.04	NA	NA	NA
>sp|Q3YEC7|RABL6_HUMAN Rab-like protein 6 OS=Homo sapiens GN=RABL6 PE=1 SV=2	sp|Q3YEC7|RABL6_HUMAN	Q3YEC7	6	79.548	NA	NA	NA
>sp|Q4KMP7|TB10B_HUMAN TBC1 domain family member 10B OS=Homo sapiens GN=TBC1D10B PE=1 SV=3	sp|Q4KMP7|TB10B_HUMAN	Q4KMP7	6	87.198	NA	NA	NA
>sp|Q5BKZ1|ZN326_HUMAN DBIRD complex subunit ZNF326 OS=Homo sapiens GN=ZNF326 PE=1 SV=2	sp|Q5BKZ1|ZN326_HUMAN	Q5BKZ1	6	65.653	NA	NA	NA
>sp|Q5JSZ5|PRC2B_HUMAN Protein PRRC2B OS=Homo sapiens GN=PRRC2B PE=1 SV=2	sp|Q5JSZ5|PRC2B_HUMAN	Q5JSZ5	13	242.96	NA	NA	NA
>sp|Q5RI15|COX20_HUMAN Cytochrome c oxidase protein 20 homolog OS=Homo sapiens GN=COX20 PE=1 SV=2	sp|Q5RI15|COX20_HUMAN	Q5RI15	3	13.291	NA	NA	NA
>sp|Q5RKV6|EXOS6_HUMAN Exosome complex component MTR3 OS=Homo sapiens GN=EXOSC6 PE=1 SV=1	sp|Q5RKV6|EXOS6_HUMAN	Q5RKV6	5	28.235	NA	NA	NA
>sp|Q5SY16|NOL9_HUMAN Polynucleotide 5-hydroxyl-kinase NOL9 OS=Homo sapiens GN=NOL9 PE=1 SV=1	sp|Q5SY16|NOL9_HUMAN	Q5SY16	3	79.322	NA	NA	NA
>sp|Q5T2E6|CJ076_HUMAN UPF0668 protein C10orf76 OS=Homo sapiens GN=C10orf76 PE=2 SV=1	sp|Q5T2E6|CJ076_HUMAN	Q5T2E6	4	78.71	NA	NA	NA
>sp|Q5T5Y3|CAMP1_HUMAN Calmodulin-regulated spectrin-associated protein 1 OS=Homo sapiens GN=CAMSAP1 PE=1 SV=2	sp|Q5T5Y3|CAMP1_HUMAN	Q5T5Y3	8	177.97	NA	NA	NA
>sp|Q5T9A4|ATD3B_HUMAN ATPase family AAA domain-containing protein 3B OS=Homo sapiens GN=ATAD3B PE=1 SV=1	sp|Q5T9A4|ATD3B_HUMAN	Q5T9A4	18	72.572	NA	NA	NA
>sp|Q5VWJ9|SNX30_HUMAN Sorting nexin-30 OS=Homo sapiens GN=SNX30 PE=1 SV=1	sp|Q5VWJ9|SNX30_HUMAN	Q5VWJ9	4	49.676	NA	NA	NA
>sp|Q5VZF2|MBNL2_HUMAN Muscleblind-like protein 2 OS=Homo sapiens GN=MBNL2 PE=1 SV=2	sp|Q5VZF2|MBNL2_HUMAN	Q5VZF2	8	40.517	NA	NA	NA
>sp|Q63HN8|RN213_HUMAN E3 ubiquitin-protein ligase RNF213 OS=Homo sapiens GN=RNF213 PE=1 SV=3	sp|Q63HN8|RN213_HUMAN	Q63HN8	12	591.4	NA	NA	NA
>sp|Q68E01|INT3_HUMAN Integrator complex subunit 3 OS=Homo sapiens GN=INTS3 PE=1 SV=1	sp|Q68E01|INT3_HUMAN	Q68E01	5	118.07	NA	NA	NA
>sp|Q6IA86|ELP2_HUMAN Elongator complex protein 2 OS=Homo sapiens GN=ELP2 PE=1 SV=2	sp|Q6IA86|ELP2_HUMAN	Q6IA86	5	92.499	NA	NA	NA
>sp|Q6UW68|TM205_HUMAN Transmembrane protein 205 OS=Homo sapiens GN=TMEM205 PE=1 SV=1	sp|Q6UW68|TM205_HUMAN	Q6UW68	2	21.198	NA	NA	NA
>sp|Q6Y1H2|HACD2_HUMAN Very-long-chain (3R)-3-hydroxyacyl-CoA dehydratase 2 OS=Homo sapiens GN=HACD2 PE=1 SV=1	sp|Q6Y1H2|HACD2_HUMAN	Q6Y1H2	2	28.368	NA	NA	NA
>sp|Q7KYR7|BT2A1_HUMAN Butyrophilin subfamily 2 member A1 OS=Homo sapiens GN=BTN2A1 PE=1 SV=3	sp|Q7KYR7|BT2A1_HUMAN	Q7KYR7	5	59.632	NA	NA	NA
>sp|Q7L1W4|LRC8D_HUMAN Volume-regulated anion channel subunit LRRC8D OS=Homo sapiens GN=LRRC8D PE=1 SV=1	sp|Q7L1W4|LRC8D_HUMAN	Q7L1W4	4	98.2	NA	NA	NA
>sp|Q7RTS9|DYM_HUMAN Dymeclin OS=Homo sapiens GN=DYM PE=1 SV=1	sp|Q7RTS9|DYM_HUMAN	Q7RTS9	3	75.935	NA	NA	NA
>sp|Q7Z5K2|WAPL_HUMAN Wings apart-like protein homolog OS=Homo sapiens GN=WAPL PE=1 SV=1	sp|Q7Z5K2|WAPL_HUMAN	Q7Z5K2	4	132.94	NA	NA	NA
>sp|Q86VX2|COMD7_HUMAN COMM domain-containing protein 7 OS=Homo sapiens GN=COMMD7 PE=1 SV=2	sp|Q86VX2|COMD7_HUMAN	Q86VX2	5	22.54	NA	NA	NA
>sp|Q86W42|THOC6_HUMAN THO complex subunit 6 homolog OS=Homo sapiens GN=THOC6 PE=1 SV=1	sp|Q86W42|THOC6_HUMAN	Q86W42	4	37.535	NA	NA	NA
>sp|Q86WR0|CCD25_HUMAN Coiled-coil domain-containing protein 25 OS=Homo sapiens GN=CCDC25 PE=1 SV=2	sp|Q86WR0|CCD25_HUMAN	Q86WR0	6	24.479	NA	NA	NA
>sp|Q86XZ4|SPAS2_HUMAN Spermatogenesis-associated serine-rich protein 2 OS=Homo sapiens GN=SPATS2 PE=1 SV=1	sp|Q86XZ4|SPAS2_HUMAN	Q86XZ4	4	59.544	NA	NA	NA
>sp|Q86YF9|DZIP1_HUMAN Zinc finger protein DZIP1 OS=Homo sapiens GN=DZIP1 PE=1 SV=1	sp|Q86YF9|DZIP1_HUMAN	Q86YF9	1	98.663	NA	NA	NA
>sp|Q8IV38|ANKY2_HUMAN Ankyrin repeat and MYND domain-containing protein 2 OS=Homo sapiens GN=ANKMY2 PE=1 SV=1	sp|Q8IV38|ANKY2_HUMAN	Q8IV38	2	49.298	NA	NA	NA
>sp|Q8IVF7|FMNL3_HUMAN Formin-like protein 3 OS=Homo sapiens GN=FMNL3 PE=1 SV=3	sp|Q8IVF7|FMNL3_HUMAN	Q8IVF7	11	117.21	NA	NA	NA
>sp|Q8IWB9|TEX2_HUMAN Testis-expressed sequence 2 protein OS=Homo sapiens GN=TEX2 PE=1 SV=2	sp|Q8IWB9|TEX2_HUMAN	Q8IWB9	5	125.3	NA	NA	NA
>sp|Q8IWC1|MA7D3_HUMAN MAP7 domain-containing protein 3 OS=Homo sapiens GN=MAP7D3 PE=1 SV=2	sp|Q8IWC1|MA7D3_HUMAN	Q8IWC1	2	98.428	NA	NA	NA
>sp|Q8IWV7|UBR1_HUMAN E3 ubiquitin-protein ligase UBR1 OS=Homo sapiens GN=UBR1 PE=1 SV=1	sp|Q8IWV7|UBR1_HUMAN	Q8IWV7	6	200.21	NA	NA	NA
>sp|Q8IX30|SCUB3_HUMAN Signal peptide, CUB and EGF-like domain-containing protein 3 OS=Homo sapiens GN=SCUBE3 PE=1 SV=1	sp|Q8IX30|SCUB3_HUMAN	Q8IX30	5	109.28	NA	NA	NA
>sp|Q8N3Y1|FBXW8_HUMAN F-box/WD repeat-containing protein 8 OS=Homo sapiens GN=FBXW8 PE=1 SV=2	sp|Q8N3Y1|FBXW8_HUMAN	Q8N3Y1	2	67.393	NA	NA	NA
>sp|Q8N4P3|MESH1_HUMAN Guanosine-3,5-bis(diphosphate) 3-pyrophosphohydrolase MESH1 OS=Homo sapiens GN=HDDC3 PE=1 SV=3	sp|Q8N4P3|MESH1_HUMAN	Q8N4P3	4	20.329	NA	NA	NA
>sp|Q8N543|OGFD1_HUMAN Prolyl 3-hydroxylase OGFOD1 OS=Homo sapiens GN=OGFOD1 PE=1 SV=1	sp|Q8N543|OGFD1_HUMAN	Q8N543	3	63.245	NA	NA	NA
>sp|Q8N9N2|ASCC1_HUMAN Activating signal cointegrator 1 complex subunit 1 OS=Homo sapiens GN=ASCC1 PE=1 SV=1	sp|Q8N9N2|ASCC1_HUMAN	Q8N9N2	6	45.509	NA	NA	NA
>sp|Q8NBI6|XXLT1_HUMAN Xyloside xylosyltransferase 1 OS=Homo sapiens GN=XXYLT1 PE=1 SV=1	sp|Q8NBI6|XXLT1_HUMAN	Q8NBI6	4	43.806	NA	NA	NA
>sp|Q8NBQ5|DHB11_HUMAN Estradiol 17-beta-dehydrogenase 11 OS=Homo sapiens GN=HSD17B11 PE=1 SV=3	sp|Q8NBQ5|DHB11_HUMAN	Q8NBQ5	7	32.935	NA	NA	NA
>sp|Q8NI36|WDR36_HUMAN WD repeat-containing protein 36 OS=Homo sapiens GN=WDR36 PE=1 SV=1	sp|Q8NI36|WDR36_HUMAN	Q8NI36	5	105.32	NA	NA	NA
>sp|Q8WVC6|DCAKD_HUMAN Dephospho-CoA kinase domain-containing protein OS=Homo sapiens GN=DCAKD PE=1 SV=1	sp|Q8WVC6|DCAKD_HUMAN	Q8WVC6	5	26.55	NA	NA	NA
>sp|Q92544|TM9S4_HUMAN Transmembrane 9 superfamily member 4 OS=Homo sapiens GN=TM9SF4 PE=1 SV=2	sp|Q92544|TM9S4_HUMAN	Q92544	8	74.518	NA	NA	NA
>sp|Q92665|RT31_HUMAN 28S ribosomal protein S31, mitochondrial OS=Homo sapiens GN=MRPS31 PE=1 SV=3	sp|Q92665|RT31_HUMAN	Q92665	4	45.318	NA	NA	NA
>sp|Q92930|RAB8B_HUMAN Ras-related protein Rab-8B OS=Homo sapiens GN=RAB8B PE=1 SV=2	sp|Q92930|RAB8B_HUMAN	Q92930	6	23.584	NA	NA	NA
>sp|Q969E2|SCAM4_HUMAN Secretory carrier-associated membrane protein 4 OS=Homo sapiens GN=SCAMP4 PE=2 SV=1	sp|Q969E2|SCAM4_HUMAN	Q969E2	2	25.728	NA	NA	NA
>sp|Q969P0|IGSF8_HUMAN Immunoglobulin superfamily member 8 OS=Homo sapiens GN=IGSF8 PE=1 SV=1	sp|Q969P0|IGSF8_HUMAN	Q969P0	3	65.033	NA	NA	NA
>sp|Q969T9|WBP2_HUMAN WW domain-binding protein 2 OS=Homo sapiens GN=WBP2 PE=1 SV=1	sp|Q969T9|WBP2_HUMAN	Q969T9	4	28.087	NA	NA	NA
>sp|Q96A73|P33MX_HUMAN Putative monooxygenase p33MONOX OS=Homo sapiens GN=KIAA1191 PE=1 SV=1	sp|Q96A73|P33MX_HUMAN	Q96A73	4	33.246	NA	NA	NA
>sp|Q96B23|CR025_HUMAN Uncharacterized protein C18orf25 OS=Homo sapiens GN=C18orf25 PE=1 SV=2	sp|Q96B23|CR025_HUMAN	Q96B23	4	43.324	NA	NA	NA
>sp|Q96B45|CJ032_HUMAN UPF0693 protein C10orf32 OS=Homo sapiens GN=C10orf32 PE=3 SV=1	sp|Q96B45|CJ032_HUMAN	Q96B45	5	11.564	NA	NA	NA
>sp|Q96BP3|PPWD1_HUMAN Peptidylprolyl isomerase domain and WD repeat-containing protein 1 OS=Homo sapiens GN=PPWD1 PE=1 SV=1	sp|Q96BP3|PPWD1_HUMAN	Q96BP3	4	73.574	NA	NA	NA
>sp|Q96C11|FGGY_HUMAN FGGY carbohydrate kinase domain-containing protein OS=Homo sapiens GN=FGGY PE=1 SV=2	sp|Q96C11|FGGY_HUMAN	Q96C11	2	59.992	NA	NA	NA
>sp|Q96CM8|ACSF2_HUMAN Acyl-CoA synthetase family member 2, mitochondrial OS=Homo sapiens GN=ACSF2 PE=1 SV=2	sp|Q96CM8|ACSF2_HUMAN	Q96CM8	5	68.124	NA	NA	NA
>sp|Q96CN7|ISOC1_HUMAN Isochorismatase domain-containing protein 1 OS=Homo sapiens GN=ISOC1 PE=1 SV=3	sp|Q96CN7|ISOC1_HUMAN	Q96CN7	6	32.236	NA	NA	NA
>sp|Q96DA6|TIM14_HUMAN Mitochondrial import inner membrane translocase subunit TIM14 OS=Homo sapiens GN=DNAJC19 PE=1 SV=3	sp|Q96DA6|TIM14_HUMAN	Q96DA6	4	12.498	NA	NA	NA
>sp|Q96EY7|PTCD3_HUMAN Pentatricopeptide repeat domain-containing protein 3, mitochondrial OS=Homo sapiens GN=PTCD3 PE=1 SV=3	sp|Q96EY7|PTCD3_HUMAN	Q96EY7	6	78.549	NA	NA	NA
>sp|Q96F86|EDC3_HUMAN Enhancer of mRNA-decapping protein 3 OS=Homo sapiens GN=EDC3 PE=1 SV=1	sp|Q96F86|EDC3_HUMAN	Q96F86	7	56.077	NA	NA	NA
>sp|Q96IF1|AJUBA_HUMAN LIM domain-containing protein ajuba OS=Homo sapiens GN=AJUBA PE=1 SV=1	sp|Q96IF1|AJUBA_HUMAN	Q96IF1	2	56.933	NA	NA	NA
>sp|Q96J01|THOC3_HUMAN THO complex subunit 3 OS=Homo sapiens GN=THOC3 PE=1 SV=1	sp|Q96J01|THOC3_HUMAN	Q96J01	5	38.771	NA	NA	NA
>sp|Q96JP5|ZFP91_HUMAN E3 ubiquitin-protein ligase ZFP91 OS=Homo sapiens GN=ZFP91 PE=1 SV=1	sp|Q96JP5|ZFP91_HUMAN	Q96JP5	4	63.444	NA	NA	NA
>sp|Q96K37|S35E1_HUMAN Solute carrier family 35 member E1 OS=Homo sapiens GN=SLC35E1 PE=1 SV=2	sp|Q96K37|S35E1_HUMAN	Q96K37	3	44.772	NA	NA	NA
>sp|Q96PZ0|PUS7_HUMAN Pseudouridylate synthase 7 homolog OS=Homo sapiens GN=PUS7 PE=1 SV=2	sp|Q96PZ0|PUS7_HUMAN	Q96PZ0	7	75.035	NA	NA	NA
>sp|Q96QD9|UIF_HUMAN UAP56-interacting factor OS=Homo sapiens GN=FYTTD1 PE=1 SV=3	sp|Q96QD9|UIF_HUMAN	Q96QD9	3	35.818	NA	NA	NA
>sp|Q96QT4|TRPM7_HUMAN Transient receptor potential cation channel subfamily M member 7 OS=Homo sapiens GN=TRPM7 PE=1 SV=1	sp|Q96QT4|TRPM7_HUMAN	Q96QT4	2	212.69	NA	NA	NA
>sp|Q96RF0|SNX18_HUMAN Sorting nexin-18 OS=Homo sapiens GN=SNX18 PE=1 SV=2	sp|Q96RF0|SNX18_HUMAN	Q96RF0	2	68.894	NA	NA	NA
>sp|Q9BPX6|MICU1_HUMAN Calcium uptake protein 1, mitochondrial OS=Homo sapiens GN=MICU1 PE=1 SV=1	sp|Q9BPX6|MICU1_HUMAN	Q9BPX6	6	54.351	NA	NA	NA
>sp|Q9BQ69|MACD1_HUMAN O-acetyl-ADP-ribose deacetylase MACROD1 OS=Homo sapiens GN=MACROD1 PE=1 SV=2	sp|Q9BQ69|MACD1_HUMAN	Q9BQ69	5	35.505	NA	NA	NA
>sp|Q9BQE4|SELS_HUMAN Selenoprotein S OS=Homo sapiens GN=VIMP PE=1 SV=3	sp|Q9BQE4|SELS_HUMAN	Q9BQE4	6	21.163	NA	NA	NA
>sp|Q9BT73|PSMG3_HUMAN Proteasome assembly chaperone 3 OS=Homo sapiens GN=PSMG3 PE=1 SV=1	sp|Q9BT73|PSMG3_HUMAN	Q9BT73	3	13.104	NA	NA	NA
>sp|Q9BU89|DOHH_HUMAN Deoxyhypusine hydroxylase OS=Homo sapiens GN=DOHH PE=1 SV=1	sp|Q9BU89|DOHH_HUMAN	Q9BU89	6	32.904	NA	NA	NA
>sp|Q9BUN8|DERL1_HUMAN Derlin-1 OS=Homo sapiens GN=DERL1 PE=1 SV=1	sp|Q9BUN8|DERL1_HUMAN	Q9BUN8	2	28.8	NA	NA	NA
>sp|Q9BVQ7|SPA5L_HUMAN Spermatogenesis-associated protein 5-like protein 1 OS=Homo sapiens GN=SPATA5L1 PE=1 SV=2	sp|Q9BVQ7|SPA5L_HUMAN	Q9BVQ7	8	80.709	NA	NA	NA
>sp|Q9BWH2|FUND2_HUMAN FUN14 domain-containing protein 2 OS=Homo sapiens GN=FUNDC2 PE=1 SV=2	sp|Q9BWH2|FUND2_HUMAN	Q9BWH2	5	20.675	NA	NA	NA
>sp|Q9BWU0|NADAP_HUMAN Kanadaptin OS=Homo sapiens GN=SLC4A1AP PE=1 SV=1	sp|Q9BWU0|NADAP_HUMAN	Q9BWU0	4	88.813	NA	NA	NA
>sp|Q9GZV5|WWTR1_HUMAN WW domain-containing transcription regulator protein 1 OS=Homo sapiens GN=WWTR1 PE=1 SV=1	sp|Q9GZV5|WWTR1_HUMAN	Q9GZV5	2	44.101	NA	NA	NA
>sp|Q9H0F6|SHRPN_HUMAN Sharpin OS=Homo sapiens GN=SHARPIN PE=1 SV=1	sp|Q9H0F6|SHRPN_HUMAN	Q9H0F6	2	39.949	NA	NA	NA
>sp|Q9H0N0|RAB6C_HUMAN Ras-related protein Rab-6C OS=Homo sapiens GN=RAB6C PE=1 SV=2	sp|Q9H0N0|RAB6C_HUMAN	Q9H0N0	3	28.355	NA	NA	NA
>sp|Q9H0S4|DDX47_HUMAN Probable ATP-dependent RNA helicase DDX47 OS=Homo sapiens GN=DDX47 PE=1 SV=1	sp|Q9H0S4|DDX47_HUMAN	Q9H0S4	6	50.646	NA	NA	NA
>sp|Q9H0V9|LMA2L_HUMAN VIP36-like protein OS=Homo sapiens GN=LMAN2L PE=1 SV=1	sp|Q9H0V9|LMA2L_HUMAN	Q9H0V9	3	39.71	NA	NA	NA
>sp|Q9H0W9|CK054_HUMAN Ester hydrolase C11orf54 OS=Homo sapiens GN=C11orf54 PE=1 SV=1	sp|Q9H0W9|CK054_HUMAN	Q9H0W9	6	35.117	NA	NA	NA
>sp|Q9H0X4|F234A_HUMAN Protein FAM234A OS=Homo sapiens GN=FAM234A PE=1 SV=1	sp|Q9H0X4|F234A_HUMAN	Q9H0X4	4	59.659	NA	NA	NA
>sp|Q9H1Z4|WDR13_HUMAN WD repeat-containing protein 13 OS=Homo sapiens GN=WDR13 PE=1 SV=2	sp|Q9H1Z4|WDR13_HUMAN	Q9H1Z4	6	53.695	NA	NA	NA
>sp|Q9H2C0|GAN_HUMAN Gigaxonin OS=Homo sapiens GN=GAN PE=1 SV=1	sp|Q9H2C0|GAN_HUMAN	Q9H2C0	3	67.638	NA	NA	NA
>sp|Q9H2W6|RM46_HUMAN 39S ribosomal protein L46, mitochondrial OS=Homo sapiens GN=MRPL46 PE=1 SV=1	sp|Q9H2W6|RM46_HUMAN	Q9H2W6	4	31.705	NA	NA	NA
>sp|Q9H330|TM245_HUMAN Transmembrane protein 245 OS=Homo sapiens GN=TMEM245 PE=1 SV=2	sp|Q9H330|TM245_HUMAN	Q9H330	3	100.94	NA	NA	NA
>sp|Q9H3F6|BACD3_HUMAN BTB/POZ domain-containing adapter for CUL3-mediated RhoA degradation protein 3 OS=Homo sapiens GN=KCTD10 PE=1 SV=1	sp|Q9H3F6|BACD3_HUMAN	Q9H3F6	4	35.432	NA	NA	NA
>sp|Q9H446|RWDD1_HUMAN RWD domain-containing protein 1 OS=Homo sapiens GN=RWDD1 PE=1 SV=1	sp|Q9H446|RWDD1_HUMAN	Q9H446	5	27.939	NA	NA	NA
>sp|Q9H553|ALG2_HUMAN Alpha-1,3/1,6-mannosyltransferase ALG2 OS=Homo sapiens GN=ALG2 PE=1 SV=1	sp|Q9H553|ALG2_HUMAN	Q9H553	8	47.091	NA	NA	NA
>sp|Q9H583|HEAT1_HUMAN HEAT repeat-containing protein 1 OS=Homo sapiens GN=HEATR1 PE=1 SV=3	sp|Q9H583|HEAT1_HUMAN	Q9H583	9	242.37	NA	NA	NA
>sp|Q9H6W3|NO66_HUMAN Bifunctional lysine-specific demethylase and histidyl-hydroxylase NO66 OS=Homo sapiens GN=NO66 PE=1 SV=2	sp|Q9H6W3|NO66_HUMAN	Q9H6W3	3	71.085	NA	NA	NA
>sp|Q9HAS0|NJMU_HUMAN Protein Njmu-R1 OS=Homo sapiens GN=C17orf75 PE=1 SV=2	sp|Q9HAS0|NJMU_HUMAN	Q9HAS0	3	44.621	NA	NA	NA
>sp|Q9NPL8|TIDC1_HUMAN Complex I assembly factor TIMMDC1, mitochondrial OS=Homo sapiens GN=TIMMDC1 PE=1 SV=2	sp|Q9NPL8|TIDC1_HUMAN	Q9NPL8	4	32.177	NA	NA	NA
>sp|Q9NQ55|SSF1_HUMAN Suppressor of SWI4 1 homolog OS=Homo sapiens GN=PPAN PE=2 SV=1	sp|Q9NQ55|SSF1_HUMAN	Q9NQ55	8	53.193	NA	NA	NA
>sp|Q9NQE9|HINT3_HUMAN Histidine triad nucleotide-binding protein 3 OS=Homo sapiens GN=HINT3 PE=1 SV=1	sp|Q9NQE9|HINT3_HUMAN	Q9NQE9	2	20.361	NA	NA	NA
>sp|Q9NQT8|KI13B_HUMAN Kinesin-like protein KIF13B OS=Homo sapiens GN=KIF13B PE=1 SV=2	sp|Q9NQT8|KI13B_HUMAN	Q9NQT8	12	202.79	NA	NA	NA
>sp|Q9NRX2|RM17_HUMAN 39S ribosomal protein L17, mitochondrial OS=Homo sapiens GN=MRPL17 PE=1 SV=1	sp|Q9NRX2|RM17_HUMAN	Q9NRX2	3	20.05	NA	NA	NA
>sp|Q9NVP1|DDX18_HUMAN ATP-dependent RNA helicase DDX18 OS=Homo sapiens GN=DDX18 PE=1 SV=2	sp|Q9NVP1|DDX18_HUMAN	Q9NVP1	8	75.406	NA	NA	NA
>sp|Q9NWS0|PIHD1_HUMAN PIH1 domain-containing protein 1 OS=Homo sapiens GN=PIH1D1 PE=1 SV=1	sp|Q9NWS0|PIHD1_HUMAN	Q9NWS0	7	32.363	NA	NA	NA
>sp|Q9NWT6|HIF1N_HUMAN Hypoxia-inducible factor 1-alpha inhibitor OS=Homo sapiens GN=HIF1AN PE=1 SV=2	sp|Q9NWT6|HIF1N_HUMAN	Q9NWT6	4	40.285	NA	NA	NA
>sp|Q9NWZ3|IRAK4_HUMAN Interleukin-1 receptor-associated kinase 4 OS=Homo sapiens GN=IRAK4 PE=1 SV=1	sp|Q9NWZ3|IRAK4_HUMAN	Q9NWZ3	7	51.529	NA	NA	NA
>sp|Q9NX62|IMPA3_HUMAN Inositol monophosphatase 3 OS=Homo sapiens GN=IMPAD1 PE=1 SV=1	sp|Q9NX62|IMPA3_HUMAN	Q9NX62	9	38.681	NA	NA	NA
>sp|Q9NXR7|BRE_HUMAN BRCA1-A complex subunit BRE OS=Homo sapiens GN=BRE PE=1 SV=2	sp|Q9NXR7|BRE_HUMAN	Q9NXR7	5	43.551	NA	NA	NA
>sp|Q9NXV2|KCTD5_HUMAN BTB/POZ domain-containing protein KCTD5 OS=Homo sapiens GN=KCTD5 PE=1 SV=1	sp|Q9NXV2|KCTD5_HUMAN	Q9NXV2	5	26.092	NA	NA	NA
>sp|Q9NY93|DDX56_HUMAN Probable ATP-dependent RNA helicase DDX56 OS=Homo sapiens GN=DDX56 PE=1 SV=1	sp|Q9NY93|DDX56_HUMAN	Q9NY93	4	61.589	NA	NA	NA
>sp|Q9NYJ8|TAB2_HUMAN TGF-beta-activated kinase 1 and MAP3K7-binding protein 2 OS=Homo sapiens GN=TAB2 PE=1 SV=1	sp|Q9NYJ8|TAB2_HUMAN	Q9NYJ8	4	76.493	NA	NA	NA
>sp|Q9NYK5|RM39_HUMAN 39S ribosomal protein L39, mitochondrial OS=Homo sapiens GN=MRPL39 PE=1 SV=3	sp|Q9NYK5|RM39_HUMAN	Q9NYK5	3	38.711	NA	NA	NA
>sp|Q9NYM9|BET1L_HUMAN BET1-like protein OS=Homo sapiens GN=BET1L PE=1 SV=1	sp|Q9NYM9|BET1L_HUMAN	Q9NYM9	4	12.388	NA	NA	NA
>sp|Q9NZ08|ERAP1_HUMAN Endoplasmic reticulum aminopeptidase 1 OS=Homo sapiens GN=ERAP1 PE=1 SV=3	sp|Q9NZ08|ERAP1_HUMAN	Q9NZ08	6	107.23	NA	NA	NA
>sp|Q9NZ56|FMN2_HUMAN Formin-2 OS=Homo sapiens GN=FMN2 PE=1 SV=4	sp|Q9NZ56|FMN2_HUMAN	Q9NZ56	4	180.1	NA	NA	NA
>sp|Q9NZH0|GPC5B_HUMAN G-protein coupled receptor family C group 5 member B OS=Homo sapiens GN=GPRC5B PE=2 SV=2	sp|Q9NZH0|GPC5B_HUMAN	Q9NZH0	2	44.794	NA	NA	NA
>sp|Q9P032|NDUF4_HUMAN NADH dehydrogenase [ubiquinone] 1 alpha subcomplex assembly factor 4 OS=Homo sapiens GN=NDUFAF4 PE=1 SV=1	sp|Q9P032|NDUF4_HUMAN	Q9P032	3	20.266	NA	NA	NA
>sp|Q9P1Z2|CACO1_HUMAN Calcium-binding and coiled-coil domain-containing protein 1 OS=Homo sapiens GN=CALCOCO1 PE=1 SV=2	sp|Q9P1Z2|CACO1_HUMAN	Q9P1Z2	9	77.335	NA	NA	NA
>sp|Q9P2X3|IMPCT_HUMAN Protein IMPACT OS=Homo sapiens GN=IMPACT PE=1 SV=2	sp|Q9P2X3|IMPCT_HUMAN	Q9P2X3	4	36.476	NA	NA	NA
>sp|Q9UBP0|SPAST_HUMAN Spastin OS=Homo sapiens GN=SPAST PE=1 SV=1	sp|Q9UBP0|SPAST_HUMAN	Q9UBP0	2	67.196	NA	NA	NA
>sp|Q9UDW1|QCR9_HUMAN Cytochrome b-c1 complex subunit 9 OS=Homo sapiens GN=UQCR10 PE=1 SV=3	sp|Q9UDW1|QCR9_HUMAN	Q9UDW1	2	7.3084	NA	NA	NA
>sp|Q9UET6|TRM7_HUMAN Putative tRNA (cytidine(32)/guanosine(34)-2-O)-methyltransferase OS=Homo sapiens GN=FTSJ1 PE=1 SV=2	sp|Q9UET6|TRM7_HUMAN	Q9UET6	3	36.079	NA	NA	NA
>sp|Q9UFG5|CS025_HUMAN UPF0449 protein C19orf25 OS=Homo sapiens GN=C19orf25 PE=1 SV=2	sp|Q9UFG5|CS025_HUMAN	Q9UFG5	6	12.878	NA	NA	NA
>sp|Q9UHY7|ENOPH_HUMAN Enolase-phosphatase E1 OS=Homo sapiens GN=ENOPH1 PE=1 SV=1	sp|Q9UHY7|ENOPH_HUMAN	Q9UHY7	5	28.932	NA	NA	NA
>sp|Q9UI14|PRAF1_HUMAN Prenylated Rab acceptor protein 1 OS=Homo sapiens GN=RABAC1 PE=1 SV=1	sp|Q9UI14|PRAF1_HUMAN	Q9UI14	6	20.648	NA	NA	NA
>sp|Q9UIG0|BAZ1B_HUMAN Tyrosine-protein kinase BAZ1B OS=Homo sapiens GN=BAZ1B PE=1 SV=2	sp|Q9UIG0|BAZ1B_HUMAN	Q9UIG0	5	170.9	NA	NA	NA
>sp|Q9UIL1|SCOC_HUMAN Short coiled-coil protein OS=Homo sapiens GN=SCOC PE=1 SV=2	sp|Q9UIL1|SCOC_HUMAN	Q9UIL1	3	18.045	NA	NA	NA
>sp|Q9UJ83|HACL1_HUMAN 2-hydroxyacyl-CoA lyase 1 OS=Homo sapiens GN=HACL1 PE=1 SV=2	sp|Q9UJ83|HACL1_HUMAN	Q9UJ83	7	63.728	NA	NA	NA
>sp|Q9UKG9|OCTC_HUMAN Peroxisomal carnitine O-octanoyltransferase OS=Homo sapiens GN=CROT PE=1 SV=2	sp|Q9UKG9|OCTC_HUMAN	Q9UKG9	5	70.178	NA	NA	NA
>sp|Q9UKX7|NUP50_HUMAN Nuclear pore complex protein Nup50 OS=Homo sapiens GN=NUP50 PE=1 SV=2	sp|Q9UKX7|NUP50_HUMAN	Q9UKX7	7	50.144	NA	NA	NA
>sp|Q9ULI3|HEG1_HUMAN Protein HEG homolog 1 OS=Homo sapiens GN=HEG1 PE=1 SV=3	sp|Q9ULI3|HEG1_HUMAN	Q9ULI3	1	147.46	NA	NA	NA
>sp|Q9UNI6|DUS12_HUMAN Dual specificity protein phosphatase 12 OS=Homo sapiens GN=DUSP12 PE=1 SV=1	sp|Q9UNI6|DUS12_HUMAN	Q9UNI6	5	37.687	NA	NA	NA
>sp|Q9UNL2|SSRG_HUMAN Translocon-associated protein subunit gamma OS=Homo sapiens GN=SSR3 PE=1 SV=1	sp|Q9UNL2|SSRG_HUMAN	Q9UNL2	3	21.08	NA	NA	NA
>sp|Q9UNX3|RL26L_HUMAN 60S ribosomal protein L26-like 1 OS=Homo sapiens GN=RPL26L1 PE=1 SV=1	sp|Q9UNX3|RL26L_HUMAN	Q9UNX3	19	17.256	NA	NA	NA
>sp|Q9UPQ9|TNR6B_HUMAN Trinucleotide repeat-containing gene 6B protein OS=Homo sapiens GN=TNRC6B PE=1 SV=4	sp|Q9UPQ9|TNR6B_HUMAN	Q9UPQ9	2	194	NA	NA	NA
>sp|Q9Y241|HIG1A_HUMAN HIG1 domain family member 1A, mitochondrial OS=Homo sapiens GN=HIGD1A PE=1 SV=1	sp|Q9Y241|HIG1A_HUMAN	Q9Y241	4	10.143	NA	NA	NA
>sp|Q9Y297|FBW1A_HUMAN F-box/WD repeat-containing protein 1A OS=Homo sapiens GN=BTRC PE=1 SV=1	sp|Q9Y297|FBW1A_HUMAN	Q9Y297	3	68.866	NA	NA	NA
>sp|Q9Y2E5|MA2B2_HUMAN Epididymis-specific alpha-mannosidase OS=Homo sapiens GN=MAN2B2 PE=1 SV=4	sp|Q9Y2E5|MA2B2_HUMAN	Q9Y2E5	6	113.98	NA	NA	NA
>sp|Q9Y2I8|WDR37_HUMAN WD repeat-containing protein 37 OS=Homo sapiens GN=WDR37 PE=1 SV=2	sp|Q9Y2I8|WDR37_HUMAN	Q9Y2I8	4	54.665	NA	NA	NA
>sp|Q9Y2Q9|RT28_HUMAN 28S ribosomal protein S28, mitochondrial OS=Homo sapiens GN=MRPS28 PE=1 SV=1	sp|Q9Y2Q9|RT28_HUMAN	Q9Y2Q9	3	20.843	NA	NA	NA
>sp|Q9Y2R9|RT07_HUMAN 28S ribosomal protein S7, mitochondrial OS=Homo sapiens GN=MRPS7 PE=1 SV=2	sp|Q9Y2R9|RT07_HUMAN	Q9Y2R9	2	28.134	NA	NA	NA
>sp|Q9Y2S2|CRYL1_HUMAN Lambda-crystallin homolog OS=Homo sapiens GN=CRYL1 PE=1 SV=3	sp|Q9Y2S2|CRYL1_HUMAN	Q9Y2S2	7	35.419	NA	NA	NA
>sp|Q9Y2U8|MAN1_HUMAN Inner nuclear membrane protein Man1 OS=Homo sapiens GN=LEMD3 PE=1 SV=2	sp|Q9Y2U8|MAN1_HUMAN	Q9Y2U8	13	99.996	NA	NA	NA
>sp|Q9Y3C4|TPRKB_HUMAN EKC/KEOPS complex subunit TPRKB OS=Homo sapiens GN=TPRKB PE=1 SV=1	sp|Q9Y3C4|TPRKB_HUMAN	Q9Y3C4	3	19.661	NA	NA	NA
>sp|Q9Y426|CU025_HUMAN C2 domain-containing protein 2 OS=Homo sapiens GN=C2CD2 PE=1 SV=2	sp|Q9Y426|CU025_HUMAN	Q9Y426	3	75.532	NA	NA	NA
>sp|Q9Y4R8|TELO2_HUMAN Telomere length regulation protein TEL2 homolog OS=Homo sapiens GN=TELO2 PE=1 SV=2	sp|Q9Y4R8|TELO2_HUMAN	Q9Y4R8	2	91.746	NA	NA	NA
>sp|Q9Y4W2|LAS1L_HUMAN Ribosomal biogenesis protein LAS1L OS=Homo sapiens GN=LAS1L PE=1 SV=2	sp|Q9Y4W2|LAS1L_HUMAN	Q9Y4W2	6	83.064	NA	NA	NA
>sp|Q9Y5B0|CTDP1_HUMAN RNA polymerase II subunit A C-terminal domain phosphatase OS=Homo sapiens GN=CTDP1 PE=1 SV=3	sp|Q9Y5B0|CTDP1_HUMAN	Q9Y5B0	4	104.4	NA	NA	NA
>sp|Q9Y5N5|HEMK2_HUMAN HemK methyltransferase family member 2 OS=Homo sapiens GN=N6AMT1 PE=1 SV=3	sp|Q9Y5N5|HEMK2_HUMAN	Q9Y5N5	2	22.9	NA	NA	NA
>sp|Q9Y5P4|C43BP_HUMAN Collagen type IV alpha-3-binding protein OS=Homo sapiens GN=COL4A3BP PE=1 SV=1	sp|Q9Y5P4|C43BP_HUMAN	Q9Y5P4	7	70.834	NA	NA	NA
>sp|Q9Y5R8|TPPC1_HUMAN Trafficking protein particle complex subunit 1 OS=Homo sapiens GN=TRAPPC1 PE=1 SV=1	sp|Q9Y5R8|TPPC1_HUMAN	Q9Y5R8	2	16.831	NA	NA	NA
>sp|Q9Y6R1|S4A4_HUMAN Electrogenic sodium bicarbonate cotransporter 1 OS=Homo sapiens GN=SLC4A4 PE=1 SV=1	sp|Q9Y6R1|S4A4_HUMAN	Q9Y6R1	2	121.46	NA	NA	NA
>sp|Q969Q0|RL36L_HUMAN 60S ribosomal protein L36a-like OS=Homo sapiens GN=RPL36AL PE=1 SV=3	sp|Q969Q0|RL36L_HUMAN	Q969Q0	10	12.469	-1.48364	5.21043e-05	0.000364635
>sp|Q6S8J3|POTEE_HUMAN POTE ankyrin domain family member E OS=Homo sapiens GN=POTEE PE=1 SV=3;>sp|A5A3E0|POTEF_HUMAN POTE ankyrin domain family member F OS=Homo sapiens GN=POTEF PE=1 SV=2	sp|Q6S8J3|POTEE_HUMAN;sp|A5A3E0|POTEF_HUMAN	Q6S8J3	16	121.36	-1.1244	9.7386e-05	0.00045435
>sp|P42025|ACTY_HUMAN Beta-centractin OS=Homo sapiens GN=ACTR1B PE=1 SV=1	sp|P42025|ACTY_HUMAN	P42025	22	42.293	-1.29837	0.000285712	0.000888845
>sp|Q02878|RL6_HUMAN 60S ribosomal protein L6 OS=Homo sapiens GN=RPL6 PE=1 SV=3	sp|Q02878|RL6_HUMAN	Q02878	23	32.728	-0.799015	0.000409164	0.000954468
>sp|P12235|ADT1_HUMAN ADP/ATP translocase 1 OS=Homo sapiens GN=SLC25A4 PE=1 SV=4	sp|P12235|ADT1_HUMAN	P12235	23	33.064	-0.909791	0.00129891	0.00175481
>sp|Q5EB52|MEST_HUMAN Mesoderm-specific transcript homolog protein OS=Homo sapiens GN=MEST PE=2 SV=2	sp|Q5EB52|MEST_HUMAN	Q5EB52	8	38.83	-0.68387	0.00150451	0.00175481
>sp|Q8IZ52|CHSS2_HUMAN Chondroitin sulfate synthase 2 OS=Homo sapiens GN=CHPF PE=1 SV=2	sp|Q8IZ52|CHSS2_HUMAN	Q8IZ52	15	85.466	-0.899936	0.00115069	0.00175481
>sp|Q9UPY3|DICER_HUMAN Endoribonuclease Dicer OS=Homo sapiens GN=DICER1 PE=1 SV=3	sp|Q9UPY3|DICER_HUMAN	Q9UPY3	5	218.68	-0.709234	0.00146813	0.00175481
>sp|P26440|IVD_HUMAN Isovaleryl-CoA dehydrogenase, mitochondrial OS=Homo sapiens GN=IVD PE=1 SV=1	sp|P26440|IVD_HUMAN	P26440	9	46.319	-1.09244	0.0036183	0.00346734
>sp|Q6P1J9|CDC73_HUMAN Parafibromin OS=Homo sapiens GN=CDC73 PE=1 SV=1	sp|Q6P1J9|CDC73_HUMAN	Q6P1J9	11	60.576	-0.638608	0.00439875	0.0038479
>sp|O75427|LRCH4_HUMAN Leucine-rich repeat and calponin homology domain-containing protein 4 OS=Homo sapiens GN=LRCH4 PE=1 SV=2	sp|O75427|LRCH4_HUMAN	O75427	5	73.449	-0.698598	0.00630295	0.00451184
>sp|P49441|INPP_HUMAN Inositol polyphosphate 1-phosphatase OS=Homo sapiens GN=INPP1 PE=1 SV=1	sp|P49441|INPP_HUMAN	P49441	8	43.998	-0.660474	0.00548235	0.00451184
>sp|P61803|DAD1_HUMAN Dolichyl-diphosphooligosaccharide--protein glycosyltransferase subunit DAD1 OS=Homo sapiens GN=DAD1 PE=1 SV=3	sp|P61803|DAD1_HUMAN	P61803	3	12.497	-0.723681	0.0058176	0.00451184
>sp|Q9NVT9|ARMC1_HUMAN Armadillo repeat-containing protein 1 OS=Homo sapiens GN=ARMC1 PE=1 SV=1	sp|Q9NVT9|ARMC1_HUMAN	Q9NVT9	6	31.28	-0.608483	0.00676953	0.00451184
>sp|Q9H6U6|BCAS3_HUMAN Breast carcinoma-amplified sequence 3 OS=Homo sapiens GN=BCAS3 PE=1 SV=3	sp|Q9H6U6|BCAS3_HUMAN	Q9H6U6	10	101.24	-0.841658	0.00824142	0.00501521
>sp|Q9Y237|PIN4_HUMAN Peptidyl-prolyl cis-trans isomerase NIMA-interacting 4 OS=Homo sapiens GN=PIN4 PE=1 SV=1	sp|Q9Y237|PIN4_HUMAN	Q9Y237	6	13.81	-0.732936	0.01171	0.00655589
>sp|Q9Y547|IFT25_HUMAN Intraflagellar transport protein 25 homolog OS=Homo sapiens GN=HSPB11 PE=1 SV=1	sp|Q9Y547|IFT25_HUMAN	Q9Y547	5	16.297	-0.740969	0.0182033	0.00909928
>sp|P50336|PPOX_HUMAN Protoporphyrinogen oxidase OS=Homo sapiens GN=PPOX PE=1 SV=1	sp|P50336|PPOX_HUMAN	P50336	4	50.765	-0.715244	0.0198028	0.00955748

## Sheet: NonInfvsPf13_24h
Differential analysis, significant proteins with FC>1.5
Fasta.headers	Majority.protein.IDs	UniProt.Gene.Name	Peptides	Mol. weight kDa.	log2([ Mean in 1_No_Inf_24h ]/[ Mean in 2_Pf13_24h ])	p.value	Adjusted p.value
>sp|A0MZ66|SHOT1_HUMAN Shootin-1 OS=Homo sapiens GN=SHTN1 PE=1 SV=4	sp|A0MZ66|SHOT1_HUMAN	A0MZ66	5	71.639	NA	NA	NA
>sp|A5PLN9|TPC13_HUMAN Trafficking protein particle complex subunit 13 OS=Homo sapiens GN=TRAPPC13 PE=1 SV=2	sp|A5PLN9|TPC13_HUMAN	A5PLN9	4	46.523	NA	NA	NA
>sp|A6NIH7|U119B_HUMAN Protein unc-119 homolog B OS=Homo sapiens GN=UNC119B PE=1 SV=1	sp|A6NIH7|U119B_HUMAN	A6NIH7	3	28.136	NA	NA	NA
>sp|A8CG34|P121C_HUMAN Nuclear envelope pore membrane protein POM 121C OS=Homo sapiens GN=POM121C PE=1 SV=2;>sp|Q96HA1|P121A_HUMAN Nuclear envelope pore membrane protein POM 121 OS=Homo sapiens GN=POM121 PE=1 SV=2	sp|A8CG34|P121C_HUMAN;sp|Q96HA1|P121A_HUMAN	A8CG34	3	125.06	NA	NA	NA
>sp|O00423|EMAL1_HUMAN Echinoderm microtubule-associated protein-like 1 OS=Homo sapiens GN=EML1 PE=1 SV=3	sp|O00423|EMAL1_HUMAN	O00423	5	89.86	NA	NA	NA
>sp|O14531|DPYL4_HUMAN Dihydropyrimidinase-related protein 4 OS=Homo sapiens GN=DPYSL4 PE=1 SV=2	sp|O14531|DPYL4_HUMAN	O14531	6	61.877	NA	NA	NA
>sp|O14545|TRAD1_HUMAN TRAF-type zinc finger domain-containing protein 1 OS=Homo sapiens GN=TRAFD1 PE=1 SV=1	sp|O14545|TRAD1_HUMAN	O14545	6	64.84	NA	NA	NA
>sp|O14787|TNPO2_HUMAN Transportin-2 OS=Homo sapiens GN=TNPO2 PE=1 SV=3	sp|O14787|TNPO2_HUMAN	O14787	11	101.39	NA	NA	NA
>sp|O14972|DSCR3_HUMAN Down syndrome critical region protein 3 OS=Homo sapiens GN=DSCR3 PE=2 SV=1	sp|O14972|DSCR3_HUMAN	O14972	6	33.01	NA	NA	NA
>sp|O15226|NKRF_HUMAN NF-kappa-B-repressing factor OS=Homo sapiens GN=NKRF PE=1 SV=2	sp|O15226|NKRF_HUMAN	O15226	4	77.672	NA	NA	NA
>sp|O43516|WIPF1_HUMAN WAS/WASL-interacting protein family member 1 OS=Homo sapiens GN=WIPF1 PE=1 SV=3	sp|O43516|WIPF1_HUMAN	O43516	3	51.258	NA	NA	NA
>sp|O43741|AAKB2_HUMAN 5-AMP-activated protein kinase subunit beta-2 OS=Homo sapiens GN=PRKAB2 PE=1 SV=1	sp|O43741|AAKB2_HUMAN	O43741	4	30.302	NA	NA	NA
>sp|O43768|ENSA_HUMAN Alpha-endosulfine OS=Homo sapiens GN=ENSA PE=1 SV=1	sp|O43768|ENSA_HUMAN	O43768	7	13.389	NA	NA	NA
>sp|O75391|SPAG7_HUMAN Sperm-associated antigen 7 OS=Homo sapiens GN=SPAG7 PE=1 SV=2	sp|O75391|SPAG7_HUMAN	O75391	8	26.034	NA	NA	NA
>sp|O75475|PSIP1_HUMAN PC4 and SFRS1-interacting protein OS=Homo sapiens GN=PSIP1 PE=1 SV=1	sp|O75475|PSIP1_HUMAN	O75475	6	60.103	NA	NA	NA
>sp|O75695|XRP2_HUMAN Protein XRP2 OS=Homo sapiens GN=RP2 PE=1 SV=4	sp|O75695|XRP2_HUMAN	O75695	6	39.641	NA	NA	NA
>sp|O75794|CD123_HUMAN Cell division cycle protein 123 homolog OS=Homo sapiens GN=CDC123 PE=1 SV=1	sp|O75794|CD123_HUMAN	O75794	5	39.134	NA	NA	NA
>sp|O76054|S14L2_HUMAN SEC14-like protein 2 OS=Homo sapiens GN=SEC14L2 PE=1 SV=1	sp|O76054|S14L2_HUMAN	O76054	5	46.145	NA	NA	NA
>sp|O94766|B3GA3_HUMAN Galactosylgalactosylxylosylprotein 3-beta-glucuronosyltransferase 3 OS=Homo sapiens GN=B3GAT3 PE=1 SV=2	sp|O94766|B3GA3_HUMAN	O94766	6	37.121	NA	NA	NA
>sp|O94830|DDHD2_HUMAN Phospholipase DDHD2 OS=Homo sapiens GN=DDHD2 PE=1 SV=2	sp|O94830|DDHD2_HUMAN	O94830	3	81.031	NA	NA	NA
>sp|O95140|MFN2_HUMAN Mitofusin-2 OS=Homo sapiens GN=MFN2 PE=1 SV=3	sp|O95140|MFN2_HUMAN	O95140	8	86.401	NA	NA	NA
>sp|O95159|ZFPL1_HUMAN Zinc finger protein-like 1 OS=Homo sapiens GN=ZFPL1 PE=1 SV=2	sp|O95159|ZFPL1_HUMAN	O95159	5	34.114	NA	NA	NA
>sp|O95168|NDUB4_HUMAN NADH dehydrogenase [ubiquinone] 1 beta subcomplex subunit 4 OS=Homo sapiens GN=NDUFB4 PE=1 SV=3	sp|O95168|NDUB4_HUMAN	O95168	6	15.208	NA	NA	NA
>sp|O95218|ZRAB2_HUMAN Zinc finger Ran-binding domain-containing protein 2 OS=Homo sapiens GN=ZRANB2 PE=1 SV=2	sp|O95218|ZRAB2_HUMAN	O95218	7	37.404	NA	NA	NA
>sp|O95396|MOCS3_HUMAN Adenylyltransferase and sulfurtransferase MOCS3 OS=Homo sapiens GN=MOCS3 PE=1 SV=1	sp|O95396|MOCS3_HUMAN	O95396	3	49.669	NA	NA	NA
>sp|O95777|LSM8_HUMAN U6 snRNA-associated Sm-like protein LSm8 OS=Homo sapiens GN=LSM8 PE=1 SV=3	sp|O95777|LSM8_HUMAN	O95777	5	10.403	NA	NA	NA
>sp|O96033|MOC2A_HUMAN Molybdopterin synthase sulfur carrier subunit OS=Homo sapiens GN=MOCS2 PE=1 SV=1	sp|O96033|MOC2A_HUMAN	O96033	3	9.7552	NA	NA	NA
>sp|P01034|CYTC_HUMAN Cystatin-C OS=Homo sapiens GN=CST3 PE=1 SV=1	sp|P01034|CYTC_HUMAN	P01034	2	15.799	NA	NA	NA
>sp|P01116|RASK_HUMAN GTPase KRas OS=Homo sapiens GN=KRAS PE=1 SV=1	sp|P01116|RASK_HUMAN	P01116	5	21.656	NA	NA	NA
>sp|P04150|GCR_HUMAN Glucocorticoid receptor OS=Homo sapiens GN=NR3C1 PE=1 SV=1	sp|P04150|GCR_HUMAN	P04150	7	85.658	NA	NA	NA
>sp|P05109|S10A8_HUMAN Protein S100-A8 OS=Homo sapiens GN=S100A8 PE=1 SV=1	sp|P05109|S10A8_HUMAN	P05109	6	10.834	NA	NA	NA
>sp|P05412|JUN_HUMAN Transcription factor AP-1 OS=Homo sapiens GN=JUN PE=1 SV=2	sp|P05412|JUN_HUMAN	P05412	4	35.675	NA	NA	NA
>sp|P06702|S10A9_HUMAN Protein S100-A9 OS=Homo sapiens GN=S100A9 PE=1 SV=1	sp|P06702|S10A9_HUMAN	P06702	9	13.242	NA	NA	NA
>sp|P08651|NFIC_HUMAN Nuclear factor 1 C-type OS=Homo sapiens GN=NFIC PE=1 SV=2	sp|P08651|NFIC_HUMAN	P08651	4	55.674	NA	NA	NA
>sp|P15884|ITF2_HUMAN Transcription factor 4 OS=Homo sapiens GN=TCF4 PE=1 SV=3	sp|P15884|ITF2_HUMAN	P15884	3	71.307	NA	NA	NA
>sp|P16298|PP2BB_HUMAN Serine/threonine-protein phosphatase 2B catalytic subunit beta isoform OS=Homo sapiens GN=PPP3CB PE=1 SV=2	sp|P16298|PP2BB_HUMAN	P16298	15	59.024	NA	NA	NA
>sp|P19838|NFKB1_HUMAN Nuclear factor NF-kappa-B p105 subunit OS=Homo sapiens GN=NFKB1 PE=1 SV=2	sp|P19838|NFKB1_HUMAN	P19838	10	105.35	NA	NA	NA
>sp|Q9UQ88|CD11A_HUMAN Cyclin-dependent kinase 11A OS=Homo sapiens GN=CDK11A PE=1 SV=4;>sp|P21127|CD11B_HUMAN Cyclin-dependent kinase 11B OS=Homo sapiens GN=CDK11B PE=1 SV=3	sp|Q9UQ88|CD11A_HUMAN;sp|P21127|CD11B_HUMAN	Q9UQ88	8	91.361	NA	NA	NA
>sp|P21359|NF1_HUMAN Neurofibromin OS=Homo sapiens GN=NF1 PE=1 SV=2	sp|P21359|NF1_HUMAN	P21359	3	319.37	NA	NA	NA
>sp|P22692|IBP4_HUMAN Insulin-like growth factor-binding protein 4 OS=Homo sapiens GN=IGFBP4 PE=1 SV=2	sp|P22692|IBP4_HUMAN	P22692	3	27.934	NA	NA	NA
>sp|P31151|S10A7_HUMAN Protein S100-A7 OS=Homo sapiens GN=S100A7 PE=1 SV=4	sp|P31151|S10A7_HUMAN	P31151	4	11.471	NA	NA	NA
>sp|P31947|1433S_HUMAN 14-3-3 protein sigma OS=Homo sapiens GN=SFN PE=1 SV=1	sp|P31947|1433S_HUMAN	P31947	8	27.774	NA	NA	NA
>sp|P41219|PERI_HUMAN Peripherin OS=Homo sapiens GN=PRPH PE=1 SV=2	sp|P41219|PERI_HUMAN	P41219	8	53.65	NA	NA	NA
>sp|P42330|AK1C3_HUMAN Aldo-keto reductase family 1 member C3 OS=Homo sapiens GN=AKR1C3 PE=1 SV=4	sp|P42330|AK1C3_HUMAN	P42330	10	36.853	NA	NA	NA
>sp|P45984|MK09_HUMAN Mitogen-activated protein kinase 9 OS=Homo sapiens GN=MAPK9 PE=1 SV=2	sp|P45984|MK09_HUMAN	P45984	4	48.139	NA	NA	NA
>sp|P45985|MP2K4_HUMAN Dual specificity mitogen-activated protein kinase kinase 4 OS=Homo sapiens GN=MAP2K4 PE=1 SV=1	sp|P45985|MP2K4_HUMAN	P45985	7	44.287	NA	NA	NA
>sp|P47929|LEG7_HUMAN Galectin-7 OS=Homo sapiens GN=LGALS7 PE=1 SV=2	sp|P47929|LEG7_HUMAN	P47929	4	15.075	NA	NA	NA
>sp|P48553|TPC10_HUMAN Trafficking protein particle complex subunit 10 OS=Homo sapiens GN=TRAPPC10 PE=1 SV=2	sp|P48553|TPC10_HUMAN	P48553	3	142.19	NA	NA	NA
>sp|P49366|DHYS_HUMAN Deoxyhypusine synthase OS=Homo sapiens GN=DHPS PE=1 SV=1	sp|P49366|DHYS_HUMAN	P49366	7	40.97	NA	NA	NA
>sp|P49459|UBE2A_HUMAN Ubiquitin-conjugating enzyme E2 A OS=Homo sapiens GN=UBE2A PE=1 SV=2	sp|P49459|UBE2A_HUMAN	P49459	3	17.315	NA	NA	NA
>sp|P50851|LRBA_HUMAN Lipopolysaccharide-responsive and beige-like anchor protein OS=Homo sapiens GN=LRBA PE=1 SV=4	sp|P50851|LRBA_HUMAN	P50851	10	319.1	NA	NA	NA
>sp|P51580|TPMT_HUMAN Thiopurine S-methyltransferase OS=Homo sapiens GN=TPMT PE=1 SV=1	sp|P51580|TPMT_HUMAN	P51580	8	28.18	NA	NA	NA
>sp|P51808|DYLT3_HUMAN Dynein light chain Tctex-type 3 OS=Homo sapiens GN=DYNLT3 PE=1 SV=1	sp|P51808|DYLT3_HUMAN	P51808	4	13.062	NA	NA	NA
>sp|P51809|VAMP7_HUMAN Vesicle-associated membrane protein 7 OS=Homo sapiens GN=VAMP7 PE=1 SV=3	sp|P51809|VAMP7_HUMAN	P51809	6	24.935	NA	NA	NA
>sp|P53384|NUBP1_HUMAN Cytosolic Fe-S cluster assembly factor NUBP1 OS=Homo sapiens GN=NUBP1 PE=1 SV=2	sp|P53384|NUBP1_HUMAN	P53384	4	34.534	NA	NA	NA
>sp|P60510|PP4C_HUMAN Serine/threonine-protein phosphatase 4 catalytic subunit OS=Homo sapiens GN=PPP4C PE=1 SV=1	sp|P60510|PP4C_HUMAN	P60510	9	35.08	NA	NA	NA
>sp|P60520|GBRL2_HUMAN Gamma-aminobutyric acid receptor-associated protein-like 2 OS=Homo sapiens GN=GABARAPL2 PE=1 SV=1	sp|P60520|GBRL2_HUMAN	P60520	6	13.667	NA	NA	NA
>sp|P60709|ACTB_HUMAN Actin, cytoplasmic 1 OS=Homo sapiens GN=ACTB PE=1 SV=1	sp|P60709|ACTB_HUMAN	P60709	49	41.736	NA	NA	NA
>sp|P63146|UBE2B_HUMAN Ubiquitin-conjugating enzyme E2 B OS=Homo sapiens GN=UBE2B PE=1 SV=1	sp|P63146|UBE2B_HUMAN	P63146	3	17.312	NA	NA	NA
>sp|P78346|RPP30_HUMAN Ribonuclease P protein subunit p30 OS=Homo sapiens GN=RPP30 PE=1 SV=1	sp|P78346|RPP30_HUMAN	P78346	4	29.321	NA	NA	NA
>sp|Q03426|KIME_HUMAN Mevalonate kinase OS=Homo sapiens GN=MVK PE=1 SV=1	sp|Q03426|KIME_HUMAN	Q03426	5	42.45	NA	NA	NA
>sp|Q08357|S20A2_HUMAN Sodium-dependent phosphate transporter 2 OS=Homo sapiens GN=SLC20A2 PE=1 SV=1	sp|Q08357|S20A2_HUMAN	Q08357	3	70.392	NA	NA	NA
>sp|Q08431|MFGM_HUMAN Lactadherin OS=Homo sapiens GN=MFGE8 PE=1 SV=2	sp|Q08431|MFGM_HUMAN	Q08431	5	43.122	NA	NA	NA
>sp|Q08AD1|CAMP2_HUMAN Calmodulin-regulated spectrin-associated protein 2 OS=Homo sapiens GN=CAMSAP2 PE=1 SV=3	sp|Q08AD1|CAMP2_HUMAN	Q08AD1	7	168.09	NA	NA	NA
>sp|Q08AE8|SPIR1_HUMAN Protein spire homolog 1 OS=Homo sapiens GN=SPIRE1 PE=1 SV=3	sp|Q08AE8|SPIR1_HUMAN	Q08AE8	2	85.543	NA	NA	NA
>sp|Q10472|GALT1_HUMAN Polypeptide N-acetylgalactosaminyltransferase 1 OS=Homo sapiens GN=GALNT1 PE=1 SV=1	sp|Q10472|GALT1_HUMAN	Q10472	9	64.218	NA	NA	NA
>sp|Q10588|BST1_HUMAN ADP-ribosyl cyclase/cyclic ADP-ribose hydrolase 2 OS=Homo sapiens GN=BST1 PE=1 SV=2	sp|Q10588|BST1_HUMAN	Q10588	3	35.724	NA	NA	NA
>sp|Q12899|TRI26_HUMAN Tripartite motif-containing protein 26 OS=Homo sapiens GN=TRIM26 PE=1 SV=1	sp|Q12899|TRI26_HUMAN	Q12899	6	62.165	NA	NA	NA
>sp|Q12983|BNIP3_HUMAN BCL2/adenovirus E1B 19 kDa protein-interacting protein 3 OS=Homo sapiens GN=BNIP3 PE=1 SV=2	sp|Q12983|BNIP3_HUMAN	Q12983	2	21.541	NA	NA	NA
>sp|Q13049|TRI32_HUMAN E3 ubiquitin-protein ligase TRIM32 OS=Homo sapiens GN=TRIM32 PE=1 SV=2	sp|Q13049|TRI32_HUMAN	Q13049	8	71.988	NA	NA	NA
>sp|Q13153|PAK1_HUMAN Serine/threonine-protein kinase PAK 1 OS=Homo sapiens GN=PAK1 PE=1 SV=2	sp|Q13153|PAK1_HUMAN	Q13153	14	60.646	NA	NA	NA
>sp|Q13454|TUSC3_HUMAN Tumor suppressor candidate 3 OS=Homo sapiens GN=TUSC3 PE=1 SV=1	sp|Q13454|TUSC3_HUMAN	Q13454	4	39.676	NA	NA	NA
>sp|Q13542|4EBP2_HUMAN Eukaryotic translation initiation factor 4E-binding protein 2 OS=Homo sapiens GN=EIF4EBP2 PE=1 SV=1	sp|Q13542|4EBP2_HUMAN	Q13542	2	12.939	NA	NA	NA
>sp|Q13572|ITPK1_HUMAN Inositol-tetrakisphosphate 1-kinase OS=Homo sapiens GN=ITPK1 PE=1 SV=2	sp|Q13572|ITPK1_HUMAN	Q13572	3	45.621	NA	NA	NA
>sp|Q13835|PKP1_HUMAN Plakophilin-1 OS=Homo sapiens GN=PKP1 PE=1 SV=2	sp|Q13835|PKP1_HUMAN	Q13835	4	82.86	NA	NA	NA
>sp|Q14693|LPIN1_HUMAN Phosphatidate phosphatase LPIN1 OS=Homo sapiens GN=LPIN1 PE=1 SV=2	sp|Q14693|LPIN1_HUMAN	Q14693	3	98.663	NA	NA	NA
>sp|Q14746|COG2_HUMAN Conserved oligomeric Golgi complex subunit 2 OS=Homo sapiens GN=COG2 PE=1 SV=1	sp|Q14746|COG2_HUMAN	Q14746	8	83.207	NA	NA	NA
>sp|Q15011|HERP1_HUMAN Homocysteine-responsive endoplasmic reticulum-resident ubiquitin-like domain member 1 protein OS=Homo sapiens GN=HERPUD1 PE=1 SV=1	sp|Q15011|HERP1_HUMAN	Q15011	3	43.719	NA	NA	NA
>sp|Q15050|RRS1_HUMAN Ribosome biogenesis regulatory protein homolog OS=Homo sapiens GN=RRS1 PE=1 SV=2	sp|Q15050|RRS1_HUMAN	Q15050	12	41.193	NA	NA	NA
>sp|Q15061|WDR43_HUMAN WD repeat-containing protein 43 OS=Homo sapiens GN=WDR43 PE=1 SV=3	sp|Q15061|WDR43_HUMAN	Q15061	8	74.89	NA	NA	NA
>sp|Q15555|MARE2_HUMAN Microtubule-associated protein RP/EB family member 2 OS=Homo sapiens GN=MAPRE2 PE=1 SV=1	sp|Q15555|MARE2_HUMAN	Q15555	7	37.031	NA	NA	NA
>sp|Q15629|TRAM1_HUMAN Translocating chain-associated membrane protein 1 OS=Homo sapiens GN=TRAM1 PE=1 SV=3	sp|Q15629|TRAM1_HUMAN	Q15629	3	43.071	NA	NA	NA
>sp|Q16637|SMN_HUMAN Survival motor neuron protein OS=Homo sapiens GN=SMN1 PE=1 SV=1	sp|Q16637|SMN_HUMAN	Q16637	3	31.848	NA	NA	NA
>sp|Q16762|THTR_HUMAN Thiosulfate sulfurtransferase OS=Homo sapiens GN=TST PE=1 SV=4	sp|Q16762|THTR_HUMAN	Q16762	5	33.429	NA	NA	NA
>sp|Q29RF7|PDS5A_HUMAN Sister chromatid cohesion protein PDS5 homolog A OS=Homo sapiens GN=PDS5A PE=1 SV=1	sp|Q29RF7|PDS5A_HUMAN	Q29RF7	11	150.83	NA	NA	NA
>sp|Q3KRA6|CB076_HUMAN UPF0538 protein C2orf76 OS=Homo sapiens GN=C2orf76 PE=1 SV=3	sp|Q3KRA6|CB076_HUMAN	Q3KRA6	1	14.609	NA	NA	NA
>sp|Q49A26|GLYR1_HUMAN Putative oxidoreductase GLYR1 OS=Homo sapiens GN=GLYR1 PE=1 SV=3	sp|Q49A26|GLYR1_HUMAN	Q49A26	5	60.556	NA	NA	NA
>sp|Q53F19|NCBP3_HUMAN Nuclear cap-binding protein subunit 3 OS=Homo sapiens GN=NCBP3 PE=1 SV=2	sp|Q53F19|NCBP3_HUMAN	Q53F19	4	70.592	NA	NA	NA
>sp|Q5HYK7|SH319_HUMAN SH3 domain-containing protein 19 OS=Homo sapiens GN=SH3D19 PE=1 SV=2	sp|Q5HYK7|SH319_HUMAN	Q5HYK7	6	86.524	NA	NA	NA
>sp|Q5JTD0|TJAP1_HUMAN Tight junction-associated protein 1 OS=Homo sapiens GN=TJAP1 PE=1 SV=1	sp|Q5JTD0|TJAP1_HUMAN	Q5JTD0	8	61.82	NA	NA	NA
>sp|Q5TAQ9|DCAF8_HUMAN DDB1- and CUL4-associated factor 8 OS=Homo sapiens GN=DCAF8 PE=1 SV=1	sp|Q5TAQ9|DCAF8_HUMAN	Q5TAQ9	3	66.851	NA	NA	NA
>sp|Q5VU43|MYOME_HUMAN Myomegalin OS=Homo sapiens GN=PDE4DIP PE=1 SV=1	sp|Q5VU43|MYOME_HUMAN	Q5VU43	12	265.08	NA	NA	NA
>sp|Q5VW36|FOCAD_HUMAN Focadhesin OS=Homo sapiens GN=FOCAD PE=1 SV=1	sp|Q5VW36|FOCAD_HUMAN	Q5VW36	8	200.07	NA	NA	NA
>sp|Q66LE6|2ABD_HUMAN Serine/threonine-protein phosphatase 2A 55 kDa regulatory subunit B delta isoform OS=Homo sapiens GN=PPP2R2D PE=2 SV=1	sp|Q66LE6|2ABD_HUMAN	Q66LE6	11	52.042	NA	NA	NA
>sp|Q6GMV2|SMYD5_HUMAN SET and MYND domain-containing protein 5 OS=Homo sapiens GN=SMYD5 PE=1 SV=2	sp|Q6GMV2|SMYD5_HUMAN	Q6GMV2	6	47.34	NA	NA	NA
>sp|Q6GQQ9|OTU7B_HUMAN OTU domain-containing protein 7B OS=Homo sapiens GN=OTUD7B PE=1 SV=1	sp|Q6GQQ9|OTU7B_HUMAN	Q6GQQ9	4	92.525	NA	NA	NA
>sp|Q6IA86|ELP2_HUMAN Elongator complex protein 2 OS=Homo sapiens GN=ELP2 PE=1 SV=2	sp|Q6IA86|ELP2_HUMAN	Q6IA86	5	92.499	NA	NA	NA
>sp|Q6IQ49|SDE2_HUMAN Protein SDE2 homolog OS=Homo sapiens GN=SDE2 PE=1 SV=1	sp|Q6IQ49|SDE2_HUMAN	Q6IQ49	3	49.741	NA	NA	NA
>sp|Q6QNY0|BL1S3_HUMAN Biogenesis of lysosome-related organelles complex 1 subunit 3 OS=Homo sapiens GN=BLOC1S3 PE=1 SV=1	sp|Q6QNY0|BL1S3_HUMAN	Q6QNY0	3	21.255	NA	NA	NA
>sp|Q6S8J3|POTEE_HUMAN POTE ankyrin domain family member E OS=Homo sapiens GN=POTEE PE=1 SV=3;>sp|A5A3E0|POTEF_HUMAN POTE ankyrin domain family member F OS=Homo sapiens GN=POTEF PE=1 SV=2	sp|Q6S8J3|POTEE_HUMAN;sp|A5A3E0|POTEF_HUMAN	Q6S8J3	16	121.36	NA	NA	NA
>sp|Q6Y288|B3GLT_HUMAN Beta-1,3-glucosyltransferase OS=Homo sapiens GN=B3GLCT PE=1 SV=2	sp|Q6Y288|B3GLT_HUMAN	Q6Y288	5	56.563	NA	NA	NA
>sp|Q6ZTI6|F101A_HUMAN Filamin-interacting protein FAM101A OS=Homo sapiens GN=FAM101A PE=1 SV=3	sp|Q6ZTI6|F101A_HUMAN	Q6ZTI6	3	23.61	NA	NA	NA
>sp|Q7L099|RUFY3_HUMAN Protein RUFY3 OS=Homo sapiens GN=RUFY3 PE=1 SV=1	sp|Q7L099|RUFY3_HUMAN	Q7L099	9	52.964	NA	NA	NA
>sp|Q7Z4W1|DCXR_HUMAN L-xylulose reductase OS=Homo sapiens GN=DCXR PE=1 SV=2	sp|Q7Z4W1|DCXR_HUMAN	Q7Z4W1	5	25.913	NA	NA	NA
>sp|Q7Z5G4|GOGA7_HUMAN Golgin subfamily A member 7 OS=Homo sapiens GN=GOLGA7 PE=1 SV=2	sp|Q7Z5G4|GOGA7_HUMAN	Q7Z5G4	4	15.824	NA	NA	NA
>sp|Q7Z5K2|WAPL_HUMAN Wings apart-like protein homolog OS=Homo sapiens GN=WAPL PE=1 SV=1	sp|Q7Z5K2|WAPL_HUMAN	Q7Z5K2	4	132.94	NA	NA	NA
>sp|Q86TB9|PATL1_HUMAN Protein PAT1 homolog 1 OS=Homo sapiens GN=PATL1 PE=1 SV=2	sp|Q86TB9|PATL1_HUMAN	Q86TB9	3	86.849	NA	NA	NA
>sp|Q86VM9|ZCH18_HUMAN Zinc finger CCCH domain-containing protein 18 OS=Homo sapiens GN=ZC3H18 PE=1 SV=2	sp|Q86VM9|ZCH18_HUMAN	Q86VM9	10	106.38	NA	NA	NA
>sp|Q86WR0|CCD25_HUMAN Coiled-coil domain-containing protein 25 OS=Homo sapiens GN=CCDC25 PE=1 SV=2	sp|Q86WR0|CCD25_HUMAN	Q86WR0	6	24.479	NA	NA	NA
>sp|Q86WV6|STING_HUMAN Stimulator of interferon genes protein OS=Homo sapiens GN=TMEM173 PE=1 SV=1	sp|Q86WV6|STING_HUMAN	Q86WV6	5	42.192	NA	NA	NA
>sp|Q86YV5|SG223_HUMAN Tyrosine-protein kinase SgK223 OS=Homo sapiens GN=SGK223 PE=1 SV=4	sp|Q86YV5|SG223_HUMAN	Q86YV5	4	149.62	NA	NA	NA
>sp|Q86YV9|HPS6_HUMAN Hermansky-Pudlak syndrome 6 protein OS=Homo sapiens GN=HPS6 PE=1 SV=1	sp|Q86YV9|HPS6_HUMAN	Q86YV9	5	82.974	NA	NA	NA
>sp|Q8IWA4|MFN1_HUMAN Mitofusin-1 OS=Homo sapiens GN=MFN1 PE=1 SV=2	sp|Q8IWA4|MFN1_HUMAN	Q8IWA4	4	84.099	NA	NA	NA
>sp|Q8IWS0|PHF6_HUMAN PHD finger protein 6 OS=Homo sapiens GN=PHF6 PE=1 SV=1	sp|Q8IWS0|PHF6_HUMAN	Q8IWS0	2	41.29	NA	NA	NA
>sp|Q8IX30|SCUB3_HUMAN Signal peptide, CUB and EGF-like domain-containing protein 3 OS=Homo sapiens GN=SCUBE3 PE=1 SV=1	sp|Q8IX30|SCUB3_HUMAN	Q8IX30	5	109.28	NA	NA	NA
>sp|Q8IYB1|M21D2_HUMAN Protein MB21D2 OS=Homo sapiens GN=MB21D2 PE=1 SV=3	sp|Q8IYB1|M21D2_HUMAN	Q8IYB1	3	55.8	NA	NA	NA
>sp|Q8N4H5|TOM5_HUMAN Mitochondrial import receptor subunit TOM5 homolog OS=Homo sapiens GN=TOMM5 PE=1 SV=1	sp|Q8N4H5|TOM5_HUMAN	Q8N4H5	4	6.0352	NA	NA	NA
>sp|Q8NAV1|PR38A_HUMAN Pre-mRNA-splicing factor 38A OS=Homo sapiens GN=PRPF38A PE=1 SV=1	sp|Q8NAV1|PR38A_HUMAN	Q8NAV1	4	37.476	NA	NA	NA
>sp|Q8NB46|ANR52_HUMAN Serine/threonine-protein phosphatase 6 regulatory ankyrin repeat subunit C OS=Homo sapiens GN=ANKRD52 PE=1 SV=3	sp|Q8NB46|ANR52_HUMAN	Q8NB46	6	115.08	NA	NA	NA
>sp|Q8NBN7|RDH13_HUMAN Retinol dehydrogenase 13 OS=Homo sapiens GN=RDH13 PE=1 SV=2	sp|Q8NBN7|RDH13_HUMAN	Q8NBN7	8	35.932	NA	NA	NA
>sp|Q8NCC3|PAG15_HUMAN Group XV phospholipase A2 OS=Homo sapiens GN=PLA2G15 PE=1 SV=2	sp|Q8NCC3|PAG15_HUMAN	Q8NCC3	4	46.657	NA	NA	NA
>sp|Q8NEJ9|NGDN_HUMAN Neuroguidin OS=Homo sapiens GN=NGDN PE=1 SV=1	sp|Q8NEJ9|NGDN_HUMAN	Q8NEJ9	2	35.894	NA	NA	NA
>sp|Q8NEN9|PDZD8_HUMAN PDZ domain-containing protein 8 OS=Homo sapiens GN=PDZD8 PE=1 SV=1	sp|Q8NEN9|PDZD8_HUMAN	Q8NEN9	4	128.56	NA	NA	NA
>sp|Q8NEZ5|FBX22_HUMAN F-box only protein 22 OS=Homo sapiens GN=FBXO22 PE=1 SV=1	sp|Q8NEZ5|FBX22_HUMAN	Q8NEZ5	5	44.508	NA	NA	NA
>sp|Q8NFH3|NUP43_HUMAN Nucleoporin Nup43 OS=Homo sapiens GN=NUP43 PE=1 SV=1	sp|Q8NFH3|NUP43_HUMAN	Q8NFH3	6	42.15	NA	NA	NA
>sp|Q8TF74|WIPF2_HUMAN WAS/WASL-interacting protein family member 2 OS=Homo sapiens GN=WIPF2 PE=1 SV=1	sp|Q8TF74|WIPF2_HUMAN	Q8TF74	4	46.288	NA	NA	NA
>sp|Q8WUF5|IASPP_HUMAN RelA-associated inhibitor OS=Homo sapiens GN=PPP1R13L PE=1 SV=4	sp|Q8WUF5|IASPP_HUMAN	Q8WUF5	8	89.09	NA	NA	NA
>sp|Q8WUF8|F172A_HUMAN Protein FAM172A OS=Homo sapiens GN=FAM172A PE=2 SV=1	sp|Q8WUF8|F172A_HUMAN	Q8WUF8	3	47.972	NA	NA	NA
>sp|Q8WWI5|CTL1_HUMAN Choline transporter-like protein 1 OS=Homo sapiens GN=SLC44A1 PE=1 SV=1	sp|Q8WWI5|CTL1_HUMAN	Q8WWI5	2	73.301	NA	NA	NA
>sp|Q8WYP5|ELYS_HUMAN Protein ELYS OS=Homo sapiens GN=AHCTF1 PE=1 SV=3	sp|Q8WYP5|ELYS_HUMAN	Q8WYP5	8	252.5	NA	NA	NA
>sp|Q92600|RCD1_HUMAN Cell differentiation protein RCD1 homolog OS=Homo sapiens GN=RQCD1 PE=1 SV=1	sp|Q92600|RCD1_HUMAN	Q92600	4	33.631	NA	NA	NA
>sp|Q92733|PRCC_HUMAN Proline-rich protein PRCC OS=Homo sapiens GN=PRCC PE=1 SV=1	sp|Q92733|PRCC_HUMAN	Q92733	2	52.417	NA	NA	NA
>sp|Q92917|GPKOW_HUMAN G patch domain and KOW motifs-containing protein OS=Homo sapiens GN=GPKOW PE=1 SV=2	sp|Q92917|GPKOW_HUMAN	Q92917	8	52.228	NA	NA	NA
>sp|Q969X6|UTP4_HUMAN U3 small nucleolar RNA-associated protein 4 homolog OS=Homo sapiens GN=UTP4 PE=1 SV=1	sp|Q969X6|UTP4_HUMAN	Q969X6	3	76.889	NA	NA	NA
>sp|Q96B45|CJ032_HUMAN UPF0693 protein C10orf32 OS=Homo sapiens GN=C10orf32 PE=3 SV=1	sp|Q96B45|CJ032_HUMAN	Q96B45	5	11.564	NA	NA	NA
>sp|Q96BY6|DOC10_HUMAN Dedicator of cytokinesis protein 10 OS=Homo sapiens GN=DOCK10 PE=1 SV=3	sp|Q96BY6|DOC10_HUMAN	Q96BY6	7	249.53	NA	NA	NA
>sp|Q96CN9|GCC1_HUMAN GRIP and coiled-coil domain-containing protein 1 OS=Homo sapiens GN=GCC1 PE=1 SV=1	sp|Q96CN9|GCC1_HUMAN	Q96CN9	9	87.81	NA	NA	NA
>sp|Q96DV4|RM38_HUMAN 39S ribosomal protein L38, mitochondrial OS=Homo sapiens GN=MRPL38 PE=1 SV=2	sp|Q96DV4|RM38_HUMAN	Q96DV4	4	44.596	NA	NA	NA
>sp|Q96H20|SNF8_HUMAN Vacuolar-sorting protein SNF8 OS=Homo sapiens GN=SNF8 PE=1 SV=1	sp|Q96H20|SNF8_HUMAN	Q96H20	4	28.864	NA	NA	NA
>sp|Q96J42|TXD15_HUMAN Thioredoxin domain-containing protein 15 OS=Homo sapiens GN=TXNDC15 PE=1 SV=1	sp|Q96J42|TXD15_HUMAN	Q96J42	3	39.885	NA	NA	NA
>sp|Q96S19|CP013_HUMAN UPF0585 protein C16orf13 OS=Homo sapiens GN=C16orf13 PE=1 SV=2	sp|Q96S19|CP013_HUMAN	Q96S19	4	22.578	NA	NA	NA
>sp|Q96T58|MINT_HUMAN Msx2-interacting protein OS=Homo sapiens GN=SPEN PE=1 SV=1	sp|Q96T58|MINT_HUMAN	Q96T58	3	402.24	NA	NA	NA
>sp|Q99543|DNJC2_HUMAN DnaJ homolog subfamily C member 2 OS=Homo sapiens GN=DNAJC2 PE=1 SV=4	sp|Q99543|DNJC2_HUMAN	Q99543	9	71.996	NA	NA	NA
>sp|Q99704|DOK1_HUMAN Docking protein 1 OS=Homo sapiens GN=DOK1 PE=1 SV=1	sp|Q99704|DOK1_HUMAN	Q99704	10	52.391	NA	NA	NA
>sp|Q99755|PI51A_HUMAN Phosphatidylinositol 4-phosphate 5-kinase type-1 alpha OS=Homo sapiens GN=PIP5K1A PE=1 SV=1	sp|Q99755|PI51A_HUMAN	Q99755	10	62.633	NA	NA	NA
>sp|Q9BRJ6|CG050_HUMAN Uncharacterized protein C7orf50 OS=Homo sapiens GN=C7orf50 PE=1 SV=1	sp|Q9BRJ6|CG050_HUMAN	Q9BRJ6	3	22.083	NA	NA	NA
>sp|Q9BRP1|PDD2L_HUMAN Programmed cell death protein 2-like OS=Homo sapiens GN=PDCD2L PE=1 SV=1	sp|Q9BRP1|PDD2L_HUMAN	Q9BRP1	2	39.416	NA	NA	NA
>sp|Q9BRS8|LARP6_HUMAN La-related protein 6 OS=Homo sapiens GN=LARP6 PE=1 SV=1	sp|Q9BRS8|LARP6_HUMAN	Q9BRS8	2	54.736	NA	NA	NA
>sp|Q9BT73|PSMG3_HUMAN Proteasome assembly chaperone 3 OS=Homo sapiens GN=PSMG3 PE=1 SV=1	sp|Q9BT73|PSMG3_HUMAN	Q9BT73	3	13.104	NA	NA	NA
>sp|Q9BTE3|MCMBP_HUMAN Mini-chromosome maintenance complex-binding protein OS=Homo sapiens GN=MCMBP PE=1 SV=2	sp|Q9BTE3|MCMBP_HUMAN	Q9BTE3	5	72.979	NA	NA	NA
>sp|Q9BTM9|URM1_HUMAN Ubiquitin-related modifier 1 OS=Homo sapiens GN=URM1 PE=1 SV=1	sp|Q9BTM9|URM1_HUMAN	Q9BTM9	3	11.38	NA	NA	NA
>sp|Q9BTY2|FUCO2_HUMAN Plasma alpha-L-fucosidase OS=Homo sapiens GN=FUCA2 PE=1 SV=2	sp|Q9BTY2|FUCO2_HUMAN	Q9BTY2	4	54.066	NA	NA	NA
>sp|Q9BUH6|PAXX_HUMAN Protein PAXX OS=Homo sapiens GN=C9orf142 PE=1 SV=2	sp|Q9BUH6|PAXX_HUMAN	Q9BUH6	6	21.639	NA	NA	NA
>sp|Q9BVC4|LST8_HUMAN Target of rapamycin complex subunit LST8 OS=Homo sapiens GN=MLST8 PE=1 SV=1	sp|Q9BVC4|LST8_HUMAN	Q9BVC4	5	35.876	NA	NA	NA
>sp|Q9BVJ6|UT14A_HUMAN U3 small nucleolar RNA-associated protein 14 homolog A OS=Homo sapiens GN=UTP14A PE=1 SV=1	sp|Q9BVJ6|UT14A_HUMAN	Q9BVJ6	6	87.977	NA	NA	NA
>sp|Q9BVM2|DPCD_HUMAN Protein DPCD OS=Homo sapiens GN=DPCD PE=1 SV=2	sp|Q9BVM2|DPCD_HUMAN	Q9BVM2	3	23.239	NA	NA	NA
>sp|Q9BY42|RTF2_HUMAN Protein RTF2 homolog OS=Homo sapiens GN=RTFDC1 PE=1 SV=3	sp|Q9BY42|RTF2_HUMAN	Q9BY42	3	33.886	NA	NA	NA
>sp|Q9BYD3|RM04_HUMAN 39S ribosomal protein L4, mitochondrial OS=Homo sapiens GN=MRPL4 PE=1 SV=1	sp|Q9BYD3|RM04_HUMAN	Q9BYD3	4	34.919	NA	NA	NA
>sp|Q9BZE9|ASPC1_HUMAN Tether containing UBX domain for GLUT4 OS=Homo sapiens GN=ASPSCR1 PE=1 SV=1	sp|Q9BZE9|ASPC1_HUMAN	Q9BZE9	9	60.182	NA	NA	NA
>sp|Q9C0J8|WDR33_HUMAN pre-mRNA 3 end processing protein WDR33 OS=Homo sapiens GN=WDR33 PE=1 SV=2	sp|Q9C0J8|WDR33_HUMAN	Q9C0J8	2	145.89	NA	NA	NA
>sp|Q9H078|CLPB_HUMAN Caseinolytic peptidase B protein homolog OS=Homo sapiens GN=CLPB PE=1 SV=1	sp|Q9H078|CLPB_HUMAN	Q9H078	4	78.728	NA	NA	NA
>sp|Q9H2K8|TAOK3_HUMAN Serine/threonine-protein kinase TAO3 OS=Homo sapiens GN=TAOK3 PE=1 SV=2	sp|Q9H2K8|TAOK3_HUMAN	Q9H2K8	5	105.4	NA	NA	NA
>sp|Q9H3F6|BACD3_HUMAN BTB/POZ domain-containing adapter for CUL3-mediated RhoA degradation protein 3 OS=Homo sapiens GN=KCTD10 PE=1 SV=1	sp|Q9H3F6|BACD3_HUMAN	Q9H3F6	4	35.432	NA	NA	NA
>sp|Q9H6B4|CLMP_HUMAN CXADR-like membrane protein OS=Homo sapiens GN=CLMP PE=1 SV=1	sp|Q9H6B4|CLMP_HUMAN	Q9H6B4	2	41.28	NA	NA	NA
>sp|Q9H7F0|AT133_HUMAN Probable cation-transporting ATPase 13A3 OS=Homo sapiens GN=ATP13A3 PE=1 SV=4	sp|Q9H7F0|AT133_HUMAN	Q9H7F0	2	138.04	NA	NA	NA
>sp|Q9NNW5|WDR6_HUMAN WD repeat-containing protein 6 OS=Homo sapiens GN=WDR6 PE=1 SV=1	sp|Q9NNW5|WDR6_HUMAN	Q9NNW5	12	121.72	NA	NA	NA
>sp|Q9NQ55|SSF1_HUMAN Suppressor of SWI4 1 homolog OS=Homo sapiens GN=PPAN PE=2 SV=1	sp|Q9NQ55|SSF1_HUMAN	Q9NQ55	8	53.193	NA	NA	NA
>sp|Q9NRA8|4ET_HUMAN Eukaryotic translation initiation factor 4E transporter OS=Homo sapiens GN=EIF4ENIF1 PE=1 SV=2	sp|Q9NRA8|4ET_HUMAN	Q9NRA8	2	108.2	NA	NA	NA
>sp|Q9NRW1|RAB6B_HUMAN Ras-related protein Rab-6B OS=Homo sapiens GN=RAB6B PE=1 SV=1	sp|Q9NRW1|RAB6B_HUMAN	Q9NRW1	11	23.461	NA	NA	NA
>sp|Q9NXA8|SIR5_HUMAN NAD-dependent protein deacylase sirtuin-5, mitochondrial OS=Homo sapiens GN=SIRT5 PE=1 SV=2	sp|Q9NXA8|SIR5_HUMAN	Q9NXA8	2	33.881	NA	NA	NA
>sp|Q9NXH9|TRM1_HUMAN tRNA (guanine(26)-N(2))-dimethyltransferase OS=Homo sapiens GN=TRMT1 PE=1 SV=1	sp|Q9NXH9|TRM1_HUMAN	Q9NXH9	8	72.233	NA	NA	NA
>sp|Q9NY12|GAR1_HUMAN H/ACA ribonucleoprotein complex subunit 1 OS=Homo sapiens GN=GAR1 PE=1 SV=1	sp|Q9NY12|GAR1_HUMAN	Q9NY12	4	22.348	NA	NA	NA
>sp|Q9P015|RM15_HUMAN 39S ribosomal protein L15, mitochondrial OS=Homo sapiens GN=MRPL15 PE=1 SV=1	sp|Q9P015|RM15_HUMAN	Q9P015	4	33.419	NA	NA	NA
>sp|Q9P0V9|SEP10_HUMAN Septin-10 OS=Homo sapiens GN=SEPT10 PE=1 SV=2	sp|Q9P0V9|SEP10_HUMAN	Q9P0V9	8	52.592	NA	NA	NA
>sp|Q9P1T7|MDFIC_HUMAN MyoD family inhibitor domain-containing protein OS=Homo sapiens GN=MDFIC PE=1 SV=2	sp|Q9P1T7|MDFIC_HUMAN	Q9P1T7	5	25.788	NA	NA	NA
>sp|Q9P1Z2|CACO1_HUMAN Calcium-binding and coiled-coil domain-containing protein 1 OS=Homo sapiens GN=CALCOCO1 PE=1 SV=2	sp|Q9P1Z2|CACO1_HUMAN	Q9P1Z2	9	77.335	NA	NA	NA
>sp|Q9P265|DIP2B_HUMAN Disco-interacting protein 2 homolog B OS=Homo sapiens GN=DIP2B PE=1 SV=3	sp|Q9P265|DIP2B_HUMAN	Q9P265	12	171.49	NA	NA	NA
>sp|Q9P291|ARMX1_HUMAN Armadillo repeat-containing X-linked protein 1 OS=Homo sapiens GN=ARMCX1 PE=1 SV=1	sp|Q9P291|ARMX1_HUMAN	Q9P291	5	49.18	NA	NA	NA
>sp|Q9P2I0|CPSF2_HUMAN Cleavage and polyadenylation specificity factor subunit 2 OS=Homo sapiens GN=CPSF2 PE=1 SV=2	sp|Q9P2I0|CPSF2_HUMAN	Q9P2I0	6	88.486	NA	NA	NA
>sp|Q9UBU8|MO4L1_HUMAN Mortality factor 4-like protein 1 OS=Homo sapiens GN=MORF4L1 PE=1 SV=2	sp|Q9UBU8|MO4L1_HUMAN	Q9UBU8	3	41.473	NA	NA	NA
>sp|Q9UDW1|QCR9_HUMAN Cytochrome b-c1 complex subunit 9 OS=Homo sapiens GN=UQCR10 PE=1 SV=3	sp|Q9UDW1|QCR9_HUMAN	Q9UDW1	2	7.3084	NA	NA	NA
>sp|Q9UEU0|VTI1B_HUMAN Vesicle transport through interaction with t-SNAREs homolog 1B OS=Homo sapiens GN=VTI1B PE=1 SV=3	sp|Q9UEU0|VTI1B_HUMAN	Q9UEU0	9	26.688	NA	NA	NA
>sp|Q9UEW8|STK39_HUMAN STE20/SPS1-related proline-alanine-rich protein kinase OS=Homo sapiens GN=STK39 PE=1 SV=3	sp|Q9UEW8|STK39_HUMAN	Q9UEW8	7	59.473	NA	NA	NA
>sp|Q9UGP4|LIMD1_HUMAN LIM domain-containing protein 1 OS=Homo sapiens GN=LIMD1 PE=1 SV=1	sp|Q9UGP4|LIMD1_HUMAN	Q9UGP4	2	72.189	NA	NA	NA
>sp|Q9UHA3|RLP24_HUMAN Probable ribosome biogenesis protein RLP24 OS=Homo sapiens GN=RSL24D1 PE=1 SV=1	sp|Q9UHA3|RLP24_HUMAN	Q9UHA3	2	19.621	NA	NA	NA
>sp|Q9UI09|NDUAC_HUMAN NADH dehydrogenase [ubiquinone] 1 alpha subcomplex subunit 12 OS=Homo sapiens GN=NDUFA12 PE=1 SV=1	sp|Q9UI09|NDUAC_HUMAN	Q9UI09	9	17.114	NA	NA	NA
>sp|Q9UJ68|MSRA_HUMAN Mitochondrial peptide methionine sulfoxide reductase OS=Homo sapiens GN=MSRA PE=1 SV=1	sp|Q9UJ68|MSRA_HUMAN	Q9UJ68	4	26.132	NA	NA	NA
>sp|Q9ULH0|KDIS_HUMAN Kinase D-interacting substrate of 220 kDa OS=Homo sapiens GN=KIDINS220 PE=1 SV=3	sp|Q9ULH0|KDIS_HUMAN	Q9ULH0	15	196.54	NA	NA	NA
>sp|Q9ULP9|TBC24_HUMAN TBC1 domain family member 24 OS=Homo sapiens GN=TBC1D24 PE=1 SV=2	sp|Q9ULP9|TBC24_HUMAN	Q9ULP9	7	62.919	NA	NA	NA
>sp|Q9ULX3|NOB1_HUMAN RNA-binding protein NOB1 OS=Homo sapiens GN=NOB1 PE=1 SV=1	sp|Q9ULX3|NOB1_HUMAN	Q9ULX3	6	46.674	NA	NA	NA
>sp|Q9UM47|NOTC3_HUMAN Neurogenic locus notch homolog protein 3 OS=Homo sapiens GN=NOTCH3 PE=1 SV=2	sp|Q9UM47|NOTC3_HUMAN	Q9UM47	1	243.63	NA	NA	NA
>sp|Q9UNN5|FAF1_HUMAN FAS-associated factor 1 OS=Homo sapiens GN=FAF1 PE=1 SV=2	sp|Q9UNN5|FAF1_HUMAN	Q9UNN5	5	73.953	NA	NA	NA
>sp|Q9Y223|GLCNE_HUMAN Bifunctional UDP-N-acetylglucosamine 2-epimerase/N-acetylmannosamine kinase OS=Homo sapiens GN=GNE PE=1 SV=1	sp|Q9Y223|GLCNE_HUMAN	Q9Y223	8	79.274	NA	NA	NA
>sp|Q9Y2H1|ST38L_HUMAN Serine/threonine-protein kinase 38-like OS=Homo sapiens GN=STK38L PE=1 SV=3	sp|Q9Y2H1|ST38L_HUMAN	Q9Y2H1	9	54.002	NA	NA	NA
>sp|Q9Y2L9|LRCH1_HUMAN Leucine-rich repeat and calponin homology domain-containing protein 1 OS=Homo sapiens GN=LRCH1 PE=1 SV=3	sp|Q9Y2L9|LRCH1_HUMAN	Q9Y2L9	3	80.874	NA	NA	NA
>sp|Q9Y3D9|RT23_HUMAN 28S ribosomal protein S23, mitochondrial OS=Homo sapiens GN=MRPS23 PE=1 SV=2	sp|Q9Y3D9|RT23_HUMAN	Q9Y3D9	2	21.77	NA	NA	NA
>sp|Q9Y3T9|NOC2L_HUMAN Nucleolar complex protein 2 homolog OS=Homo sapiens GN=NOC2L PE=1 SV=4	sp|Q9Y3T9|NOC2L_HUMAN	Q9Y3T9	12	84.918	NA	NA	NA
>sp|Q9Y4W2|LAS1L_HUMAN Ribosomal biogenesis protein LAS1L OS=Homo sapiens GN=LAS1L PE=1 SV=2	sp|Q9Y4W2|LAS1L_HUMAN	Q9Y4W2	6	83.064	NA	NA	NA
>sp|Q9Y6B7|AP4B1_HUMAN AP-4 complex subunit beta-1 OS=Homo sapiens GN=AP4B1 PE=1 SV=2	sp|Q9Y6B7|AP4B1_HUMAN	Q9Y6B7	4	83.259	NA	NA	NA
>sp|Q9Y6D5|BIG2_HUMAN Brefeldin A-inhibited guanine nucleotide-exchange protein 2 OS=Homo sapiens GN=ARFGEF2 PE=1 SV=3	sp|Q9Y6D5|BIG2_HUMAN	Q9Y6D5	9	202.04	NA	NA	NA
>sp|Q9Y6G5|COMDA_HUMAN COMM domain-containing protein 10 OS=Homo sapiens GN=COMMD10 PE=1 SV=1	sp|Q9Y6G5|COMDA_HUMAN	Q9Y6G5	4	22.966	NA	NA	NA
>sp|Q99879|H2B1M_HUMAN Histone H2B type 1-M OS=Homo sapiens GN=HIST1H2BM PE=1 SV=3;>sp|Q99877|H2B1N_HUMAN Histone H2B type 1-N OS=Homo sapiens GN=HIST1H2BN PE=1 SV=3;>sp|Q93079|H2B1H_HUMAN Histone H2B type 1-H OS=Homo sapiens GN=HIST1H2BH PE=1 SV=3;>sp|Q5Q	sp|Q99879|H2B1M_HUMAN;sp|Q99877|H2B1N_HUMAN;sp|Q93079|H2B1H_HUMAN;sp|Q5QNW6|H2B2F_HUMAN;sp|P62807|H2B1C_HUMAN;sp|P58876|H2B1D_HUMAN;sp|Q99880|H2B1L_HUMAN	Q99879	17	13.989	2.33208	2.70706e-05	0.000179261
>sp|Q9GZP4|PITH1_HUMAN PITH domain-containing protein 1 OS=Homo sapiens GN=PITHD1 PE=1 SV=1	sp|Q9GZP4|PITH1_HUMAN	Q9GZP4	8	24.178	0.737935	0.000186364	0.000462788
>sp|Q0VDG4|SCRN3_HUMAN Secernin-3 OS=Homo sapiens GN=SCRN3 PE=1 SV=1	sp|Q0VDG4|SCRN3_HUMAN	Q0VDG4	6	48.544	0.705444	0.000232251	0.000498652
>sp|Q9NXV2|KCTD5_HUMAN BTB/POZ domain-containing protein KCTD5 OS=Homo sapiens GN=KCTD5 PE=1 SV=1	sp|Q9NXV2|KCTD5_HUMAN	Q9NXV2	5	26.092	0.626199	0.0016468	0.00136313
>sp|Q15334|L2GL1_HUMAN Lethal(2) giant larvae protein homolog 1 OS=Homo sapiens GN=LLGL1 PE=1 SV=3	sp|Q15334|L2GL1_HUMAN	Q15334	8	115.42	0.788112	0.00236063	0.0018037
>sp|Q59GN2|R39L5_HUMAN Putative 60S ribosomal protein L39-like 5 OS=Homo sapiens GN=RPL39P5 PE=5 SV=2;>sp|P62891|RL39_HUMAN 60S ribosomal protein L39 OS=Homo sapiens GN=RPL39 PE=1 SV=2	sp|Q59GN2|R39L5_HUMAN;sp|P62891|RL39_HUMAN	Q59GN2	2	6.3225	0.729489	0.00384384	0.00246328
>sp|Q6NUQ1|RINT1_HUMAN RAD50-interacting protein 1 OS=Homo sapiens GN=RINT1 PE=1 SV=1	sp|Q6NUQ1|RINT1_HUMAN	Q6NUQ1	5	90.631	1.07536	0.00435676	0.00270473
>sp|P55735|SEC13_HUMAN Protein SEC13 homolog OS=Homo sapiens GN=SEC13 PE=1 SV=3	sp|P55735|SEC13_HUMAN	P55735	17	35.54	0.622354	0.00530119	0.00309745
>sp|P05386|RLA1_HUMAN 60S acidic ribosomal protein P1 OS=Homo sapiens GN=RPLP1 PE=1 SV=1	sp|P05386|RLA1_HUMAN	P05386	6	11.514	0.688101	0.00694567	0.00338587
>sp|Q9BQE3|TBA1C_HUMAN Tubulin alpha-1C chain OS=Homo sapiens GN=TUBA1C PE=1 SV=1	sp|Q9BQE3|TBA1C_HUMAN	Q9BQE3	40	49.895	0.865781	0.00664794	0.00338587
>sp|Q9H0A8|COMD4_HUMAN COMM domain-containing protein 4 OS=Homo sapiens GN=COMMD4 PE=1 SV=1	sp|Q9H0A8|COMD4_HUMAN	Q9H0A8	6	21.764	0.590095	0.00626447	0.00338587
>sp|Q9HB40|RISC_HUMAN Retinoid-inducible serine carboxypeptidase OS=Homo sapiens GN=SCPEP1 PE=1 SV=1	sp|Q9HB40|RISC_HUMAN	Q9HB40	8	50.83	0.623581	0.00698785	0.00338587
>sp|Q7L2H7|EIF3M_HUMAN Eukaryotic translation initiation factor 3 subunit M OS=Homo sapiens GN=EIF3M PE=1 SV=1	sp|Q7L2H7|EIF3M_HUMAN	Q7L2H7	18	42.502	0.698998	0.00804771	0.00371804
>sp|Q9BU89|DOHH_HUMAN Deoxyhypusine hydroxylase OS=Homo sapiens GN=DOHH PE=1 SV=1	sp|Q9BU89|DOHH_HUMAN	Q9BU89	6	32.904	1.06013	0.00893189	0.00403275
>sp|O75531|BAF_HUMAN Barrier-to-autointegration factor OS=Homo sapiens GN=BANF1 PE=1 SV=1	sp|O75531|BAF_HUMAN	O75531	9	10.058	0.596231	0.0111602	0.00471719
>sp|Q9H7B4|SMYD3_HUMAN Histone-lysine N-methyltransferase SMYD3 OS=Homo sapiens GN=SMYD3 PE=1 SV=4	sp|Q9H7B4|SMYD3_HUMAN	Q9H7B4	3	49.097	0.735667	0.0129717	0.00515393
>sp|Q8NBK3|SUMF1_HUMAN Sulfatase-modifying factor 1 OS=Homo sapiens GN=SUMF1 PE=1 SV=3	sp|Q8NBK3|SUMF1_HUMAN	Q8NBK3	3	40.556	0.621039	0.0170349	0.00626696
>sp|P62899|RL31_HUMAN 60S ribosomal protein L31 OS=Homo sapiens GN=RPL31 PE=1 SV=1	sp|P62899|RL31_HUMAN	P62899	12	14.463	0.697456	0.0181544	0.00633253
>sp|Q3ZCM7|TBB8_HUMAN Tubulin beta-8 chain OS=Homo sapiens GN=TUBB8 PE=1 SV=2	sp|Q3ZCM7|TBB8_HUMAN	Q3ZCM7	12	49.775	0.590385	0.0181695	0.00633253
>sp|Q7RTS9|DYM_HUMAN Dymeclin OS=Homo sapiens GN=DYM PE=1 SV=1	sp|Q7RTS9|DYM_HUMAN	Q7RTS9	3	75.935	0.58854	0.0180569	0.00633253
>sp|P54802|ANAG_HUMAN Alpha-N-acetylglucosaminidase OS=Homo sapiens GN=NAGLU PE=1 SV=2	sp|P54802|ANAG_HUMAN	P54802	2	82.265	0.835741	0.0220064	0.00716686
>sp|Q8N335|GPD1L_HUMAN Glycerol-3-phosphate dehydrogenase 1-like protein OS=Homo sapiens GN=GPD1L PE=1 SV=1	sp|Q8N335|GPD1L_HUMAN	Q8N335	3	38.418	0.646753	0.0243708	0.00780888
>sp|Q58FF8|H90B2_HUMAN Putative heat shock protein HSP 90-beta 2 OS=Homo sapiens GN=HSP90AB2P PE=1 SV=2	sp|Q58FF8|H90B2_HUMAN	Q58FF8	16	44.348	0.834621	0.0252647	0.00796679
>sp|Q86SZ2|TPC6B_HUMAN Trafficking protein particle complex subunit 6B OS=Homo sapiens GN=TRAPPC6B PE=1 SV=1	sp|Q86SZ2|TPC6B_HUMAN	Q86SZ2	6	17.983	0.798247	0.0308366	0.00942462
>ANN44857.1 polyprotein [Zika virus]	ANN44857.1	NA	148	379.08	NA	NA	NA
>sp|A6NHQ2|FBLL1_HUMAN rRNA/tRNA 2-O-methyltransferase fibrillarin-like protein 1 OS=Homo sapiens GN=FBLL1 PE=3 SV=2	sp|A6NHQ2|FBLL1_HUMAN	A6NHQ2	3	34.803	NA	NA	NA
>sp|A6NKT7|RGPD3_HUMAN RanBP2-like and GRIP domain-containing protein 3 OS=Homo sapiens GN=RGPD3 PE=3 SV=2;>sp|Q7Z3J3|RGPD4_HUMAN RanBP2-like and GRIP domain-containing protein 4 OS=Homo sapiens GN=RGPD4 PE=2 SV=3	sp|A6NKT7|RGPD3_HUMAN;sp|Q7Z3J3|RGPD4_HUMAN	A6NKT7	23	197.48	NA	NA	NA
>sp|O14561|ACPM_HUMAN Acyl carrier protein, mitochondrial OS=Homo sapiens GN=NDUFAB1 PE=1 SV=3	sp|O14561|ACPM_HUMAN	O14561	4	17.417	NA	NA	NA
>sp|O14683|P5I11_HUMAN Tumor protein p53-inducible protein 11 OS=Homo sapiens GN=TP53I11 PE=1 SV=2	sp|O14683|P5I11_HUMAN	O14683	3	21.054	NA	NA	NA
>sp|O14727|APAF_HUMAN Apoptotic protease-activating factor 1 OS=Homo sapiens GN=APAF1 PE=1 SV=2	sp|O14727|APAF_HUMAN	O14727	3	141.84	NA	NA	NA
>sp|O15234|CASC3_HUMAN Protein CASC3 OS=Homo sapiens GN=CASC3 PE=1 SV=2	sp|O15234|CASC3_HUMAN	O15234	3	76.277	NA	NA	NA
>sp|O15320|CTGE5_HUMAN cTAGE family member 5 OS=Homo sapiens GN=CTAGE5 PE=1 SV=4	sp|O15320|CTGE5_HUMAN	O15320	5	90.995	NA	NA	NA
>sp|O15321|TM9S1_HUMAN Transmembrane 9 superfamily member 1 OS=Homo sapiens GN=TM9SF1 PE=2 SV=2	sp|O15321|TM9S1_HUMAN	O15321	6	68.86	NA	NA	NA
>sp|O43772|MCAT_HUMAN Mitochondrial carnitine/acylcarnitine carrier protein OS=Homo sapiens GN=SLC25A20 PE=1 SV=1	sp|O43772|MCAT_HUMAN	O43772	6	32.943	NA	NA	NA
>sp|O60331|PI51C_HUMAN Phosphatidylinositol 4-phosphate 5-kinase type-1 gamma OS=Homo sapiens GN=PIP5K1C PE=1 SV=2	sp|O60331|PI51C_HUMAN	O60331	6	73.259	NA	NA	NA
>sp|O60885|BRD4_HUMAN Bromodomain-containing protein 4 OS=Homo sapiens GN=BRD4 PE=1 SV=2;>sp|Q15059|BRD3_HUMAN Bromodomain-containing protein 3 OS=Homo sapiens GN=BRD3 PE=1 SV=1	sp|O60885|BRD4_HUMAN;sp|Q15059|BRD3_HUMAN	O60885	4	152.22	NA	NA	NA
>sp|O75380|NDUS6_HUMAN NADH dehydrogenase [ubiquinone] iron-sulfur protein 6, mitochondrial OS=Homo sapiens GN=NDUFS6 PE=1 SV=1	sp|O75380|NDUS6_HUMAN	O75380	3	13.711	NA	NA	NA
>sp|O75521|ECI2_HUMAN Enoyl-CoA delta isomerase 2, mitochondrial OS=Homo sapiens GN=ECI2 PE=1 SV=4	sp|O75521|ECI2_HUMAN	O75521	8	43.585	NA	NA	NA
>sp|O75884|RBBP9_HUMAN Putative hydrolase RBBP9 OS=Homo sapiens GN=RBBP9 PE=1 SV=2	sp|O75884|RBBP9_HUMAN	O75884	6	21	NA	NA	NA
>sp|O95478|NSA2_HUMAN Ribosome biogenesis protein NSA2 homolog OS=Homo sapiens GN=NSA2 PE=1 SV=1	sp|O95478|NSA2_HUMAN	O95478	5	30.065	NA	NA	NA
>sp|O95870|ABHGA_HUMAN Protein ABHD16A OS=Homo sapiens GN=ABHD16A PE=1 SV=3	sp|O95870|ABHGA_HUMAN	O95870	7	63.243	NA	NA	NA
>sp|P05091|ALDH2_HUMAN Aldehyde dehydrogenase, mitochondrial OS=Homo sapiens GN=ALDH2 PE=1 SV=2	sp|P05091|ALDH2_HUMAN	P05091	12	56.381	NA	NA	NA
>sp|P25490|TYY1_HUMAN Transcriptional repressor protein YY1 OS=Homo sapiens GN=YY1 PE=1 SV=2;>sp|O15391|TYY2_HUMAN Transcription factor YY2 OS=Homo sapiens GN=YY2 PE=2 SV=1	sp|P25490|TYY1_HUMAN;sp|O15391|TYY2_HUMAN	P25490	5	44.712	NA	NA	NA
>sp|P27448|MARK3_HUMAN MAP/microtubule affinity-regulating kinase 3 OS=Homo sapiens GN=MARK3 PE=1 SV=4	sp|P27448|MARK3_HUMAN	P27448	8	84.488	NA	NA	NA
>sp|P32456|GBP2_HUMAN Guanylate-binding protein 2 OS=Homo sapiens GN=GBP2 PE=1 SV=3	sp|P32456|GBP2_HUMAN	P32456	6	67.208	NA	NA	NA
>sp|P34059|GALNS_HUMAN N-acetylgalactosamine-6-sulfatase OS=Homo sapiens GN=GALNS PE=1 SV=1	sp|P34059|GALNS_HUMAN	P34059	5	58.025	NA	NA	NA
>sp|P35609|ACTN2_HUMAN Alpha-actinin-2 OS=Homo sapiens GN=ACTN2 PE=1 SV=1	sp|P35609|ACTN2_HUMAN	P35609	36	103.85	NA	NA	NA
>sp|P41214|EIF2D_HUMAN Eukaryotic translation initiation factor 2D OS=Homo sapiens GN=EIF2D PE=1 SV=3	sp|P41214|EIF2D_HUMAN	P41214	3	64.706	NA	NA	NA
>sp|P48723|HSP13_HUMAN Heat shock 70 kDa protein 13 OS=Homo sapiens GN=HSPA13 PE=1 SV=1	sp|P48723|HSP13_HUMAN	P48723	5	51.927	NA	NA	NA
>sp|P49356|FNTB_HUMAN Protein farnesyltransferase subunit beta OS=Homo sapiens GN=FNTB PE=1 SV=1	sp|P49356|FNTB_HUMAN	P49356	5	48.773	NA	NA	NA
>sp|P50336|PPOX_HUMAN Protoporphyrinogen oxidase OS=Homo sapiens GN=PPOX PE=1 SV=1	sp|P50336|PPOX_HUMAN	P50336	4	50.765	NA	NA	NA
>sp|P51805|PLXA3_HUMAN Plexin-A3 OS=Homo sapiens GN=PLXNA3 PE=1 SV=2	sp|P51805|PLXA3_HUMAN	P51805	9	207.7	NA	NA	NA
>sp|P55081|MFAP1_HUMAN Microfibrillar-associated protein 1 OS=Homo sapiens GN=MFAP1 PE=1 SV=2	sp|P55081|MFAP1_HUMAN	P55081	5	51.958	NA	NA	NA
>sp|P55212|CASP6_HUMAN Caspase-6 OS=Homo sapiens GN=CASP6 PE=1 SV=2	sp|P55212|CASP6_HUMAN	P55212	5	33.31	NA	NA	NA
>sp|P61587|RND3_HUMAN Rho-related GTP-binding protein RhoE OS=Homo sapiens GN=RND3 PE=1 SV=1	sp|P61587|RND3_HUMAN	P61587	4	27.368	NA	NA	NA
>sp|P78536|ADA17_HUMAN Disintegrin and metalloproteinase domain-containing protein 17 OS=Homo sapiens GN=ADAM17 PE=1 SV=1	sp|P78536|ADA17_HUMAN	P78536	4	93.02	NA	NA	NA
>sp|P82909|RT36_HUMAN 28S ribosomal protein S36, mitochondrial OS=Homo sapiens GN=MRPS36 PE=1 SV=2	sp|P82909|RT36_HUMAN	P82909	5	11.466	NA	NA	NA
>sp|Q03169|TNAP2_HUMAN Tumor necrosis factor alpha-induced protein 2 OS=Homo sapiens GN=TNFAIP2 PE=2 SV=2	sp|Q03169|TNAP2_HUMAN	Q03169	5	72.66	NA	NA	NA
>sp|Q04656|ATP7A_HUMAN Copper-transporting ATPase 1 OS=Homo sapiens GN=ATP7A PE=1 SV=3	sp|Q04656|ATP7A_HUMAN	Q04656	3	163.37	NA	NA	NA
>sp|Q12774|ARHG5_HUMAN Rho guanine nucleotide exchange factor 5 OS=Homo sapiens GN=ARHGEF5 PE=1 SV=3	sp|Q12774|ARHG5_HUMAN	Q12774	2	176.8	NA	NA	NA
>sp|Q12788|TBL3_HUMAN Transducin beta-like protein 3 OS=Homo sapiens GN=TBL3 PE=1 SV=2	sp|Q12788|TBL3_HUMAN	Q12788	7	89.034	NA	NA	NA
>sp|Q13085|ACACA_HUMAN Acetyl-CoA carboxylase 1 OS=Homo sapiens GN=ACACA PE=1 SV=2	sp|Q13085|ACACA_HUMAN	Q13085	9	265.55	NA	NA	NA
>sp|Q13438|OS9_HUMAN Protein OS-9 OS=Homo sapiens GN=OS9 PE=1 SV=1	sp|Q13438|OS9_HUMAN	Q13438	8	75.561	NA	NA	NA
>sp|Q13563|PKD2_HUMAN Polycystin-2 OS=Homo sapiens GN=PKD2 PE=1 SV=3	sp|Q13563|PKD2_HUMAN	Q13563	6	109.69	NA	NA	NA
>sp|Q14185|DOCK1_HUMAN Dedicator of cytokinesis protein 1 OS=Homo sapiens GN=DOCK1 PE=1 SV=2	sp|Q14185|DOCK1_HUMAN	Q14185	5	215.34	NA	NA	NA
>sp|Q15070|OXA1L_HUMAN Mitochondrial inner membrane protein OXA1L OS=Homo sapiens GN=OXA1L PE=1 SV=3	sp|Q15070|OXA1L_HUMAN	Q15070	4	48.547	NA	NA	NA
>sp|Q15545|TAF7_HUMAN Transcription initiation factor TFIID subunit 7 OS=Homo sapiens GN=TAF7 PE=1 SV=1	sp|Q15545|TAF7_HUMAN	Q15545	6	40.259	NA	NA	NA
>sp|Q15904|VAS1_HUMAN V-type proton ATPase subunit S1 OS=Homo sapiens GN=ATP6AP1 PE=1 SV=2	sp|Q15904|VAS1_HUMAN	Q15904	4	52.025	NA	NA	NA
>sp|Q16513|PKN2_HUMAN Serine/threonine-protein kinase N2 OS=Homo sapiens GN=PKN2 PE=1 SV=1	sp|Q16513|PKN2_HUMAN	Q16513	12	112.03	NA	NA	NA
>sp|Q2NL82|TSR1_HUMAN Pre-rRNA-processing protein TSR1 homolog OS=Homo sapiens GN=TSR1 PE=1 SV=1	sp|Q2NL82|TSR1_HUMAN	Q2NL82	7	91.809	NA	NA	NA
>sp|Q32P41|TRM5_HUMAN tRNA (guanine(37)-N1)-methyltransferase OS=Homo sapiens GN=TRMT5 PE=1 SV=2	sp|Q32P41|TRM5_HUMAN	Q32P41	2	58.246	NA	NA	NA
>sp|Q53H82|LACB2_HUMAN Beta-lactamase-like protein 2 OS=Homo sapiens GN=LACTB2 PE=1 SV=2	sp|Q53H82|LACB2_HUMAN	Q53H82	5	32.805	NA	NA	NA
>sp|Q5JTJ3|COA6_HUMAN Cytochrome c oxidase assembly factor 6 homolog OS=Homo sapiens GN=COA6 PE=1 SV=1	sp|Q5JTJ3|COA6_HUMAN	Q5JTJ3	3	14.116	NA	NA	NA
>sp|Q5SY16|NOL9_HUMAN Polynucleotide 5-hydroxyl-kinase NOL9 OS=Homo sapiens GN=NOL9 PE=1 SV=1	sp|Q5SY16|NOL9_HUMAN	Q5SY16	3	79.322	NA	NA	NA
>sp|Q5T447|HECD3_HUMAN E3 ubiquitin-protein ligase HECTD3 OS=Homo sapiens GN=HECTD3 PE=1 SV=1	sp|Q5T447|HECD3_HUMAN	Q5T447	5	97.112	NA	NA	NA
>sp|Q6P582|MZT2A_HUMAN Mitotic-spindle organizing protein 2A OS=Homo sapiens GN=MZT2A PE=1 SV=2;>sp|Q6NZ67|MZT2B_HUMAN Mitotic-spindle organizing protein 2B OS=Homo sapiens GN=MZT2B PE=1 SV=1	sp|Q6P582|MZT2A_HUMAN;sp|Q6NZ67|MZT2B_HUMAN	Q6P582	3	16.22	NA	NA	NA
>sp|Q6PD62|CTR9_HUMAN RNA polymerase-associated protein CTR9 homolog OS=Homo sapiens GN=CTR9 PE=1 SV=1	sp|Q6PD62|CTR9_HUMAN	Q6PD62	2	133.5	NA	NA	NA
>sp|Q6PK18|OGFD3_HUMAN 2-oxoglutarate and iron-dependent oxygenase domain-containing protein 3 OS=Homo sapiens GN=OGFOD3 PE=1 SV=2	sp|Q6PK18|OGFD3_HUMAN	Q6PK18	5	35.646	NA	NA	NA
>sp|Q6QNY1|BL1S2_HUMAN Biogenesis of lysosome-related organelles complex 1 subunit 2 OS=Homo sapiens GN=BLOC1S2 PE=1 SV=1	sp|Q6QNY1|BL1S2_HUMAN	Q6QNY1	3	15.961	NA	NA	NA
>sp|Q6UVK1|CSPG4_HUMAN Chondroitin sulfate proteoglycan 4 OS=Homo sapiens GN=CSPG4 PE=1 SV=2	sp|Q6UVK1|CSPG4_HUMAN	Q6UVK1	5	250.53	NA	NA	NA
>sp|Q6UWP7|LCLT1_HUMAN Lysocardiolipin acyltransferase 1 OS=Homo sapiens GN=LCLAT1 PE=1 SV=1	sp|Q6UWP7|LCLT1_HUMAN	Q6UWP7	4	48.92	NA	NA	NA
>sp|Q6ZW31|SYDE1_HUMAN Rho GTPase-activating protein SYDE1 OS=Homo sapiens GN=SYDE1 PE=1 SV=1	sp|Q6ZW31|SYDE1_HUMAN	Q6ZW31	3	79.792	NA	NA	NA
>sp|Q7L1W4|LRC8D_HUMAN Volume-regulated anion channel subunit LRRC8D OS=Homo sapiens GN=LRRC8D PE=1 SV=1	sp|Q7L1W4|LRC8D_HUMAN	Q7L1W4	4	98.2	NA	NA	NA
>sp|Q7Z392|TPC11_HUMAN Trafficking protein particle complex subunit 11 OS=Homo sapiens GN=TRAPPC11 PE=1 SV=2	sp|Q7Z392|TPC11_HUMAN	Q7Z392	9	128.88	NA	NA	NA
>sp|Q7Z6K3|PTAR1_HUMAN Protein prenyltransferase alpha subunit repeat-containing protein 1 OS=Homo sapiens GN=PTAR1 PE=1 SV=2	sp|Q7Z6K3|PTAR1_HUMAN	Q7Z6K3	4	46.405	NA	NA	NA
>sp|Q86YR5|GPSM1_HUMAN G-protein-signaling modulator 1 OS=Homo sapiens GN=GPSM1 PE=1 SV=2	sp|Q86YR5|GPSM1_HUMAN	Q86YR5	6	74.509	NA	NA	NA
>sp|Q8IWX8|CHERP_HUMAN Calcium homeostasis endoplasmic reticulum protein OS=Homo sapiens GN=CHERP PE=1 SV=3	sp|Q8IWX8|CHERP_HUMAN	Q8IWX8	8	103.7	NA	NA	NA
>sp|Q8IYS2|K2013_HUMAN Uncharacterized protein KIAA2013 OS=Homo sapiens GN=KIAA2013 PE=1 SV=1	sp|Q8IYS2|K2013_HUMAN	Q8IYS2	6	69.156	NA	NA	NA
>sp|Q8N122|RPTOR_HUMAN Regulatory-associated protein of mTOR OS=Homo sapiens GN=RPTOR PE=1 SV=1	sp|Q8N122|RPTOR_HUMAN	Q8N122	3	149.04	NA	NA	NA
>sp|Q8N184|ZN567_HUMAN Zinc finger protein 567 OS=Homo sapiens GN=ZNF567 PE=1 SV=3	sp|Q8N184|ZN567_HUMAN	Q8N184	2	75.163	NA	NA	NA
>sp|Q8N3R9|MPP5_HUMAN MAGUK p55 subfamily member 5 OS=Homo sapiens GN=MPP5 PE=1 SV=3	sp|Q8N3R9|MPP5_HUMAN	Q8N3R9	6	77.293	NA	NA	NA
>sp|Q8N7H5|PAF1_HUMAN RNA polymerase II-associated factor 1 homolog OS=Homo sapiens GN=PAF1 PE=1 SV=2	sp|Q8N7H5|PAF1_HUMAN	Q8N7H5	3	59.975	NA	NA	NA
>sp|Q8N9Q2|SR1IP_HUMAN Protein SREK1IP1 OS=Homo sapiens GN=SREK1IP1 PE=1 SV=1	sp|Q8N9Q2|SR1IP_HUMAN	Q8N9Q2	2	18.177	NA	NA	NA
>sp|Q8NBF6|AVL9_HUMAN Late secretory pathway protein AVL9 homolog OS=Homo sapiens GN=AVL9 PE=1 SV=1	sp|Q8NBF6|AVL9_HUMAN	Q8NBF6	3	71.947	NA	NA	NA
>sp|Q8NCE0|SEN2_HUMAN tRNA-splicing endonuclease subunit Sen2 OS=Homo sapiens GN=TSEN2 PE=1 SV=2	sp|Q8NCE0|SEN2_HUMAN	Q8NCE0	1	53.246	NA	NA	NA
>sp|Q8NEW0|ZNT7_HUMAN Zinc transporter 7 OS=Homo sapiens GN=SLC30A7 PE=2 SV=1	sp|Q8NEW0|ZNT7_HUMAN	Q8NEW0	4	41.625	NA	NA	NA
>sp|Q8NFV4|ABHDB_HUMAN Protein ABHD11 OS=Homo sapiens GN=ABHD11 PE=1 SV=1	sp|Q8NFV4|ABHDB_HUMAN	Q8NFV4	2	34.69	NA	NA	NA
>sp|Q8NHP6|MSPD2_HUMAN Motile sperm domain-containing protein 2 OS=Homo sapiens GN=MOSPD2 PE=1 SV=1	sp|Q8NHP6|MSPD2_HUMAN	Q8NHP6	7	59.745	NA	NA	NA
>sp|Q8TB61|S35B2_HUMAN Adenosine 3-phospho 5-phosphosulfate transporter 1 OS=Homo sapiens GN=SLC35B2 PE=1 SV=1	sp|Q8TB61|S35B2_HUMAN	Q8TB61	6	47.514	NA	NA	NA
>sp|Q8WV41|SNX33_HUMAN Sorting nexin-33 OS=Homo sapiens GN=SNX33 PE=1 SV=1	sp|Q8WV41|SNX33_HUMAN	Q8WV41	2	65.264	NA	NA	NA
>sp|Q8WVT3|TPC12_HUMAN Trafficking protein particle complex subunit 12 OS=Homo sapiens GN=TRAPPC12 PE=1 SV=3	sp|Q8WVT3|TPC12_HUMAN	Q8WVT3	4	79.374	NA	NA	NA
>sp|Q8WXH0|SYNE2_HUMAN Nesprin-2 OS=Homo sapiens GN=SYNE2 PE=1 SV=3	sp|Q8WXH0|SYNE2_HUMAN	Q8WXH0	9	796.43	NA	NA	NA
>sp|Q92552|RT27_HUMAN 28S ribosomal protein S27, mitochondrial OS=Homo sapiens GN=MRPS27 PE=1 SV=3	sp|Q92552|RT27_HUMAN	Q92552	5	47.611	NA	NA	NA
>sp|Q92997|DVL3_HUMAN Segment polarity protein dishevelled homolog DVL-3 OS=Homo sapiens GN=DVL3 PE=1 SV=2	sp|Q92997|DVL3_HUMAN	Q92997	8	78.054	NA	NA	NA
>sp|Q969T9|WBP2_HUMAN WW domain-binding protein 2 OS=Homo sapiens GN=WBP2 PE=1 SV=1	sp|Q969T9|WBP2_HUMAN	Q969T9	4	28.087	NA	NA	NA
>sp|Q96FJ0|STALP_HUMAN AMSH-like protease OS=Homo sapiens GN=STAMBPL1 PE=1 SV=2	sp|Q96FJ0|STALP_HUMAN	Q96FJ0	1	49.783	NA	NA	NA
>sp|Q96GQ5|RUS1_HUMAN RUS1 family protein C16orf58 OS=Homo sapiens GN=C16orf58 PE=1 SV=2	sp|Q96GQ5|RUS1_HUMAN	Q96GQ5	6	51.017	NA	NA	NA
>sp|Q96GY0|ZC21A_HUMAN Zinc finger C2HC domain-containing protein 1A OS=Homo sapiens GN=ZC2HC1A PE=1 SV=2	sp|Q96GY0|ZC21A_HUMAN	Q96GY0	2	35.092	NA	NA	NA
>sp|Q96JG6|VPS50_HUMAN Syndetin OS=Homo sapiens GN=VPS50 PE=1 SV=3	sp|Q96JG6|VPS50_HUMAN	Q96JG6	5	111.17	NA	NA	NA
>sp|Q96K19|RN170_HUMAN E3 ubiquitin-protein ligase RNF170 OS=Homo sapiens GN=RNF170 PE=1 SV=2	sp|Q96K19|RN170_HUMAN	Q96K19	2	29.814	NA	NA	NA
>sp|Q96LJ7|DHRS1_HUMAN Dehydrogenase/reductase SDR family member 1 OS=Homo sapiens GN=DHRS1 PE=1 SV=1	sp|Q96LJ7|DHRS1_HUMAN	Q96LJ7	3	33.909	NA	NA	NA
>sp|Q96MW1|CCD43_HUMAN Coiled-coil domain-containing protein 43 OS=Homo sapiens GN=CCDC43 PE=1 SV=2	sp|Q96MW1|CCD43_HUMAN	Q96MW1	6	25.248	NA	NA	NA
>sp|Q96Q45|TM237_HUMAN Transmembrane protein 237 OS=Homo sapiens GN=TMEM237 PE=1 SV=2	sp|Q96Q45|TM237_HUMAN	Q96Q45	4	45.525	NA	NA	NA
>sp|Q99719|SEPT5_HUMAN Septin-5 OS=Homo sapiens GN=SEPT5 PE=1 SV=1	sp|Q99719|SEPT5_HUMAN	Q99719	5	42.777	NA	NA	NA
>sp|Q9BQB6|VKOR1_HUMAN Vitamin K epoxide reductase complex subunit 1 OS=Homo sapiens GN=VKORC1 PE=1 SV=1	sp|Q9BQB6|VKOR1_HUMAN	Q9BQB6	2	18.234	NA	NA	NA
>sp|Q9BSF4|CS052_HUMAN Uncharacterized protein C19orf52 OS=Homo sapiens GN=C19orf52 PE=1 SV=2	sp|Q9BSF4|CS052_HUMAN	Q9BSF4	2	29.233	NA	NA	NA
>sp|Q9BVL2|NUP58_HUMAN Nucleoporin p58/p45 OS=Homo sapiens GN=NUP58 PE=1 SV=1	sp|Q9BVL2|NUP58_HUMAN	Q9BVL2	7	60.896	NA	NA	NA
>sp|Q9BW30|TPPP3_HUMAN Tubulin polymerization-promoting protein family member 3 OS=Homo sapiens GN=TPPP3 PE=1 SV=1	sp|Q9BW30|TPPP3_HUMAN	Q9BW30	5	18.985	NA	NA	NA
>sp|Q9BX67|JAM3_HUMAN Junctional adhesion molecule C OS=Homo sapiens GN=JAM3 PE=1 SV=1	sp|Q9BX67|JAM3_HUMAN	Q9BX67	4	35.02	NA	NA	NA
>sp|Q9H098|F107B_HUMAN Protein FAM107B OS=Homo sapiens GN=FAM107B PE=1 SV=1	sp|Q9H098|F107B_HUMAN	Q9H098	3	15.558	NA	NA	NA
>sp|Q9H0Q0|FA49A_HUMAN Protein FAM49A OS=Homo sapiens GN=FAM49A PE=2 SV=1	sp|Q9H0Q0|FA49A_HUMAN	Q9H0Q0	4	37.312	NA	NA	NA
>sp|Q9H0S4|DDX47_HUMAN Probable ATP-dependent RNA helicase DDX47 OS=Homo sapiens GN=DDX47 PE=1 SV=1	sp|Q9H0S4|DDX47_HUMAN	Q9H0S4	6	50.646	NA	NA	NA
>sp|Q9H0V9|LMA2L_HUMAN VIP36-like protein OS=Homo sapiens GN=LMAN2L PE=1 SV=1	sp|Q9H0V9|LMA2L_HUMAN	Q9H0V9	3	39.71	NA	NA	NA
>sp|Q9H2W6|RM46_HUMAN 39S ribosomal protein L46, mitochondrial OS=Homo sapiens GN=MRPL46 PE=1 SV=1	sp|Q9H2W6|RM46_HUMAN	Q9H2W6	4	31.705	NA	NA	NA
>sp|Q9H3K2|GHITM_HUMAN Growth hormone-inducible transmembrane protein OS=Homo sapiens GN=GHITM PE=1 SV=2	sp|Q9H3K2|GHITM_HUMAN	Q9H3K2	3	37.205	NA	NA	NA
>sp|Q9H6U8|ALG9_HUMAN Alpha-1,2-mannosyltransferase ALG9 OS=Homo sapiens GN=ALG9 PE=1 SV=2	sp|Q9H6U8|ALG9_HUMAN	Q9H6U8	6	69.863	NA	NA	NA
>sp|Q9H9C1|SPE39_HUMAN Spermatogenesis-defective protein 39 homolog OS=Homo sapiens GN=VIPAS39 PE=1 SV=1	sp|Q9H9C1|SPE39_HUMAN	Q9H9C1	7	57.005	NA	NA	NA
>sp|Q9HCN4|GPN1_HUMAN GPN-loop GTPase 1 OS=Homo sapiens GN=GPN1 PE=1 SV=1	sp|Q9HCN4|GPN1_HUMAN	Q9HCN4	4	41.74	NA	NA	NA
>sp|Q9NP58|ABCB6_HUMAN ATP-binding cassette sub-family B member 6, mitochondrial OS=Homo sapiens GN=ABCB6 PE=1 SV=1	sp|Q9NP58|ABCB6_HUMAN	Q9NP58	7	93.884	NA	NA	NA
>sp|Q9NQ50|RM40_HUMAN 39S ribosomal protein L40, mitochondrial OS=Homo sapiens GN=MRPL40 PE=1 SV=1	sp|Q9NQ50|RM40_HUMAN	Q9NQ50	4	24.49	NA	NA	NA
>sp|Q9NRG7|D39U1_HUMAN Epimerase family protein SDR39U1 OS=Homo sapiens GN=SDR39U1 PE=1 SV=2	sp|Q9NRG7|D39U1_HUMAN	Q9NRG7	1	34.747	NA	NA	NA
>sp|Q9NTJ3|SMC4_HUMAN Structural maintenance of chromosomes protein 4 OS=Homo sapiens GN=SMC4 PE=1 SV=2	sp|Q9NTJ3|SMC4_HUMAN	Q9NTJ3	5	147.18	NA	NA	NA
>sp|Q9NUM4|T106B_HUMAN Transmembrane protein 106B OS=Homo sapiens GN=TMEM106B PE=1 SV=2	sp|Q9NUM4|T106B_HUMAN	Q9NUM4	3	31.127	NA	NA	NA
>sp|Q9NW64|RBM22_HUMAN Pre-mRNA-splicing factor RBM22 OS=Homo sapiens GN=RBM22 PE=1 SV=1	sp|Q9NW64|RBM22_HUMAN	Q9NW64	8	46.895	NA	NA	NA
>sp|Q9NYM9|BET1L_HUMAN BET1-like protein OS=Homo sapiens GN=BET1L PE=1 SV=1	sp|Q9NYM9|BET1L_HUMAN	Q9NYM9	4	12.388	NA	NA	NA
>sp|Q9NZJ4|SACS_HUMAN Sacsin OS=Homo sapiens GN=SACS PE=1 SV=2	sp|Q9NZJ4|SACS_HUMAN	Q9NZJ4	14	521.12	NA	NA	NA
>sp|Q9UBP4|DKK3_HUMAN Dickkopf-related protein 3 OS=Homo sapiens GN=DKK3 PE=1 SV=2	sp|Q9UBP4|DKK3_HUMAN	Q9UBP4	3	38.39	NA	NA	NA
>sp|Q9UBY8|CLN8_HUMAN Protein CLN8 OS=Homo sapiens GN=CLN8 PE=1 SV=3	sp|Q9UBY8|CLN8_HUMAN	Q9UBY8	2	32.787	NA	NA	NA
>sp|Q9UFN0|NPS3A_HUMAN Protein NipSnap homolog 3A OS=Homo sapiens GN=NIPSNAP3A PE=1 SV=2	sp|Q9UFN0|NPS3A_HUMAN	Q9UFN0	7	28.466	NA	NA	NA
>sp|Q9UHI8|ATS1_HUMAN A disintegrin and metalloproteinase with thrombospondin motifs 1 OS=Homo sapiens GN=ADAMTS1 PE=1 SV=4	sp|Q9UHI8|ATS1_HUMAN	Q9UHI8	6	105.36	NA	NA	NA
>sp|Q9UJ83|HACL1_HUMAN 2-hydroxyacyl-CoA lyase 1 OS=Homo sapiens GN=HACL1 PE=1 SV=2	sp|Q9UJ83|HACL1_HUMAN	Q9UJ83	7	63.728	NA	NA	NA
>sp|Q9UJA5|TRM6_HUMAN tRNA (adenine(58)-N(1))-methyltransferase non-catalytic subunit TRM6 OS=Homo sapiens GN=TRMT6 PE=1 SV=1	sp|Q9UJA5|TRM6_HUMAN	Q9UJA5	5	55.799	NA	NA	NA
>sp|Q9UJV9|DDX41_HUMAN Probable ATP-dependent RNA helicase DDX41 OS=Homo sapiens GN=DDX41 PE=1 SV=2	sp|Q9UJV9|DDX41_HUMAN	Q9UJV9	5	69.837	NA	NA	NA
>sp|Q9UL26|RB22A_HUMAN Ras-related protein Rab-22A OS=Homo sapiens GN=RAB22A PE=1 SV=2	sp|Q9UL26|RB22A_HUMAN	Q9UL26	5	21.855	NA	NA	NA
>sp|Q9ULH1|ASAP1_HUMAN Arf-GAP with SH3 domain, ANK repeat and PH domain-containing protein 1 OS=Homo sapiens GN=ASAP1 PE=1 SV=4	sp|Q9ULH1|ASAP1_HUMAN	Q9ULH1	18	125.5	NA	NA	NA
>sp|Q9UMS0|NFU1_HUMAN NFU1 iron-sulfur cluster scaffold homolog, mitochondrial OS=Homo sapiens GN=NFU1 PE=1 SV=2	sp|Q9UMS0|NFU1_HUMAN	Q9UMS0	3	28.462	NA	NA	NA
>sp|Q9UPY3|DICER_HUMAN Endoribonuclease Dicer OS=Homo sapiens GN=DICER1 PE=1 SV=3	sp|Q9UPY3|DICER_HUMAN	Q9UPY3	5	218.68	NA	NA	NA
>sp|Q9UPY8|MARE3_HUMAN Microtubule-associated protein RP/EB family member 3 OS=Homo sapiens GN=MAPRE3 PE=1 SV=1	sp|Q9UPY8|MARE3_HUMAN	Q9UPY8	8	31.982	NA	NA	NA
>sp|Q9UPZ3|HPS5_HUMAN Hermansky-Pudlak syndrome 5 protein OS=Homo sapiens GN=HPS5 PE=1 SV=2	sp|Q9UPZ3|HPS5_HUMAN	Q9UPZ3	3	127.45	NA	NA	NA
>sp|Q9UQ53|MGT4B_HUMAN Alpha-1,3-mannosyl-glycoprotein 4-beta-N-acetylglucosaminyltransferase B OS=Homo sapiens GN=MGAT4B PE=1 SV=1	sp|Q9UQ53|MGT4B_HUMAN	Q9UQ53	5	63.198	NA	NA	NA
>sp|Q9Y241|HIG1A_HUMAN HIG1 domain family member 1A, mitochondrial OS=Homo sapiens GN=HIGD1A PE=1 SV=1	sp|Q9Y241|HIG1A_HUMAN	Q9Y241	4	10.143	NA	NA	NA
>sp|Q9Y2V7|COG6_HUMAN Conserved oligomeric Golgi complex subunit 6 OS=Homo sapiens GN=COG6 PE=1 SV=2	sp|Q9Y2V7|COG6_HUMAN	Q9Y2V7	6	73.278	NA	NA	NA
>sp|Q9Y3B4|SF3B6_HUMAN Splicing factor 3B subunit 6 OS=Homo sapiens GN=SF3B6 PE=1 SV=1	sp|Q9Y3B4|SF3B6_HUMAN	Q9Y3B4	4	14.585	NA	NA	NA
>sp|Q9Y3C1|NOP16_HUMAN Nucleolar protein 16 OS=Homo sapiens GN=NOP16 PE=1 SV=2	sp|Q9Y3C1|NOP16_HUMAN	Q9Y3C1	5	21.188	NA	NA	NA
>sp|Q9Y3R5|DOP2_HUMAN Protein dopey-2 OS=Homo sapiens GN=DOPEY2 PE=1 SV=5	sp|Q9Y3R5|DOP2_HUMAN	Q9Y3R5	2	258.23	NA	NA	NA
>sp|Q9Y4B5|MTCL1_HUMAN Microtubule cross-linking factor 1 OS=Homo sapiens GN=MTCL1 PE=1 SV=5	sp|Q9Y4B5|MTCL1_HUMAN	Q9Y4B5	4	209.52	NA	NA	NA
>sp|Q9Y4C2|TCAF1_HUMAN TRPM8 channel-associated factor 1 OS=Homo sapiens GN=TCAF1 PE=1 SV=3	sp|Q9Y4C2|TCAF1_HUMAN	Q9Y4C2	4	102.12	NA	NA	NA
>sp|Q9Y4G8|RPGF2_HUMAN Rap guanine nucleotide exchange factor 2 OS=Homo sapiens GN=RAPGEF2 PE=1 SV=1	sp|Q9Y4G8|RPGF2_HUMAN	Q9Y4G8	9	167.41	NA	NA	NA
>sp|Q9Y5S1|TRPV2_HUMAN Transient receptor potential cation channel subfamily V member 2 OS=Homo sapiens GN=TRPV2 PE=1 SV=1	sp|Q9Y5S1|TRPV2_HUMAN	Q9Y5S1	5	85.98	NA	NA	NA
>sp|Q9Y6R1|S4A4_HUMAN Electrogenic sodium bicarbonate cotransporter 1 OS=Homo sapiens GN=SLC4A4 PE=1 SV=1	sp|Q9Y6R1|S4A4_HUMAN	Q9Y6R1	2	121.46	NA	NA	NA
>sp|Q9UNL2|SSRG_HUMAN Translocon-associated protein subunit gamma OS=Homo sapiens GN=SSR3 PE=1 SV=1	sp|Q9UNL2|SSRG_HUMAN	Q9UNL2	3	21.08	-2.21921	1.00603e-07	1.99858e-06
>sp|O15260|SURF4_HUMAN Surfeit locus protein 4 OS=Homo sapiens GN=SURF4 PE=1 SV=3	sp|O15260|SURF4_HUMAN	O15260	5	30.394	-1.24597	2.35454e-05	0.000179261
>sp|Q96FJ2|DYL2_HUMAN Dynein light chain 2, cytoplasmic OS=Homo sapiens GN=DYNLL2 PE=1 SV=1	sp|Q96FJ2|DYL2_HUMAN	Q96FJ2	4	10.35	-1.37074	5.60162e-05	0.000278205
>sp|O75352|MPU1_HUMAN Mannose-P-dolichol utilization defect 1 protein OS=Homo sapiens GN=MPDU1 PE=1 SV=2	sp|O75352|MPU1_HUMAN	O75352	2	26.638	-1.6738	7.46147e-05	0.000296459
>sp|O95104|SFR15_HUMAN Splicing factor, arginine/serine-rich 15 OS=Homo sapiens GN=SCAF4 PE=1 SV=3	sp|O95104|SFR15_HUMAN	O95104	5	125.87	-0.927909	9.89748e-05	0.000327705
>sp|Q9Y3C0|CCD53_HUMAN WASH complex subunit CCDC53 OS=Homo sapiens GN=CCDC53 PE=1 SV=1	sp|Q9Y3C0|CCD53_HUMAN	Q9Y3C0	6	21.172	-0.965945	0.000122342	0.000347207
>sp|O95563|MPC2_HUMAN Mitochondrial pyruvate carrier 2 OS=Homo sapiens GN=MPC2 PE=1 SV=1	sp|O95563|MPC2_HUMAN	O95563	1	14.279	-0.947845	0.000301209	0.000498652
>sp|Q13636|RAB31_HUMAN Ras-related protein Rab-31 OS=Homo sapiens GN=RAB31 PE=1 SV=1	sp|Q13636|RAB31_HUMAN	Q13636	5	21.569	-1.10265	0.000293751	0.000498652
>sp|Q8TE77|SSH3_HUMAN Protein phosphatase Slingshot homolog 3 OS=Homo sapiens GN=SSH3 PE=1 SV=2	sp|Q8TE77|SSH3_HUMAN	Q8TE77	4	72.995	-0.73996	0.00028089	0.000498652
>sp|P48960|CD97_HUMAN CD97 antigen OS=Homo sapiens GN=CD97 PE=1 SV=4	sp|P48960|CD97_HUMAN	P48960	6	91.868	-0.879486	0.000332507	0.000508122
>sp|Q9UHC1|MLH3_HUMAN DNA mismatch repair protein Mlh3 OS=Homo sapiens GN=MLH3 PE=1 SV=3	sp|Q9UHC1|MLH3_HUMAN	Q9UHC1	2	163.71	-2.71232	0.000541244	0.000716823
>sp|Q9UQB8|BAIP2_HUMAN Brain-specific angiogenesis inhibitor 1-associated protein 2 OS=Homo sapiens GN=BAIAP2 PE=1 SV=1	sp|Q9UQB8|BAIP2_HUMAN	Q9UQB8	14	60.867	-1.83435	0.000516244	0.000716823
>sp|Q8NE86|MCU_HUMAN Calcium uniporter protein, mitochondrial OS=Homo sapiens GN=MCU PE=1 SV=1	sp|Q8NE86|MCU_HUMAN	Q8NE86	13	39.866	-0.832793	0.000584122	0.000725261
>sp|Q9BYD6|RM01_HUMAN 39S ribosomal protein L1, mitochondrial OS=Homo sapiens GN=MRPL1 PE=1 SV=2	sp|Q9BYD6|RM01_HUMAN	Q9BYD6	5	36.908	-0.693525	0.000708025	0.000827389
>sp|Q02978|M2OM_HUMAN Mitochondrial 2-oxoglutarate/malate carrier protein OS=Homo sapiens GN=SLC25A11 PE=1 SV=3	sp|Q02978|M2OM_HUMAN	Q02978	13	34.061	-0.760128	0.000759023	0.000837708
>sp|P62979|RS27A_HUMAN Ubiquitin-40S ribosomal protein S27a OS=Homo sapiens GN=RPS27A PE=1 SV=2;>sp|P0CG47|UBB_HUMAN Polyubiquitin-B OS=Homo sapiens GN=UBB PE=1 SV=1;>sp|P0CG48|UBC_HUMAN Polyubiquitin-C OS=Homo sapiens GN=UBC PE=1 SV=3	sp|P62979|RS27A_HUMAN;sp|P0CG47|UBB_HUMAN;sp|P0CG48|UBC_HUMAN	P62979	14	17.965	-0.769172	0.000860729	0.000871169
>sp|Q03135|CAV1_HUMAN Caveolin-1 OS=Homo sapiens GN=CAV1 PE=1 SV=4	sp|Q03135|CAV1_HUMAN	Q03135	13	20.471	-0.744172	0.000877046	0.000871169
>sp|Q9NTI5|PDS5B_HUMAN Sister chromatid cohesion protein PDS5 homolog B OS=Homo sapiens GN=PDS5B PE=1 SV=1	sp|Q9NTI5|PDS5B_HUMAN	Q9NTI5	9	164.67	-0.627	0.0012814	0.00121221
>sp|Q8N999|CL029_HUMAN Uncharacterized protein C12orf29 OS=Homo sapiens GN=C12orf29 PE=1 SV=2	sp|Q8N999|CL029_HUMAN	Q8N999	2	37.49	-0.738986	0.00147382	0.00133085
>sp|Q53EL6|PDCD4_HUMAN Programmed cell death protein 4 OS=Homo sapiens GN=PDCD4 PE=1 SV=2	sp|Q53EL6|PDCD4_HUMAN	Q53EL6	11	51.735	-0.698425	0.00164109	0.00136313
>sp|Q9BVC6|TM109_HUMAN Transmembrane protein 109 OS=Homo sapiens GN=TMEM109 PE=1 SV=1	sp|Q9BVC6|TM109_HUMAN	Q9BVC6	6	26.21	-0.636126	0.0021536	0.00171134
>sp|O95197|RTN3_HUMAN Reticulon-3 OS=Homo sapiens GN=RTN3 PE=1 SV=2	sp|O95197|RTN3_HUMAN	O95197	3	112.61	-0.750937	0.00276878	0.00203721
>sp|Q93077|H2A1C_HUMAN Histone H2A type 1-C OS=Homo sapiens GN=HIST1H2AC PE=1 SV=3;>sp|Q7L7L0|H2A3_HUMAN Histone H2A type 3 OS=Homo sapiens GN=HIST3H2A PE=1 SV=3;>sp|P04908|H2A1B_HUMAN Histone H2A type 1-B/E OS=Homo sapiens GN=HIST1H2AB PE=1 SV=2	sp|Q93077|H2A1C_HUMAN;sp|Q7L7L0|H2A3_HUMAN;sp|P04908|H2A1B_HUMAN	Q93077	9	14.105	-1.15514	0.00288518	0.00204704
>sp|Q01432|AMPD3_HUMAN AMP deaminase 3 OS=Homo sapiens GN=AMPD3 PE=1 SV=1	sp|Q01432|AMPD3_HUMAN	Q01432	8	88.811	-0.89859	0.00330754	0.00221934
>sp|Q969E2|SCAM4_HUMAN Secretory carrier-associated membrane protein 4 OS=Homo sapiens GN=SCAMP4 PE=2 SV=1	sp|Q969E2|SCAM4_HUMAN	Q969E2	2	25.728	-0.67331	0.00335147	0.00221934
>sp|Q7L2E3|DHX30_HUMAN Putative ATP-dependent RNA helicase DHX30 OS=Homo sapiens GN=DHX30 PE=1 SV=1	sp|Q7L2E3|DHX30_HUMAN	Q7L2E3	17	133.94	-0.756315	0.00458214	0.00275845
>sp|O75969|AKAP3_HUMAN A-kinase anchor protein 3 OS=Homo sapiens GN=AKAP3 PE=1 SV=2	sp|O75969|AKAP3_HUMAN	O75969	1	94.75	-1.55765	0.00571882	0.003246
>sp|Q92643|GPI8_HUMAN GPI-anchor transamidase OS=Homo sapiens GN=PIGK PE=1 SV=2	sp|Q92643|GPI8_HUMAN	Q92643	6	45.251	-0.589928	0.00657453	0.00338587
>sp|Q9P2D3|HTR5B_HUMAN HEAT repeat-containing protein 5B OS=Homo sapiens GN=HEATR5B PE=1 SV=2	sp|Q9P2D3|HTR5B_HUMAN	Q9P2D3	6	224.3	-0.618075	0.00689965	0.00338587
>sp|Q96CP2|FWCH2_HUMAN FLYWCH family member 2 OS=Homo sapiens GN=FLYWCH2 PE=1 SV=1	sp|Q96CP2|FWCH2_HUMAN	Q96CP2	6	14.563	-0.631229	0.00786505	0.00371804
>sp|Q9BTY7|HGH1_HUMAN Protein HGH1 homolog OS=Homo sapiens GN=HGH1 PE=1 SV=1	sp|Q9BTY7|HGH1_HUMAN	Q9BTY7	9	42.129	-0.621334	0.00927543	0.00409479
>sp|Q96AA3|RFT1_HUMAN Protein RFT1 homolog OS=Homo sapiens GN=RFT1 PE=1 SV=1	sp|Q96AA3|RFT1_HUMAN	Q96AA3	3	60.335	-0.615325	0.0106462	0.00459776
>sp|P53007|TXTP_HUMAN Tricarboxylate transport protein, mitochondrial OS=Homo sapiens GN=SLC25A1 PE=1 SV=2	sp|P53007|TXTP_HUMAN	P53007	11	34.012	-0.911598	0.012113	0.00491096
>sp|Q8N129|CNPY4_HUMAN Protein canopy homolog 4 OS=Homo sapiens GN=CNPY4 PE=2 SV=1	sp|Q8N129|CNPY4_HUMAN	Q8N129	11	28.309	-0.700679	0.0120919	0.00491096
>sp|Q13206|DDX10_HUMAN Probable ATP-dependent RNA helicase DDX10 OS=Homo sapiens GN=DDX10 PE=1 SV=2	sp|Q13206|DDX10_HUMAN	Q13206	4	100.89	-0.679724	0.0142482	0.00555007
>sp|Q9Y3E0|GOT1B_HUMAN Vesicle transport protein GOT1B OS=Homo sapiens GN=GOLT1B PE=1 SV=1	sp|Q9Y3E0|GOT1B_HUMAN	Q9Y3E0	4	15.425	-0.895541	0.0150555	0.00575177
>sp|Q5T9A4|ATD3B_HUMAN ATPase family AAA domain-containing protein 3B OS=Homo sapiens GN=ATAD3B PE=1 SV=1	sp|Q5T9A4|ATD3B_HUMAN	Q5T9A4	18	72.572	-0.856034	0.0154915	0.00580667
>sp|P08574|CY1_HUMAN Cytochrome c1, heme protein, mitochondrial OS=Homo sapiens GN=CYC1 PE=1 SV=3	sp|P08574|CY1_HUMAN	P08574	6	35.422	-0.694158	0.0192857	0.00660569
>sp|P63316|TNNC1_HUMAN Troponin C, slow skeletal and cardiac muscles OS=Homo sapiens GN=TNNC1 PE=1 SV=1	sp|P63316|TNNC1_HUMAN	P63316	4	18.402	-0.7026	0.0198908	0.00669747
>sp|O75880|SCO1_HUMAN Protein SCO1 homolog, mitochondrial OS=Homo sapiens GN=SCO1 PE=1 SV=1	sp|O75880|SCO1_HUMAN	O75880	3	33.814	-0.674034	0.021783	0.00716686
>sp|Q9H3Z4|DNJC5_HUMAN DnaJ homolog subfamily C member 5 OS=Homo sapiens GN=DNAJC5 PE=1 SV=1	sp|Q9H3Z4|DNJC5_HUMAN	Q9H3Z4	5	22.149	-0.6878	0.0299985	0.00931172
>sp|P00505|AATM_HUMAN Aspartate aminotransferase, mitochondrial OS=Homo sapiens GN=GOT2 PE=1 SV=3	sp|P00505|AATM_HUMAN	P00505	14	47.517	-0.755123	0.0327557	0.00956948
>sp|P30536|TSPOA_HUMAN Translocator protein OS=Homo sapiens GN=TSPO PE=1 SV=3	sp|P30536|TSPOA_HUMAN	P30536	3	18.828	-0.832773	0.0323607	0.00956948
>sp|Q96S97|MYADM_HUMAN Myeloid-associated differentiation marker OS=Homo sapiens GN=MYADM PE=1 SV=2	sp|Q96S97|MYADM_HUMAN	Q96S97	1	35.273	-1.09066	0.0322795	0.00956948

## Sheet: NonInfvsPf13_48h
Differential analysis, significant proteins with FC>1.5
Fasta.headers	Majority.protein.IDs	UniProt.Gene.Name	Peptides	Mol. weight kDa.	log2([ Mean in 1_No_Inf_48h ]/[ Mean in 2_Pf13_48h ])	p.value	Adjusted p.value
>sp|A2A3N6|PIPSL_HUMAN Putative PIP5K1A and PSMD4-like protein OS=Homo sapiens GN=PIPSL PE=5 SV=1	sp|A2A3N6|PIPSL_HUMAN	A2A3N6	11	95.047	NA	NA	NA
>sp|A6NDG6|PGP_HUMAN Glycerol-3-phosphate phosphatase OS=Homo sapiens GN=PGP PE=1 SV=1	sp|A6NDG6|PGP_HUMAN	A6NDG6	5	34.006	NA	NA	NA
>sp|O00217|NDUS8_HUMAN NADH dehydrogenase [ubiquinone] iron-sulfur protein 8, mitochondrial OS=Homo sapiens GN=NDUFS8 PE=1 SV=1	sp|O00217|NDUS8_HUMAN	O00217	4	23.705	NA	NA	NA
>sp|O00459|P85B_HUMAN Phosphatidylinositol 3-kinase regulatory subunit beta OS=Homo sapiens GN=PIK3R2 PE=1 SV=2	sp|O00459|P85B_HUMAN	O00459	7	81.544	NA	NA	NA
>sp|O14545|TRAD1_HUMAN TRAF-type zinc finger domain-containing protein 1 OS=Homo sapiens GN=TRAFD1 PE=1 SV=1	sp|O14545|TRAD1_HUMAN	O14545	6	64.84	NA	NA	NA
>sp|O14641|DVL2_HUMAN Segment polarity protein dishevelled homolog DVL-2 OS=Homo sapiens GN=DVL2 PE=1 SV=1	sp|O14641|DVL2_HUMAN	O14641	6	78.947	NA	NA	NA
>sp|O14727|APAF_HUMAN Apoptotic protease-activating factor 1 OS=Homo sapiens GN=APAF1 PE=1 SV=2	sp|O14727|APAF_HUMAN	O14727	3	141.84	NA	NA	NA
>sp|O14920|IKKB_HUMAN Inhibitor of nuclear factor kappa-B kinase subunit beta OS=Homo sapiens GN=IKBKB PE=1 SV=1	sp|O14920|IKKB_HUMAN	O14920	11	86.563	NA	NA	NA
>sp|O15066|KIF3B_HUMAN Kinesin-like protein KIF3B OS=Homo sapiens GN=KIF3B PE=1 SV=1	sp|O15066|KIF3B_HUMAN	O15066	12	85.124	NA	NA	NA
>sp|O15160|RPAC1_HUMAN DNA-directed RNA polymerases I and III subunit RPAC1 OS=Homo sapiens GN=POLR1C PE=1 SV=1	sp|O15160|RPAC1_HUMAN	O15160	4	39.249	NA	NA	NA
>sp|O15320|CTGE5_HUMAN cTAGE family member 5 OS=Homo sapiens GN=CTAGE5 PE=1 SV=4	sp|O15320|CTGE5_HUMAN	O15320	5	90.995	NA	NA	NA
>sp|O15321|TM9S1_HUMAN Transmembrane 9 superfamily member 1 OS=Homo sapiens GN=TM9SF1 PE=2 SV=2	sp|O15321|TM9S1_HUMAN	O15321	6	68.86	NA	NA	NA
>sp|O15347|HMGB3_HUMAN High mobility group protein B3 OS=Homo sapiens GN=HMGB3 PE=1 SV=4	sp|O15347|HMGB3_HUMAN	O15347	5	22.98	NA	NA	NA
>sp|O43572|AKA10_HUMAN A-kinase anchor protein 10, mitochondrial OS=Homo sapiens GN=AKAP10 PE=1 SV=2	sp|O43572|AKA10_HUMAN	O43572	2	73.817	NA	NA	NA
>sp|O43678|NDUA2_HUMAN NADH dehydrogenase [ubiquinone] 1 alpha subcomplex subunit 2 OS=Homo sapiens GN=NDUFA2 PE=1 SV=3	sp|O43678|NDUA2_HUMAN	O43678	3	10.921	NA	NA	NA
>sp|O43739|CYH3_HUMAN Cytohesin-3 OS=Homo sapiens GN=CYTH3 PE=1 SV=2	sp|O43739|CYH3_HUMAN	O43739	3	46.348	NA	NA	NA
>sp|O43752|STX6_HUMAN Syntaxin-6 OS=Homo sapiens GN=STX6 PE=1 SV=1	sp|O43752|STX6_HUMAN	O43752	3	29.176	NA	NA	NA
>sp|O43920|NDUS5_HUMAN NADH dehydrogenase [ubiquinone] iron-sulfur protein 5 OS=Homo sapiens GN=NDUFS5 PE=1 SV=3	sp|O43920|NDUS5_HUMAN	O43920	7	12.517	NA	NA	NA
>sp|O60331|PI51C_HUMAN Phosphatidylinositol 4-phosphate 5-kinase type-1 gamma OS=Homo sapiens GN=PIP5K1C PE=1 SV=2	sp|O60331|PI51C_HUMAN	O60331	6	73.259	NA	NA	NA
>sp|O60341|KDM1A_HUMAN Lysine-specific histone demethylase 1A OS=Homo sapiens GN=KDM1A PE=1 SV=2	sp|O60341|KDM1A_HUMAN	O60341	4	92.902	NA	NA	NA
>sp|O60343|TBCD4_HUMAN TBC1 domain family member 4 OS=Homo sapiens GN=TBC1D4 PE=1 SV=2	sp|O60343|TBCD4_HUMAN	O60343	7	146.56	NA	NA	NA
>sp|O60879|DIAP2_HUMAN Protein diaphanous homolog 2 OS=Homo sapiens GN=DIAPH2 PE=1 SV=1	sp|O60879|DIAP2_HUMAN	O60879	3	125.57	NA	NA	NA
>sp|O75352|MPU1_HUMAN Mannose-P-dolichol utilization defect 1 protein OS=Homo sapiens GN=MPDU1 PE=1 SV=2	sp|O75352|MPU1_HUMAN	O75352	2	26.638	NA	NA	NA
>sp|O75427|LRCH4_HUMAN Leucine-rich repeat and calponin homology domain-containing protein 4 OS=Homo sapiens GN=LRCH4 PE=1 SV=2	sp|O75427|LRCH4_HUMAN	O75427	5	73.449	NA	NA	NA
>sp|O75683|SURF6_HUMAN Surfeit locus protein 6 OS=Homo sapiens GN=SURF6 PE=1 SV=3	sp|O75683|SURF6_HUMAN	O75683	5	41.45	NA	NA	NA
>sp|O75688|PPM1B_HUMAN Protein phosphatase 1B OS=Homo sapiens GN=PPM1B PE=1 SV=1	sp|O75688|PPM1B_HUMAN	O75688	7	52.642	NA	NA	NA
>sp|O75746|CMC1_HUMAN Calcium-binding mitochondrial carrier protein Aralar1 OS=Homo sapiens GN=SLC25A12 PE=1 SV=2	sp|O75746|CMC1_HUMAN	O75746	10	74.761	NA	NA	NA
>sp|O75969|AKAP3_HUMAN A-kinase anchor protein 3 OS=Homo sapiens GN=AKAP3 PE=1 SV=2	sp|O75969|AKAP3_HUMAN	O75969	1	94.75	NA	NA	NA
>sp|O94830|DDHD2_HUMAN Phospholipase DDHD2 OS=Homo sapiens GN=DDHD2 PE=1 SV=2	sp|O94830|DDHD2_HUMAN	O94830	3	81.031	NA	NA	NA
>sp|O94915|FRYL_HUMAN Protein furry homolog-like OS=Homo sapiens GN=FRYL PE=1 SV=2	sp|O94915|FRYL_HUMAN	O94915	4	339.59	NA	NA	NA
>sp|O95155|UBE4B_HUMAN Ubiquitin conjugation factor E4 B OS=Homo sapiens GN=UBE4B PE=1 SV=1	sp|O95155|UBE4B_HUMAN	O95155	9	146.18	NA	NA	NA
>sp|O95563|MPC2_HUMAN Mitochondrial pyruvate carrier 2 OS=Homo sapiens GN=MPC2 PE=1 SV=1	sp|O95563|MPC2_HUMAN	O95563	1	14.279	NA	NA	NA
>sp|O95571|ETHE1_HUMAN Persulfide dioxygenase ETHE1, mitochondrial OS=Homo sapiens GN=ETHE1 PE=1 SV=2	sp|O95571|ETHE1_HUMAN	O95571	10	27.873	NA	NA	NA
>sp|O95758|PTBP3_HUMAN Polypyrimidine tract-binding protein 3 OS=Homo sapiens GN=PTBP3 PE=1 SV=2	sp|O95758|PTBP3_HUMAN	O95758	10	59.689	NA	NA	NA
>sp|O95825|QORL1_HUMAN Quinone oxidoreductase-like protein 1 OS=Homo sapiens GN=CRYZL1 PE=1 SV=2	sp|O95825|QORL1_HUMAN	O95825	10	38.696	NA	NA	NA
>sp|O95870|ABHGA_HUMAN Protein ABHD16A OS=Homo sapiens GN=ABHD16A PE=1 SV=3	sp|O95870|ABHGA_HUMAN	O95870	7	63.243	NA	NA	NA
>sp|O96007|MOC2B_HUMAN Molybdopterin synthase catalytic subunit OS=Homo sapiens GN=MOCS2 PE=1 SV=1	sp|O96007|MOC2B_HUMAN	O96007	3	20.944	NA	NA	NA
>sp|O96033|MOC2A_HUMAN Molybdopterin synthase sulfur carrier subunit OS=Homo sapiens GN=MOCS2 PE=1 SV=1	sp|O96033|MOC2A_HUMAN	O96033	3	9.7552	NA	NA	NA
>sp|P03928|ATP8_HUMAN ATP synthase protein 8 OS=Homo sapiens GN=MT-ATP8 PE=1 SV=1	sp|P03928|ATP8_HUMAN	P03928	2	7.9916	NA	NA	NA
>sp|P04049|RAF1_HUMAN RAF proto-oncogene serine/threonine-protein kinase OS=Homo sapiens GN=RAF1 PE=1 SV=1	sp|P04049|RAF1_HUMAN	P04049	5	73.051	NA	NA	NA
>sp|P04150|GCR_HUMAN Glucocorticoid receptor OS=Homo sapiens GN=NR3C1 PE=1 SV=1	sp|P04150|GCR_HUMAN	P04150	7	85.658	NA	NA	NA
>sp|P04424|ARLY_HUMAN Argininosuccinate lyase OS=Homo sapiens GN=ASL PE=1 SV=4	sp|P04424|ARLY_HUMAN	P04424	6	51.657	NA	NA	NA
>sp|P04920|B3A2_HUMAN Anion exchange protein 2 OS=Homo sapiens GN=SLC4A2 PE=1 SV=4	sp|P04920|B3A2_HUMAN	P04920	3	137.01	NA	NA	NA
>sp|P05106|ITB3_HUMAN Integrin beta-3 OS=Homo sapiens GN=ITGB3 PE=1 SV=2	sp|P05106|ITB3_HUMAN	P05106	4	87.057	NA	NA	NA
>sp|P05412|JUN_HUMAN Transcription factor AP-1 OS=Homo sapiens GN=JUN PE=1 SV=2	sp|P05412|JUN_HUMAN	P05412	4	35.675	NA	NA	NA
>sp|P07199|CENPB_HUMAN Major centromere autoantigen B OS=Homo sapiens GN=CENPB PE=1 SV=2	sp|P07199|CENPB_HUMAN	P07199	2	65.171	NA	NA	NA
>sp|P07919|QCR6_HUMAN Cytochrome b-c1 complex subunit 6, mitochondrial OS=Homo sapiens GN=UQCRH PE=1 SV=2	sp|P07919|QCR6_HUMAN	P07919	3	10.739	NA	NA	NA
>sp|P08651|NFIC_HUMAN Nuclear factor 1 C-type OS=Homo sapiens GN=NFIC PE=1 SV=2	sp|P08651|NFIC_HUMAN	P08651	4	55.674	NA	NA	NA
>sp|P09132|SRP19_HUMAN Signal recognition particle 19 kDa protein OS=Homo sapiens GN=SRP19 PE=1 SV=3	sp|P09132|SRP19_HUMAN	P09132	5	16.156	NA	NA	NA
>sp|P10316|1A69_HUMAN HLA class I histocompatibility antigen, A-69 alpha chain OS=Homo sapiens GN=HLA-A PE=1 SV=2;>sp|P01891|1A68_HUMAN HLA class I histocompatibility antigen, A-68 alpha chain OS=Homo sapiens GN=HLA-A PE=1 SV=4	sp|P10316|1A69_HUMAN;sp|P01891|1A68_HUMAN	P10316	11	40.976	NA	NA	NA
>sp|P10321|1C07_HUMAN HLA class I histocompatibility antigen, Cw-7 alpha chain OS=Homo sapiens GN=HLA-C PE=1 SV=3	sp|P10321|1C07_HUMAN	P10321	8	40.648	NA	NA	NA
>sp|P15104|GLNA_HUMAN Glutamine synthetase OS=Homo sapiens GN=GLUL PE=1 SV=4	sp|P15104|GLNA_HUMAN	P15104	7	42.064	NA	NA	NA
>sp|P15291|B4GT1_HUMAN Beta-1,4-galactosyltransferase 1 OS=Homo sapiens GN=B4GALT1 PE=1 SV=5	sp|P15291|B4GT1_HUMAN	P15291	6	43.92	NA	NA	NA
>sp|P15408|FOSL2_HUMAN Fos-related antigen 2 OS=Homo sapiens GN=FOSL2 PE=1 SV=1	sp|P15408|FOSL2_HUMAN	P15408	3	35.193	NA	NA	NA
>sp|P19838|NFKB1_HUMAN Nuclear factor NF-kappa-B p105 subunit OS=Homo sapiens GN=NFKB1 PE=1 SV=2	sp|P19838|NFKB1_HUMAN	P19838	10	105.35	NA	NA	NA
>sp|Q9UQ88|CD11A_HUMAN Cyclin-dependent kinase 11A OS=Homo sapiens GN=CDK11A PE=1 SV=4;>sp|P21127|CD11B_HUMAN Cyclin-dependent kinase 11B OS=Homo sapiens GN=CDK11B PE=1 SV=3	sp|Q9UQ88|CD11A_HUMAN;sp|P21127|CD11B_HUMAN	Q9UQ88	8	91.361	NA	NA	NA
>sp|P21926|CD9_HUMAN CD9 antigen OS=Homo sapiens GN=CD9 PE=1 SV=4	sp|P21926|CD9_HUMAN	P21926	1	25.416	NA	NA	NA
>sp|P23610|F8I2_HUMAN Factor VIII intron 22 protein OS=Homo sapiens GN=F8A1 PE=1 SV=2	sp|P23610|F8I2_HUMAN	P23610	4	39.103	NA	NA	NA
>sp|P27707|DCK_HUMAN Deoxycytidine kinase OS=Homo sapiens GN=DCK PE=1 SV=1	sp|P27707|DCK_HUMAN	P27707	5	30.518	NA	NA	NA
>sp|P30825|CTR1_HUMAN High affinity cationic amino acid transporter 1 OS=Homo sapiens GN=SLC7A1 PE=1 SV=1	sp|P30825|CTR1_HUMAN	P30825	3	67.638	NA	NA	NA
>sp|P35609|ACTN2_HUMAN Alpha-actinin-2 OS=Homo sapiens GN=ACTN2 PE=1 SV=1	sp|P35609|ACTN2_HUMAN	P35609	36	103.85	NA	NA	NA
>sp|P36873|PP1G_HUMAN Serine/threonine-protein phosphatase PP1-gamma catalytic subunit OS=Homo sapiens GN=PPP1CC PE=1 SV=1	sp|P36873|PP1G_HUMAN	P36873	20	36.983	NA	NA	NA
>sp|P39210|MPV17_HUMAN Protein Mpv17 OS=Homo sapiens GN=MPV17 PE=1 SV=1	sp|P39210|MPV17_HUMAN	P39210	2	19.733	NA	NA	NA
>sp|P39748|FEN1_HUMAN Flap endonuclease 1 OS=Homo sapiens GN=FEN1 PE=1 SV=1	sp|P39748|FEN1_HUMAN	P39748	11	42.592	NA	NA	NA
>sp|P43155|CACP_HUMAN Carnitine O-acetyltransferase OS=Homo sapiens GN=CRAT PE=1 SV=5	sp|P43155|CACP_HUMAN	P43155	4	70.857	NA	NA	NA
>sp|P43378|PTN9_HUMAN Tyrosine-protein phosphatase non-receptor type 9 OS=Homo sapiens GN=PTPN9 PE=1 SV=1	sp|P43378|PTN9_HUMAN	P43378	3	68.019	NA	NA	NA
>sp|P45983|MK08_HUMAN Mitogen-activated protein kinase 8 OS=Homo sapiens GN=MAPK8 PE=1 SV=2;>sp|P53779|MK10_HUMAN Mitogen-activated protein kinase 10 OS=Homo sapiens GN=MAPK10 PE=1 SV=2	sp|P45983|MK08_HUMAN;sp|P53779|MK10_HUMAN	P45983	4	48.295	NA	NA	NA
>sp|P45985|MP2K4_HUMAN Dual specificity mitogen-activated protein kinase kinase 4 OS=Homo sapiens GN=MAP2K4 PE=1 SV=1	sp|P45985|MP2K4_HUMAN	P45985	7	44.287	NA	NA	NA
>sp|P48454|PP2BC_HUMAN Serine/threonine-protein phosphatase 2B catalytic subunit gamma isoform OS=Homo sapiens GN=PPP3CC PE=1 SV=3	sp|P48454|PP2BC_HUMAN	P48454	7	58.129	NA	NA	NA
>sp|P49069|CAMLG_HUMAN Calcium signal-modulating cyclophilin ligand OS=Homo sapiens GN=CAMLG PE=1 SV=1	sp|P49069|CAMLG_HUMAN	P49069	6	32.952	NA	NA	NA
>sp|P49137|MAPK2_HUMAN MAP kinase-activated protein kinase 2 OS=Homo sapiens GN=MAPKAPK2 PE=1 SV=1	sp|P49137|MAPK2_HUMAN	P49137	10	45.567	NA	NA	NA
>sp|P49459|UBE2A_HUMAN Ubiquitin-conjugating enzyme E2 A OS=Homo sapiens GN=UBE2A PE=1 SV=2	sp|P49459|UBE2A_HUMAN	P49459	3	17.315	NA	NA	NA
>sp|P49662|CASP4_HUMAN Caspase-4 OS=Homo sapiens GN=CASP4 PE=1 SV=1	sp|P49662|CASP4_HUMAN	P49662	4	43.262	NA	NA	NA
>sp|P49917|DNLI4_HUMAN DNA ligase 4 OS=Homo sapiens GN=LIG4 PE=1 SV=2	sp|P49917|DNLI4_HUMAN	P49917	2	103.97	NA	NA	NA
>sp|P50336|PPOX_HUMAN Protoporphyrinogen oxidase OS=Homo sapiens GN=PPOX PE=1 SV=1	sp|P50336|PPOX_HUMAN	P50336	4	50.765	NA	NA	NA
>sp|P51532|SMCA4_HUMAN Transcription activator BRG1 OS=Homo sapiens GN=SMARCA4 PE=1 SV=2;>sp|P51531|SMCA2_HUMAN Probable global transcription activator SNF2L2 OS=Homo sapiens GN=SMARCA2 PE=1 SV=2	sp|P51532|SMCA4_HUMAN;sp|P51531|SMCA2_HUMAN	P51532	10	184.64	NA	NA	NA
>sp|P51688|SPHM_HUMAN N-sulphoglucosamine sulphohydrolase OS=Homo sapiens GN=SGSH PE=1 SV=1	sp|P51688|SPHM_HUMAN	P51688	6	56.695	NA	NA	NA
>sp|P51795|CLCN5_HUMAN H(+)/Cl(-) exchange transporter 5 OS=Homo sapiens GN=CLCN5 PE=1 SV=1	sp|P51795|CLCN5_HUMAN	P51795	3	83.146	NA	NA	NA
>sp|P51798|CLCN7_HUMAN H(+)/Cl(-) exchange transporter 7 OS=Homo sapiens GN=CLCN7 PE=1 SV=2	sp|P51798|CLCN7_HUMAN	P51798	8	88.678	NA	NA	NA
>sp|P51805|PLXA3_HUMAN Plexin-A3 OS=Homo sapiens GN=PLXNA3 PE=1 SV=2	sp|P51805|PLXA3_HUMAN	P51805	9	207.7	NA	NA	NA
>sp|P54725|RD23A_HUMAN UV excision repair protein RAD23 homolog A OS=Homo sapiens GN=RAD23A PE=1 SV=1	sp|P54725|RD23A_HUMAN	P54725	10	39.609	NA	NA	NA
>sp|P54922|ADPRH_HUMAN [Protein ADP-ribosylarginine] hydrolase OS=Homo sapiens GN=ADPRH PE=1 SV=1	sp|P54922|ADPRH_HUMAN	P54922	6	39.506	NA	NA	NA
>sp|P55196|AFAD_HUMAN Afadin OS=Homo sapiens GN=MLLT4 PE=1 SV=3	sp|P55196|AFAD_HUMAN	P55196	9	206.8	NA	NA	NA
>sp|P55287|CAD11_HUMAN Cadherin-11 OS=Homo sapiens GN=CDH11 PE=2 SV=2	sp|P55287|CAD11_HUMAN	P55287	3	87.964	NA	NA	NA
>sp|P56545|CTBP2_HUMAN C-terminal-binding protein 2 OS=Homo sapiens GN=CTBP2 PE=1 SV=1	sp|P56545|CTBP2_HUMAN	P56545	10	48.944	NA	NA	NA
>sp|P57678|GEMI4_HUMAN Gem-associated protein 4 OS=Homo sapiens GN=GEMIN4 PE=1 SV=2	sp|P57678|GEMI4_HUMAN	P57678	7	120.04	NA	NA	NA
>sp|P60510|PP4C_HUMAN Serine/threonine-protein phosphatase 4 catalytic subunit OS=Homo sapiens GN=PPP4C PE=1 SV=1	sp|P60510|PP4C_HUMAN	P60510	9	35.08	NA	NA	NA
>sp|P62487|RPB7_HUMAN DNA-directed RNA polymerase II subunit RPB7 OS=Homo sapiens GN=POLR2G PE=1 SV=1	sp|P62487|RPB7_HUMAN	P62487	3	19.294	NA	NA	NA
>sp|P63146|UBE2B_HUMAN Ubiquitin-conjugating enzyme E2 B OS=Homo sapiens GN=UBE2B PE=1 SV=1	sp|P63146|UBE2B_HUMAN	P63146	3	17.312	NA	NA	NA
>sp|P78346|RPP30_HUMAN Ribonuclease P protein subunit p30 OS=Homo sapiens GN=RPP30 PE=1 SV=1	sp|P78346|RPP30_HUMAN	P78346	4	29.321	NA	NA	NA
>sp|P80404|GABT_HUMAN 4-aminobutyrate aminotransferase, mitochondrial OS=Homo sapiens GN=ABAT PE=1 SV=3	sp|P80404|GABT_HUMAN	P80404	2	56.438	NA	NA	NA
>sp|P85037|FOXK1_HUMAN Forkhead box protein K1 OS=Homo sapiens GN=FOXK1 PE=1 SV=1	sp|P85037|FOXK1_HUMAN	P85037	9	75.456	NA	NA	NA
>sp|Q01196|RUNX1_HUMAN Runt-related transcription factor 1 OS=Homo sapiens GN=RUNX1 PE=1 SV=3	sp|Q01196|RUNX1_HUMAN	Q01196	5	48.736	NA	NA	NA
>sp|Q01432|AMPD3_HUMAN AMP deaminase 3 OS=Homo sapiens GN=AMPD3 PE=1 SV=1	sp|Q01432|AMPD3_HUMAN	Q01432	8	88.811	NA	NA	NA
>sp|Q02297|NRG1_HUMAN Pro-neuregulin-1, membrane-bound isoform OS=Homo sapiens GN=NRG1 PE=1 SV=3	sp|Q02297|NRG1_HUMAN	Q02297	5	70.391	NA	NA	NA
>sp|Q03701|CEBPZ_HUMAN CCAAT/enhancer-binding protein zeta OS=Homo sapiens GN=CEBPZ PE=1 SV=3	sp|Q03701|CEBPZ_HUMAN	Q03701	6	120.97	NA	NA	NA
>sp|Q06136|KDSR_HUMAN 3-ketodihydrosphingosine reductase OS=Homo sapiens GN=KDSR PE=1 SV=1	sp|Q06136|KDSR_HUMAN	Q06136	5	36.187	NA	NA	NA
>sp|Q08AD1|CAMP2_HUMAN Calmodulin-regulated spectrin-associated protein 2 OS=Homo sapiens GN=CAMSAP2 PE=1 SV=3	sp|Q08AD1|CAMP2_HUMAN	Q08AD1	7	168.09	NA	NA	NA
>sp|Q10588|BST1_HUMAN ADP-ribosyl cyclase/cyclic ADP-ribose hydrolase 2 OS=Homo sapiens GN=BST1 PE=1 SV=2	sp|Q10588|BST1_HUMAN	Q10588	3	35.724	NA	NA	NA
>sp|Q12800|TFCP2_HUMAN Alpha-globin transcription factor CP2 OS=Homo sapiens GN=TFCP2 PE=1 SV=2	sp|Q12800|TFCP2_HUMAN	Q12800	3	57.255	NA	NA	NA
>sp|Q12824|SNF5_HUMAN SWI/SNF-related matrix-associated actin-dependent regulator of chromatin subfamily B member 1 OS=Homo sapiens GN=SMARCB1 PE=1 SV=2	sp|Q12824|SNF5_HUMAN	Q12824	2	44.141	NA	NA	NA
>sp|Q12955|ANK3_HUMAN Ankyrin-3 OS=Homo sapiens GN=ANK3 PE=1 SV=3	sp|Q12955|ANK3_HUMAN	Q12955	7	480.4	NA	NA	NA
>sp|Q12981|SEC20_HUMAN Vesicle transport protein SEC20 OS=Homo sapiens GN=BNIP1 PE=1 SV=3	sp|Q12981|SEC20_HUMAN	Q12981	5	26.132	NA	NA	NA
>sp|Q13017|RHG05_HUMAN Rho GTPase-activating protein 5 OS=Homo sapiens GN=ARHGAP5 PE=1 SV=2	sp|Q13017|RHG05_HUMAN	Q13017	4	172.46	NA	NA	NA
>sp|Q13084|RM28_HUMAN 39S ribosomal protein L28, mitochondrial OS=Homo sapiens GN=MRPL28 PE=1 SV=4	sp|Q13084|RM28_HUMAN	Q13084	5	30.156	NA	NA	NA
>sp|Q13361|MFAP5_HUMAN Microfibrillar-associated protein 5 OS=Homo sapiens GN=MFAP5 PE=1 SV=1	sp|Q13361|MFAP5_HUMAN	Q13361	4	19.611	NA	NA	NA
>sp|Q13427|PPIG_HUMAN Peptidyl-prolyl cis-trans isomerase G OS=Homo sapiens GN=PPIG PE=1 SV=2	sp|Q13427|PPIG_HUMAN	Q13427	6	88.616	NA	NA	NA
>sp|Q13433|S39A6_HUMAN Zinc transporter ZIP6 OS=Homo sapiens GN=SLC39A6 PE=1 SV=3	sp|Q13433|S39A6_HUMAN	Q13433	2	85.046	NA	NA	NA
>sp|Q13485|SMAD4_HUMAN Mothers against decapentaplegic homolog 4 OS=Homo sapiens GN=SMAD4 PE=1 SV=1	sp|Q13485|SMAD4_HUMAN	Q13485	1	60.438	NA	NA	NA
>sp|Q13505|MTX1_HUMAN Metaxin-1 OS=Homo sapiens GN=MTX1 PE=1 SV=2	sp|Q13505|MTX1_HUMAN	Q13505	5	51.476	NA	NA	NA
>sp|Q13563|PKD2_HUMAN Polycystin-2 OS=Homo sapiens GN=PKD2 PE=1 SV=3	sp|Q13563|PKD2_HUMAN	Q13563	6	109.69	NA	NA	NA
>sp|Q13671|RIN1_HUMAN Ras and Rab interactor 1 OS=Homo sapiens GN=RIN1 PE=1 SV=4	sp|Q13671|RIN1_HUMAN	Q13671	2	84.098	NA	NA	NA
>sp|Q13769|THOC5_HUMAN THO complex subunit 5 homolog OS=Homo sapiens GN=THOC5 PE=1 SV=2	sp|Q13769|THOC5_HUMAN	Q13769	2	78.507	NA	NA	NA
>sp|Q13795|ARFRP_HUMAN ADP-ribosylation factor-related protein 1 OS=Homo sapiens GN=ARFRP1 PE=1 SV=1	sp|Q13795|ARFRP_HUMAN	Q13795	4	22.614	NA	NA	NA
>sp|Q14061|COX17_HUMAN Cytochrome c oxidase copper chaperone OS=Homo sapiens GN=COX17 PE=1 SV=2	sp|Q14061|COX17_HUMAN	Q14061	2	6.9151	NA	NA	NA
>sp|Q14353|GAMT_HUMAN Guanidinoacetate N-methyltransferase OS=Homo sapiens GN=GAMT PE=1 SV=1	sp|Q14353|GAMT_HUMAN	Q14353	6	26.318	NA	NA	NA
>sp|Q14457|BECN1_HUMAN Beclin-1 OS=Homo sapiens GN=BECN1 PE=1 SV=2	sp|Q14457|BECN1_HUMAN	Q14457	3	51.896	NA	NA	NA
>sp|Q14520|HABP2_HUMAN Hyaluronan-binding protein 2 OS=Homo sapiens GN=HABP2 PE=1 SV=1	sp|Q14520|HABP2_HUMAN	Q14520	3	62.671	NA	NA	NA
>sp|Q14651|PLSI_HUMAN Plastin-1 OS=Homo sapiens GN=PLS1 PE=1 SV=2	sp|Q14651|PLSI_HUMAN	Q14651	4	70.253	NA	NA	NA
>sp|Q14657|LAGE3_HUMAN EKC/KEOPS complex subunit LAGE3 OS=Homo sapiens GN=LAGE3 PE=1 SV=2	sp|Q14657|LAGE3_HUMAN	Q14657	3	14.804	NA	NA	NA
>sp|Q14684|RRP1B_HUMAN Ribosomal RNA processing protein 1 homolog B OS=Homo sapiens GN=RRP1B PE=1 SV=3	sp|Q14684|RRP1B_HUMAN	Q14684	6	84.427	NA	NA	NA
>sp|Q14693|LPIN1_HUMAN Phosphatidate phosphatase LPIN1 OS=Homo sapiens GN=LPIN1 PE=1 SV=2	sp|Q14693|LPIN1_HUMAN	Q14693	3	98.663	NA	NA	NA
>sp|Q147X3|NAA30_HUMAN N-alpha-acetyltransferase 30 OS=Homo sapiens GN=NAA30 PE=1 SV=1	sp|Q147X3|NAA30_HUMAN	Q147X3	4	39.319	NA	NA	NA
>sp|Q14999|CUL7_HUMAN Cullin-7 OS=Homo sapiens GN=CUL7 PE=1 SV=2	sp|Q14999|CUL7_HUMAN	Q14999	8	191.16	NA	NA	NA
>sp|Q15070|OXA1L_HUMAN Mitochondrial inner membrane protein OXA1L OS=Homo sapiens GN=OXA1L PE=1 SV=3	sp|Q15070|OXA1L_HUMAN	Q15070	4	48.547	NA	NA	NA
>sp|Q15269|PWP2_HUMAN Periodic tryptophan protein 2 homolog OS=Homo sapiens GN=PWP2 PE=2 SV=2	sp|Q15269|PWP2_HUMAN	Q15269	3	102.45	NA	NA	NA
>sp|Q15287|RNPS1_HUMAN RNA-binding protein with serine-rich domain 1 OS=Homo sapiens GN=RNPS1 PE=1 SV=1	sp|Q15287|RNPS1_HUMAN	Q15287	4	34.208	NA	NA	NA
>sp|Q15334|L2GL1_HUMAN Lethal(2) giant larvae protein homolog 1 OS=Homo sapiens GN=LLGL1 PE=1 SV=3	sp|Q15334|L2GL1_HUMAN	Q15334	8	115.42	NA	NA	NA
>sp|Q15397|PUM3_HUMAN Pumilio homolog 3 OS=Homo sapiens GN=PUM3 PE=1 SV=3	sp|Q15397|PUM3_HUMAN	Q15397	10	73.584	NA	NA	NA
>sp|Q15628|TRADD_HUMAN Tumor necrosis factor receptor type 1-associated DEATH domain protein OS=Homo sapiens GN=TRADD PE=1 SV=2	sp|Q15628|TRADD_HUMAN	Q15628	6	34.247	NA	NA	NA
>sp|Q15629|TRAM1_HUMAN Translocating chain-associated membrane protein 1 OS=Homo sapiens GN=TRAM1 PE=1 SV=3	sp|Q15629|TRAM1_HUMAN	Q15629	3	43.071	NA	NA	NA
>sp|Q15653|IKBB_HUMAN NF-kappa-B inhibitor beta OS=Homo sapiens GN=NFKBIB PE=1 SV=2	sp|Q15653|IKBB_HUMAN	Q15653	4	37.771	NA	NA	NA
>sp|Q15814|TBCC_HUMAN Tubulin-specific chaperone C OS=Homo sapiens GN=TBCC PE=1 SV=2	sp|Q15814|TBCC_HUMAN	Q15814	6	39.248	NA	NA	NA
>sp|Q16513|PKN2_HUMAN Serine/threonine-protein kinase N2 OS=Homo sapiens GN=PKN2 PE=1 SV=1	sp|Q16513|PKN2_HUMAN	Q16513	12	112.03	NA	NA	NA
>sp|Q29RF7|PDS5A_HUMAN Sister chromatid cohesion protein PDS5 homolog A OS=Homo sapiens GN=PDS5A PE=1 SV=1	sp|Q29RF7|PDS5A_HUMAN	Q29RF7	11	150.83	NA	NA	NA
>sp|Q2PZI1|D19L1_HUMAN Probable C-mannosyltransferase DPY19L1 OS=Homo sapiens GN=DPY19L1 PE=2 SV=1	sp|Q2PZI1|D19L1_HUMAN	Q2PZI1	2	77.318	NA	NA	NA
>sp|Q2TAL8|QRIC1_HUMAN Glutamine-rich protein 1 OS=Homo sapiens GN=QRICH1 PE=1 SV=1	sp|Q2TAL8|QRIC1_HUMAN	Q2TAL8	2	86.435	NA	NA	NA
>sp|Q3KQV9|UAP1L_HUMAN UDP-N-acetylhexosamine pyrophosphorylase-like protein 1 OS=Homo sapiens GN=UAP1L1 PE=1 SV=2	sp|Q3KQV9|UAP1L_HUMAN	Q3KQV9	10	57.03	NA	NA	NA
>sp|Q3SXM5|HSDL1_HUMAN Inactive hydroxysteroid dehydrogenase-like protein 1 OS=Homo sapiens GN=HSDL1 PE=1 SV=3	sp|Q3SXM5|HSDL1_HUMAN	Q3SXM5	5	37.001	NA	NA	NA
>sp|Q3YEC7|RABL6_HUMAN Rab-like protein 6 OS=Homo sapiens GN=RABL6 PE=1 SV=2	sp|Q3YEC7|RABL6_HUMAN	Q3YEC7	6	79.548	NA	NA	NA
>sp|Q53H12|AGK_HUMAN Acylglycerol kinase, mitochondrial OS=Homo sapiens GN=AGK PE=1 SV=2	sp|Q53H12|AGK_HUMAN	Q53H12	7	47.137	NA	NA	NA
>sp|Q56VL3|OCAD2_HUMAN OCIA domain-containing protein 2 OS=Homo sapiens GN=OCIAD2 PE=1 SV=1	sp|Q56VL3|OCAD2_HUMAN	Q56VL3	3	16.953	NA	NA	NA
>sp|Q5BJH7|YIF1B_HUMAN Protein YIF1B OS=Homo sapiens GN=YIF1B PE=1 SV=1	sp|Q5BJH7|YIF1B_HUMAN	Q5BJH7	6	34.435	NA	NA	NA
>sp|Q5BKX8|MURC_HUMAN Muscle-related coiled-coil protein OS=Homo sapiens GN=MURC PE=1 SV=2	sp|Q5BKX8|MURC_HUMAN	Q5BKX8	11	41.899	NA	NA	NA
>sp|Q5J8M3|EMC4_HUMAN ER membrane protein complex subunit 4 OS=Homo sapiens GN=EMC4 PE=1 SV=2	sp|Q5J8M3|EMC4_HUMAN	Q5J8M3	4	20.086	NA	NA	NA
>sp|Q5QJ74|TBCEL_HUMAN Tubulin-specific chaperone cofactor E-like protein OS=Homo sapiens GN=TBCEL PE=1 SV=2	sp|Q5QJ74|TBCEL_HUMAN	Q5QJ74	8	48.194	NA	NA	NA
>sp|Q5RKV6|EXOS6_HUMAN Exosome complex component MTR3 OS=Homo sapiens GN=EXOSC6 PE=1 SV=1	sp|Q5RKV6|EXOS6_HUMAN	Q5RKV6	5	28.235	NA	NA	NA
>sp|Q5SY16|NOL9_HUMAN Polynucleotide 5-hydroxyl-kinase NOL9 OS=Homo sapiens GN=NOL9 PE=1 SV=1	sp|Q5SY16|NOL9_HUMAN	Q5SY16	3	79.322	NA	NA	NA
>sp|Q5T0D9|TPRGL_HUMAN Tumor protein p63-regulated gene 1-like protein OS=Homo sapiens GN=TPRG1L PE=1 SV=1	sp|Q5T0D9|TPRGL_HUMAN	Q5T0D9	3	30.211	NA	NA	NA
>sp|Q5T2E6|CJ076_HUMAN UPF0668 protein C10orf76 OS=Homo sapiens GN=C10orf76 PE=2 SV=1	sp|Q5T2E6|CJ076_HUMAN	Q5T2E6	4	78.71	NA	NA	NA
>sp|Q5T9A4|ATD3B_HUMAN ATPase family AAA domain-containing protein 3B OS=Homo sapiens GN=ATAD3B PE=1 SV=1	sp|Q5T9A4|ATD3B_HUMAN	Q5T9A4	18	72.572	NA	NA	NA
>sp|Q5TFE4|NT5D1_HUMAN 5-nucleotidase domain-containing protein 1 OS=Homo sapiens GN=NT5DC1 PE=1 SV=1	sp|Q5TFE4|NT5D1_HUMAN	Q5TFE4	5	51.844	NA	NA	NA
>sp|Q5VWJ9|SNX30_HUMAN Sorting nexin-30 OS=Homo sapiens GN=SNX30 PE=1 SV=1	sp|Q5VWJ9|SNX30_HUMAN	Q5VWJ9	4	49.676	NA	NA	NA
>sp|Q68E01|INT3_HUMAN Integrator complex subunit 3 OS=Homo sapiens GN=INTS3 PE=1 SV=1	sp|Q68E01|INT3_HUMAN	Q68E01	5	118.07	NA	NA	NA
>sp|Q6GMV2|SMYD5_HUMAN SET and MYND domain-containing protein 5 OS=Homo sapiens GN=SMYD5 PE=1 SV=2	sp|Q6GMV2|SMYD5_HUMAN	Q6GMV2	6	47.34	NA	NA	NA
>sp|Q6IA86|ELP2_HUMAN Elongator complex protein 2 OS=Homo sapiens GN=ELP2 PE=1 SV=2	sp|Q6IA86|ELP2_HUMAN	Q6IA86	5	92.499	NA	NA	NA
>sp|Q6P1N9|TATD1_HUMAN Putative deoxyribonuclease TATDN1 OS=Homo sapiens GN=TATDN1 PE=1 SV=2	sp|Q6P1N9|TATD1_HUMAN	Q6P1N9	5	33.601	NA	NA	NA
>sp|Q6UW68|TM205_HUMAN Transmembrane protein 205 OS=Homo sapiens GN=TMEM205 PE=1 SV=1	sp|Q6UW68|TM205_HUMAN	Q6UW68	2	21.198	NA	NA	NA
>sp|Q6Y1H2|HACD2_HUMAN Very-long-chain (3R)-3-hydroxyacyl-CoA dehydratase 2 OS=Homo sapiens GN=HACD2 PE=1 SV=1	sp|Q6Y1H2|HACD2_HUMAN	Q6Y1H2	2	28.368	NA	NA	NA
>sp|Q6ZTI6|F101A_HUMAN Filamin-interacting protein FAM101A OS=Homo sapiens GN=FAM101A PE=1 SV=3	sp|Q6ZTI6|F101A_HUMAN	Q6ZTI6	3	23.61	NA	NA	NA
>sp|Q7KYR7|BT2A1_HUMAN Butyrophilin subfamily 2 member A1 OS=Homo sapiens GN=BTN2A1 PE=1 SV=3	sp|Q7KYR7|BT2A1_HUMAN	Q7KYR7	5	59.632	NA	NA	NA
>sp|Q7L1W4|LRC8D_HUMAN Volume-regulated anion channel subunit LRRC8D OS=Homo sapiens GN=LRRC8D PE=1 SV=1	sp|Q7L1W4|LRC8D_HUMAN	Q7L1W4	4	98.2	NA	NA	NA
>sp|Q7L2J0|MEPCE_HUMAN 7SK snRNA methylphosphate capping enzyme OS=Homo sapiens GN=MEPCE PE=1 SV=1	sp|Q7L2J0|MEPCE_HUMAN	Q7L2J0	5	74.354	NA	NA	NA
>sp|Q7Z2W9|RM21_HUMAN 39S ribosomal protein L21, mitochondrial OS=Homo sapiens GN=MRPL21 PE=1 SV=2	sp|Q7Z2W9|RM21_HUMAN	Q7Z2W9	4	22.814	NA	NA	NA
>sp|Q7Z392|TPC11_HUMAN Trafficking protein particle complex subunit 11 OS=Homo sapiens GN=TRAPPC11 PE=1 SV=2	sp|Q7Z392|TPC11_HUMAN	Q7Z392	9	128.88	NA	NA	NA
>sp|Q7Z5K2|WAPL_HUMAN Wings apart-like protein homolog OS=Homo sapiens GN=WAPL PE=1 SV=1	sp|Q7Z5K2|WAPL_HUMAN	Q7Z5K2	4	132.94	NA	NA	NA
>sp|Q86VN1|VPS36_HUMAN Vacuolar protein-sorting-associated protein 36 OS=Homo sapiens GN=VPS36 PE=1 SV=1	sp|Q86VN1|VPS36_HUMAN	Q86VN1	8	43.816	NA	NA	NA
>sp|Q86VX2|COMD7_HUMAN COMM domain-containing protein 7 OS=Homo sapiens GN=COMMD7 PE=1 SV=2	sp|Q86VX2|COMD7_HUMAN	Q86VX2	5	22.54	NA	NA	NA
>sp|Q86W42|THOC6_HUMAN THO complex subunit 6 homolog OS=Homo sapiens GN=THOC6 PE=1 SV=1	sp|Q86W42|THOC6_HUMAN	Q86W42	4	37.535	NA	NA	NA
>sp|Q86WN1|FCSD1_HUMAN F-BAR and double SH3 domains protein 1 OS=Homo sapiens GN=FCHSD1 PE=1 SV=1	sp|Q86WN1|FCSD1_HUMAN	Q86WN1	8	76.941	NA	NA	NA
>sp|Q86WR0|CCD25_HUMAN Coiled-coil domain-containing protein 25 OS=Homo sapiens GN=CCDC25 PE=1 SV=2	sp|Q86WR0|CCD25_HUMAN	Q86WR0	6	24.479	NA	NA	NA
>sp|Q86YF9|DZIP1_HUMAN Zinc finger protein DZIP1 OS=Homo sapiens GN=DZIP1 PE=1 SV=1	sp|Q86YF9|DZIP1_HUMAN	Q86YF9	1	98.663	NA	NA	NA
>sp|Q8IUR7|ARMC8_HUMAN Armadillo repeat-containing protein 8 OS=Homo sapiens GN=ARMC8 PE=1 SV=2	sp|Q8IUR7|ARMC8_HUMAN	Q8IUR7	8	75.509	NA	NA	NA
>sp|Q8IV38|ANKY2_HUMAN Ankyrin repeat and MYND domain-containing protein 2 OS=Homo sapiens GN=ANKMY2 PE=1 SV=1	sp|Q8IV38|ANKY2_HUMAN	Q8IV38	2	49.298	NA	NA	NA
>sp|Q8IWA4|MFN1_HUMAN Mitofusin-1 OS=Homo sapiens GN=MFN1 PE=1 SV=2	sp|Q8IWA4|MFN1_HUMAN	Q8IWA4	4	84.099	NA	NA	NA
>sp|Q8IWB9|TEX2_HUMAN Testis-expressed sequence 2 protein OS=Homo sapiens GN=TEX2 PE=1 SV=2	sp|Q8IWB9|TEX2_HUMAN	Q8IWB9	5	125.3	NA	NA	NA
>sp|Q8IWC1|MA7D3_HUMAN MAP7 domain-containing protein 3 OS=Homo sapiens GN=MAP7D3 PE=1 SV=2	sp|Q8IWC1|MA7D3_HUMAN	Q8IWC1	2	98.428	NA	NA	NA
>sp|Q8IWE4|DCNL3_HUMAN DCN1-like protein 3 OS=Homo sapiens GN=DCUN1D3 PE=1 SV=1	sp|Q8IWE4|DCNL3_HUMAN	Q8IWE4	5	34.291	NA	NA	NA
>sp|Q8IWJ2|GCC2_HUMAN GRIP and coiled-coil domain-containing protein 2 OS=Homo sapiens GN=GCC2 PE=1 SV=4	sp|Q8IWJ2|GCC2_HUMAN	Q8IWJ2	14	195.91	NA	NA	NA
>sp|Q8IWV7|UBR1_HUMAN E3 ubiquitin-protein ligase UBR1 OS=Homo sapiens GN=UBR1 PE=1 SV=1	sp|Q8IWV7|UBR1_HUMAN	Q8IWV7	6	200.21	NA	NA	NA
>sp|Q8IXI1|MIRO2_HUMAN Mitochondrial Rho GTPase 2 OS=Homo sapiens GN=RHOT2 PE=1 SV=2	sp|Q8IXI1|MIRO2_HUMAN	Q8IXI1	7	68.117	NA	NA	NA
>sp|Q8IY67|RAVR1_HUMAN Ribonucleoprotein PTB-binding 1 OS=Homo sapiens GN=RAVER1 PE=1 SV=1	sp|Q8IY67|RAVR1_HUMAN	Q8IY67	5	63.876	NA	NA	NA
>sp|Q8IYB5|SMAP1_HUMAN Stromal membrane-associated protein 1 OS=Homo sapiens GN=SMAP1 PE=1 SV=2	sp|Q8IYB5|SMAP1_HUMAN	Q8IYB5	4	50.386	NA	NA	NA
>sp|Q8N138|ORML3_HUMAN ORM1-like protein 3 OS=Homo sapiens GN=ORMDL3 PE=1 SV=1	sp|Q8N138|ORML3_HUMAN	Q8N138	2	17.494	NA	NA	NA
>sp|Q8N335|GPD1L_HUMAN Glycerol-3-phosphate dehydrogenase 1-like protein OS=Homo sapiens GN=GPD1L PE=1 SV=1	sp|Q8N335|GPD1L_HUMAN	Q8N335	3	38.418	NA	NA	NA
>sp|Q8N3Y1|FBXW8_HUMAN F-box/WD repeat-containing protein 8 OS=Homo sapiens GN=FBXW8 PE=1 SV=2	sp|Q8N3Y1|FBXW8_HUMAN	Q8N3Y1	2	67.393	NA	NA	NA
>sp|Q8N543|OGFD1_HUMAN Prolyl 3-hydroxylase OGFOD1 OS=Homo sapiens GN=OGFOD1 PE=1 SV=1	sp|Q8N543|OGFD1_HUMAN	Q8N543	3	63.245	NA	NA	NA
>sp|Q8NB46|ANR52_HUMAN Serine/threonine-protein phosphatase 6 regulatory ankyrin repeat subunit C OS=Homo sapiens GN=ANKRD52 PE=1 SV=3	sp|Q8NB46|ANR52_HUMAN	Q8NB46	6	115.08	NA	NA	NA
>sp|Q8NBI6|XXLT1_HUMAN Xyloside xylosyltransferase 1 OS=Homo sapiens GN=XXYLT1 PE=1 SV=1	sp|Q8NBI6|XXLT1_HUMAN	Q8NBI6	4	43.806	NA	NA	NA
>sp|Q8NBM8|PCYXL_HUMAN Prenylcysteine oxidase-like OS=Homo sapiens GN=PCYOX1L PE=1 SV=2	sp|Q8NBM8|PCYXL_HUMAN	Q8NBM8	5	54.646	NA	NA	NA
>sp|Q8NBQ5|DHB11_HUMAN Estradiol 17-beta-dehydrogenase 11 OS=Homo sapiens GN=HSD17B11 PE=1 SV=3	sp|Q8NBQ5|DHB11_HUMAN	Q8NBQ5	7	32.935	NA	NA	NA
>sp|Q8NHP6|MSPD2_HUMAN Motile sperm domain-containing protein 2 OS=Homo sapiens GN=MOSPD2 PE=1 SV=1	sp|Q8NHP6|MSPD2_HUMAN	Q8NHP6	7	59.745	NA	NA	NA
>sp|Q8TB03|CX038_HUMAN Uncharacterized protein CXorf38 OS=Homo sapiens GN=CXorf38 PE=1 SV=1	sp|Q8TB03|CX038_HUMAN	Q8TB03	4	36.67	NA	NA	NA
>sp|Q8TB72|PUM2_HUMAN Pumilio homolog 2 OS=Homo sapiens GN=PUM2 PE=1 SV=2	sp|Q8TB72|PUM2_HUMAN	Q8TB72	7	114.21	NA	NA	NA
>sp|Q8TER5|ARH40_HUMAN Rho guanine nucleotide exchange factor 40 OS=Homo sapiens GN=ARHGEF40 PE=1 SV=3	sp|Q8TER5|ARH40_HUMAN	Q8TER5	10	164.66	NA	NA	NA
>sp|Q8WUA2|PPIL4_HUMAN Peptidyl-prolyl cis-trans isomerase-like 4 OS=Homo sapiens GN=PPIL4 PE=1 SV=1	sp|Q8WUA2|PPIL4_HUMAN	Q8WUA2	7	57.224	NA	NA	NA
>sp|Q8WX92|NELFB_HUMAN Negative elongation factor B OS=Homo sapiens GN=NELFB PE=1 SV=1	sp|Q8WX92|NELFB_HUMAN	Q8WX92	6	65.697	NA	NA	NA
>sp|Q92623|TTC9A_HUMAN Tetratricopeptide repeat protein 9A OS=Homo sapiens GN=TTC9 PE=2 SV=3	sp|Q92623|TTC9A_HUMAN	Q92623	3	24.379	NA	NA	NA
>sp|Q92643|GPI8_HUMAN GPI-anchor transamidase OS=Homo sapiens GN=PIGK PE=1 SV=2	sp|Q92643|GPI8_HUMAN	Q92643	6	45.251	NA	NA	NA
>sp|Q92797|SYMPK_HUMAN Symplekin OS=Homo sapiens GN=SYMPK PE=1 SV=2	sp|Q92797|SYMPK_HUMAN	Q92797	7	141.15	NA	NA	NA
>sp|Q92879|CELF1_HUMAN CUGBP Elav-like family member 1 OS=Homo sapiens GN=CELF1 PE=1 SV=2	sp|Q92879|CELF1_HUMAN	Q92879	10	52.063	NA	NA	NA
>sp|Q92979|NEP1_HUMAN Ribosomal RNA small subunit methyltransferase NEP1 OS=Homo sapiens GN=EMG1 PE=1 SV=4	sp|Q92979|NEP1_HUMAN	Q92979	3	26.72	NA	NA	NA
>sp|Q969P0|IGSF8_HUMAN Immunoglobulin superfamily member 8 OS=Homo sapiens GN=IGSF8 PE=1 SV=1	sp|Q969P0|IGSF8_HUMAN	Q969P0	3	65.033	NA	NA	NA
>sp|Q969S3|ZN622_HUMAN Zinc finger protein 622 OS=Homo sapiens GN=ZNF622 PE=1 SV=1	sp|Q969S3|ZN622_HUMAN	Q969S3	6	54.271	NA	NA	NA
>sp|Q969T9|WBP2_HUMAN WW domain-binding protein 2 OS=Homo sapiens GN=WBP2 PE=1 SV=1	sp|Q969T9|WBP2_HUMAN	Q969T9	4	28.087	NA	NA	NA
>sp|Q96C11|FGGY_HUMAN FGGY carbohydrate kinase domain-containing protein OS=Homo sapiens GN=FGGY PE=1 SV=2	sp|Q96C11|FGGY_HUMAN	Q96C11	2	59.992	NA	NA	NA
>sp|Q96CN7|ISOC1_HUMAN Isochorismatase domain-containing protein 1 OS=Homo sapiens GN=ISOC1 PE=1 SV=3	sp|Q96CN7|ISOC1_HUMAN	Q96CN7	6	32.236	NA	NA	NA
>sp|Q96DA6|TIM14_HUMAN Mitochondrial import inner membrane translocase subunit TIM14 OS=Homo sapiens GN=DNAJC19 PE=1 SV=3	sp|Q96DA6|TIM14_HUMAN	Q96DA6	4	12.498	NA	NA	NA
>sp|Q96DB5|RMD1_HUMAN Regulator of microtubule dynamics protein 1 OS=Homo sapiens GN=RMDN1 PE=1 SV=1	sp|Q96DB5|RMD1_HUMAN	Q96DB5	4	35.808	NA	NA	NA
>sp|Q96FJ2|DYL2_HUMAN Dynein light chain 2, cytoplasmic OS=Homo sapiens GN=DYNLL2 PE=1 SV=1	sp|Q96FJ2|DYL2_HUMAN	Q96FJ2	4	10.35	NA	NA	NA
>sp|Q96GQ5|RUS1_HUMAN RUS1 family protein C16orf58 OS=Homo sapiens GN=C16orf58 PE=1 SV=2	sp|Q96GQ5|RUS1_HUMAN	Q96GQ5	6	51.017	NA	NA	NA
>sp|Q96J01|THOC3_HUMAN THO complex subunit 3 OS=Homo sapiens GN=THOC3 PE=1 SV=1	sp|Q96J01|THOC3_HUMAN	Q96J01	5	38.771	NA	NA	NA
>sp|Q96JP5|ZFP91_HUMAN E3 ubiquitin-protein ligase ZFP91 OS=Homo sapiens GN=ZFP91 PE=1 SV=1	sp|Q96JP5|ZFP91_HUMAN	Q96JP5	4	63.444	NA	NA	NA
>sp|Q96LW7|CAR19_HUMAN Caspase recruitment domain-containing protein 19 OS=Homo sapiens GN=CARD19 PE=1 SV=1	sp|Q96LW7|CAR19_HUMAN	Q96LW7	3	25.589	NA	NA	NA
>sp|Q96MU7|YTDC1_HUMAN YTH domain-containing protein 1 OS=Homo sapiens GN=YTHDC1 PE=1 SV=3	sp|Q96MU7|YTDC1_HUMAN	Q96MU7	6	84.699	NA	NA	NA
>sp|Q96PZ0|PUS7_HUMAN Pseudouridylate synthase 7 homolog OS=Homo sapiens GN=PUS7 PE=1 SV=2	sp|Q96PZ0|PUS7_HUMAN	Q96PZ0	7	75.035	NA	NA	NA
>sp|Q96Q45|TM237_HUMAN Transmembrane protein 237 OS=Homo sapiens GN=TMEM237 PE=1 SV=2	sp|Q96Q45|TM237_HUMAN	Q96Q45	4	45.525	NA	NA	NA
>sp|Q96QT4|TRPM7_HUMAN Transient receptor potential cation channel subfamily M member 7 OS=Homo sapiens GN=TRPM7 PE=1 SV=1	sp|Q96QT4|TRPM7_HUMAN	Q96QT4	2	212.69	NA	NA	NA
>sp|Q96S59|RANB9_HUMAN Ran-binding protein 9 OS=Homo sapiens GN=RANBP9 PE=1 SV=1	sp|Q96S59|RANB9_HUMAN	Q96S59	5	77.846	NA	NA	NA
>sp|Q96S97|MYADM_HUMAN Myeloid-associated differentiation marker OS=Homo sapiens GN=MYADM PE=1 SV=2	sp|Q96S97|MYADM_HUMAN	Q96S97	1	35.273	NA	NA	NA
>sp|Q96TA2|YMEL1_HUMAN ATP-dependent zinc metalloprotease YME1L1 OS=Homo sapiens GN=YME1L1 PE=1 SV=2	sp|Q96TA2|YMEL1_HUMAN	Q96TA2	7	86.454	NA	NA	NA
>sp|Q99719|SEPT5_HUMAN Septin-5 OS=Homo sapiens GN=SEPT5 PE=1 SV=1	sp|Q99719|SEPT5_HUMAN	Q99719	5	42.777	NA	NA	NA
>sp|Q9BQ69|MACD1_HUMAN O-acetyl-ADP-ribose deacetylase MACROD1 OS=Homo sapiens GN=MACROD1 PE=1 SV=2	sp|Q9BQ69|MACD1_HUMAN	Q9BQ69	5	35.505	NA	NA	NA
>sp|Q9BQS8|FYCO1_HUMAN FYVE and coiled-coil domain-containing protein 1 OS=Homo sapiens GN=FYCO1 PE=1 SV=3	sp|Q9BQS8|FYCO1_HUMAN	Q9BQS8	6	166.98	NA	NA	NA
>sp|Q9BR39|JPH2_HUMAN Junctophilin-2 OS=Homo sapiens GN=JPH2 PE=1 SV=2	sp|Q9BR39|JPH2_HUMAN	Q9BR39	4	74.221	NA	NA	NA
>sp|Q9BTC0|DIDO1_HUMAN Death-inducer obliterator 1 OS=Homo sapiens GN=DIDO1 PE=1 SV=5	sp|Q9BTC0|DIDO1_HUMAN	Q9BTC0	10	243.87	NA	NA	NA
>sp|Q9BUH6|PAXX_HUMAN Protein PAXX OS=Homo sapiens GN=C9orf142 PE=1 SV=2	sp|Q9BUH6|PAXX_HUMAN	Q9BUH6	6	21.639	NA	NA	NA
>sp|Q9BVI4|NOC4L_HUMAN Nucleolar complex protein 4 homolog OS=Homo sapiens GN=NOC4L PE=1 SV=1	sp|Q9BVI4|NOC4L_HUMAN	Q9BVI4	7	58.467	NA	NA	NA
>sp|Q9BVJ7|DUS23_HUMAN Dual specificity protein phosphatase 23 OS=Homo sapiens GN=DUSP23 PE=1 SV=1	sp|Q9BVJ7|DUS23_HUMAN	Q9BVJ7	7	16.588	NA	NA	NA
>sp|Q9BVQ7|SPA5L_HUMAN Spermatogenesis-associated protein 5-like protein 1 OS=Homo sapiens GN=SPATA5L1 PE=1 SV=2	sp|Q9BVQ7|SPA5L_HUMAN	Q9BVQ7	8	80.709	NA	NA	NA
>sp|Q9BW27|NUP85_HUMAN Nuclear pore complex protein Nup85 OS=Homo sapiens GN=NUP85 PE=1 SV=1	sp|Q9BW27|NUP85_HUMAN	Q9BW27	8	75.019	NA	NA	NA
>sp|Q9BWU0|NADAP_HUMAN Kanadaptin OS=Homo sapiens GN=SLC4A1AP PE=1 SV=1	sp|Q9BWU0|NADAP_HUMAN	Q9BWU0	4	88.813	NA	NA	NA
>sp|Q9BXB4|OSB11_HUMAN Oxysterol-binding protein-related protein 11 OS=Homo sapiens GN=OSBPL11 PE=1 SV=2	sp|Q9BXB4|OSB11_HUMAN	Q9BXB4	6	83.642	NA	NA	NA
>sp|Q9BY42|RTF2_HUMAN Protein RTF2 homolog OS=Homo sapiens GN=RTFDC1 PE=1 SV=3	sp|Q9BY42|RTF2_HUMAN	Q9BY42	3	33.886	NA	NA	NA
>sp|Q9BYD3|RM04_HUMAN 39S ribosomal protein L4, mitochondrial OS=Homo sapiens GN=MRPL4 PE=1 SV=1	sp|Q9BYD3|RM04_HUMAN	Q9BYD3	4	34.919	NA	NA	NA
>sp|Q9BZJ0|CRNL1_HUMAN Crooked neck-like protein 1 OS=Homo sapiens GN=CRNKL1 PE=1 SV=4	sp|Q9BZJ0|CRNL1_HUMAN	Q9BZJ0	4	100.45	NA	NA	NA
>sp|Q9H0F6|SHRPN_HUMAN Sharpin OS=Homo sapiens GN=SHARPIN PE=1 SV=1	sp|Q9H0F6|SHRPN_HUMAN	Q9H0F6	2	39.949	NA	NA	NA
>sp|Q9H0V9|LMA2L_HUMAN VIP36-like protein OS=Homo sapiens GN=LMAN2L PE=1 SV=1	sp|Q9H0V9|LMA2L_HUMAN	Q9H0V9	3	39.71	NA	NA	NA
>sp|Q9H0W9|CK054_HUMAN Ester hydrolase C11orf54 OS=Homo sapiens GN=C11orf54 PE=1 SV=1	sp|Q9H0W9|CK054_HUMAN	Q9H0W9	6	35.117	NA	NA	NA
>sp|Q9H0X4|F234A_HUMAN Protein FAM234A OS=Homo sapiens GN=FAM234A PE=1 SV=1	sp|Q9H0X4|F234A_HUMAN	Q9H0X4	4	59.659	NA	NA	NA
>sp|Q9H1Z4|WDR13_HUMAN WD repeat-containing protein 13 OS=Homo sapiens GN=WDR13 PE=1 SV=2	sp|Q9H1Z4|WDR13_HUMAN	Q9H1Z4	6	53.695	NA	NA	NA
>sp|Q9H330|TM245_HUMAN Transmembrane protein 245 OS=Homo sapiens GN=TMEM245 PE=1 SV=2	sp|Q9H330|TM245_HUMAN	Q9H330	3	100.94	NA	NA	NA
>sp|Q9H583|HEAT1_HUMAN HEAT repeat-containing protein 1 OS=Homo sapiens GN=HEATR1 PE=1 SV=3	sp|Q9H583|HEAT1_HUMAN	Q9H583	9	242.37	NA	NA	NA
>sp|Q9H6W3|NO66_HUMAN Bifunctional lysine-specific demethylase and histidyl-hydroxylase NO66 OS=Homo sapiens GN=NO66 PE=1 SV=2	sp|Q9H6W3|NO66_HUMAN	Q9H6W3	3	71.085	NA	NA	NA
>sp|Q9H7B2|RPF2_HUMAN Ribosome production factor 2 homolog OS=Homo sapiens GN=RPF2 PE=1 SV=2	sp|Q9H7B2|RPF2_HUMAN	Q9H7B2	7	35.582	NA	NA	NA
>sp|Q9H9T3|ELP3_HUMAN Elongator complex protein 3 OS=Homo sapiens GN=ELP3 PE=1 SV=2	sp|Q9H9T3|ELP3_HUMAN	Q9H9T3	2	62.258	NA	NA	NA
>sp|Q9HAS0|NJMU_HUMAN Protein Njmu-R1 OS=Homo sapiens GN=C17orf75 PE=1 SV=2	sp|Q9HAS0|NJMU_HUMAN	Q9HAS0	3	44.621	NA	NA	NA
>sp|Q9HAV0|GBB4_HUMAN Guanine nucleotide-binding protein subunit beta-4 OS=Homo sapiens GN=GNB4 PE=1 SV=3	sp|Q9HAV0|GBB4_HUMAN	Q9HAV0	12	37.567	NA	NA	NA
>sp|Q9HB19|PKHA2_HUMAN Pleckstrin homology domain-containing family A member 2 OS=Homo sapiens GN=PLEKHA2 PE=1 SV=2	sp|Q9HB19|PKHA2_HUMAN	Q9HB19	8	47.254	NA	NA	NA
>sp|Q9NNW5|WDR6_HUMAN WD repeat-containing protein 6 OS=Homo sapiens GN=WDR6 PE=1 SV=1	sp|Q9NNW5|WDR6_HUMAN	Q9NNW5	12	121.72	NA	NA	NA
>sp|Q9NPL8|TIDC1_HUMAN Complex I assembly factor TIMMDC1, mitochondrial OS=Homo sapiens GN=TIMMDC1 PE=1 SV=2	sp|Q9NPL8|TIDC1_HUMAN	Q9NPL8	4	32.177	NA	NA	NA
>sp|Q9NQ55|SSF1_HUMAN Suppressor of SWI4 1 homolog OS=Homo sapiens GN=PPAN PE=2 SV=1	sp|Q9NQ55|SSF1_HUMAN	Q9NQ55	8	53.193	NA	NA	NA
>sp|Q9NQE9|HINT3_HUMAN Histidine triad nucleotide-binding protein 3 OS=Homo sapiens GN=HINT3 PE=1 SV=1	sp|Q9NQE9|HINT3_HUMAN	Q9NQE9	2	20.361	NA	NA	NA
>sp|Q9NQS1|AVEN_HUMAN Cell death regulator Aven OS=Homo sapiens GN=AVEN PE=1 SV=1	sp|Q9NQS1|AVEN_HUMAN	Q9NQS1	6	38.506	NA	NA	NA
>sp|Q9NRG7|D39U1_HUMAN Epimerase family protein SDR39U1 OS=Homo sapiens GN=SDR39U1 PE=1 SV=2	sp|Q9NRG7|D39U1_HUMAN	Q9NRG7	1	34.747	NA	NA	NA
>sp|Q9NW64|RBM22_HUMAN Pre-mRNA-splicing factor RBM22 OS=Homo sapiens GN=RBM22 PE=1 SV=1	sp|Q9NW64|RBM22_HUMAN	Q9NW64	8	46.895	NA	NA	NA
>sp|Q9NWS0|PIHD1_HUMAN PIH1 domain-containing protein 1 OS=Homo sapiens GN=PIH1D1 PE=1 SV=1	sp|Q9NWS0|PIHD1_HUMAN	Q9NWS0	7	32.363	NA	NA	NA
>sp|Q9NWT6|HIF1N_HUMAN Hypoxia-inducible factor 1-alpha inhibitor OS=Homo sapiens GN=HIF1AN PE=1 SV=2	sp|Q9NWT6|HIF1N_HUMAN	Q9NWT6	4	40.285	NA	NA	NA
>sp|Q9NWZ5|UCKL1_HUMAN Uridine-cytidine kinase-like 1 OS=Homo sapiens GN=UCKL1 PE=1 SV=2	sp|Q9NWZ5|UCKL1_HUMAN	Q9NWZ5	6	61.14	NA	NA	NA
>sp|Q9NX62|IMPA3_HUMAN Inositol monophosphatase 3 OS=Homo sapiens GN=IMPAD1 PE=1 SV=1	sp|Q9NX62|IMPA3_HUMAN	Q9NX62	9	38.681	NA	NA	NA
>sp|Q9NXR7|BRE_HUMAN BRCA1-A complex subunit BRE OS=Homo sapiens GN=BRE PE=1 SV=2	sp|Q9NXR7|BRE_HUMAN	Q9NXR7	5	43.551	NA	NA	NA
>sp|Q9NY27|PP4R2_HUMAN Serine/threonine-protein phosphatase 4 regulatory subunit 2 OS=Homo sapiens GN=PPP4R2 PE=1 SV=3	sp|Q9NY27|PP4R2_HUMAN	Q9NY27	7	46.898	NA	NA	NA
>sp|Q9NYM9|BET1L_HUMAN BET1-like protein OS=Homo sapiens GN=BET1L PE=1 SV=1	sp|Q9NYM9|BET1L_HUMAN	Q9NYM9	4	12.388	NA	NA	NA
>sp|Q9NZ08|ERAP1_HUMAN Endoplasmic reticulum aminopeptidase 1 OS=Homo sapiens GN=ERAP1 PE=1 SV=3	sp|Q9NZ08|ERAP1_HUMAN	Q9NZ08	6	107.23	NA	NA	NA
>sp|Q9NZ56|FMN2_HUMAN Formin-2 OS=Homo sapiens GN=FMN2 PE=1 SV=4	sp|Q9NZ56|FMN2_HUMAN	Q9NZ56	4	180.1	NA	NA	NA
>sp|Q9NZH0|GPC5B_HUMAN G-protein coupled receptor family C group 5 member B OS=Homo sapiens GN=GPRC5B PE=2 SV=2	sp|Q9NZH0|GPC5B_HUMAN	Q9NZH0	2	44.794	NA	NA	NA
>sp|Q9NZJ4|SACS_HUMAN Sacsin OS=Homo sapiens GN=SACS PE=1 SV=2	sp|Q9NZJ4|SACS_HUMAN	Q9NZJ4	14	521.12	NA	NA	NA
>sp|Q9P032|NDUF4_HUMAN NADH dehydrogenase [ubiquinone] 1 alpha subcomplex assembly factor 4 OS=Homo sapiens GN=NDUFAF4 PE=1 SV=1	sp|Q9P032|NDUF4_HUMAN	Q9P032	3	20.266	NA	NA	NA
>sp|Q9P1Z2|CACO1_HUMAN Calcium-binding and coiled-coil domain-containing protein 1 OS=Homo sapiens GN=CALCOCO1 PE=1 SV=2	sp|Q9P1Z2|CACO1_HUMAN	Q9P1Z2	9	77.335	NA	NA	NA
>sp|Q9P266|JCAD_HUMAN Junctional protein associated with coronary artery disease OS=Homo sapiens GN=KIAA1462 PE=1 SV=3	sp|Q9P266|JCAD_HUMAN	Q9P266	7	148.35	NA	NA	NA
>sp|Q9P2E5|CHPF2_HUMAN Chondroitin sulfate glucuronyltransferase OS=Homo sapiens GN=CHPF2 PE=2 SV=2	sp|Q9P2E5|CHPF2_HUMAN	Q9P2E5	7	85.947	NA	NA	NA
>sp|Q9UBP0|SPAST_HUMAN Spastin OS=Homo sapiens GN=SPAST PE=1 SV=1	sp|Q9UBP0|SPAST_HUMAN	Q9UBP0	2	67.196	NA	NA	NA
>sp|Q9UDW1|QCR9_HUMAN Cytochrome b-c1 complex subunit 9 OS=Homo sapiens GN=UQCR10 PE=1 SV=3	sp|Q9UDW1|QCR9_HUMAN	Q9UDW1	2	7.3084	NA	NA	NA
>sp|Q9UG63|ABCF2_HUMAN ATP-binding cassette sub-family F member 2 OS=Homo sapiens GN=ABCF2 PE=1 SV=2	sp|Q9UG63|ABCF2_HUMAN	Q9UG63	18	71.289	NA	NA	NA
>sp|Q9UHY8|FEZ2_HUMAN Fasciculation and elongation protein zeta-2 OS=Homo sapiens GN=FEZ2 PE=1 SV=2	sp|Q9UHY8|FEZ2_HUMAN	Q9UHY8	3	39.666	NA	NA	NA
>sp|Q9UIG0|BAZ1B_HUMAN Tyrosine-protein kinase BAZ1B OS=Homo sapiens GN=BAZ1B PE=1 SV=2	sp|Q9UIG0|BAZ1B_HUMAN	Q9UIG0	5	170.9	NA	NA	NA
>sp|Q9UKG9|OCTC_HUMAN Peroxisomal carnitine O-octanoyltransferase OS=Homo sapiens GN=CROT PE=1 SV=2	sp|Q9UKG9|OCTC_HUMAN	Q9UKG9	5	70.178	NA	NA	NA
>sp|Q9UKX7|NUP50_HUMAN Nuclear pore complex protein Nup50 OS=Homo sapiens GN=NUP50 PE=1 SV=2	sp|Q9UKX7|NUP50_HUMAN	Q9UKX7	7	50.144	NA	NA	NA
>sp|Q9UL26|RB22A_HUMAN Ras-related protein Rab-22A OS=Homo sapiens GN=RAB22A PE=1 SV=2	sp|Q9UL26|RB22A_HUMAN	Q9UL26	5	21.855	NA	NA	NA
>sp|Q9ULI3|HEG1_HUMAN Protein HEG homolog 1 OS=Homo sapiens GN=HEG1 PE=1 SV=3	sp|Q9ULI3|HEG1_HUMAN	Q9ULI3	1	147.46	NA	NA	NA
>sp|Q9UPY3|DICER_HUMAN Endoribonuclease Dicer OS=Homo sapiens GN=DICER1 PE=1 SV=3	sp|Q9UPY3|DICER_HUMAN	Q9UPY3	5	218.68	NA	NA	NA
>sp|Q9UPY5|XCT_HUMAN Cystine/glutamate transporter OS=Homo sapiens GN=SLC7A11 PE=1 SV=1	sp|Q9UPY5|XCT_HUMAN	Q9UPY5	2	55.422	NA	NA	NA
>sp|Q9UQB8|BAIP2_HUMAN Brain-specific angiogenesis inhibitor 1-associated protein 2 OS=Homo sapiens GN=BAIAP2 PE=1 SV=1	sp|Q9UQB8|BAIP2_HUMAN	Q9UQB8	14	60.867	NA	NA	NA
>sp|Q9Y223|GLCNE_HUMAN Bifunctional UDP-N-acetylglucosamine 2-epimerase/N-acetylmannosamine kinase OS=Homo sapiens GN=GNE PE=1 SV=1	sp|Q9Y223|GLCNE_HUMAN	Q9Y223	8	79.274	NA	NA	NA
>sp|Q9Y241|HIG1A_HUMAN HIG1 domain family member 1A, mitochondrial OS=Homo sapiens GN=HIGD1A PE=1 SV=1	sp|Q9Y241|HIG1A_HUMAN	Q9Y241	4	10.143	NA	NA	NA
>sp|Q9Y250|LZTS1_HUMAN Leucine zipper putative tumor suppressor 1 OS=Homo sapiens GN=LZTS1 PE=1 SV=3	sp|Q9Y250|LZTS1_HUMAN	Q9Y250	5	66.612	NA	NA	NA
>sp|Q9Y287|ITM2B_HUMAN Integral membrane protein 2B OS=Homo sapiens GN=ITM2B PE=1 SV=1	sp|Q9Y287|ITM2B_HUMAN	Q9Y287	5	30.338	NA	NA	NA
>sp|Q9Y294|ASF1A_HUMAN Histone chaperone ASF1A OS=Homo sapiens GN=ASF1A PE=1 SV=1;>sp|Q9NVP2|ASF1B_HUMAN Histone chaperone ASF1B OS=Homo sapiens GN=ASF1B PE=1 SV=1	sp|Q9Y294|ASF1A_HUMAN;sp|Q9NVP2|ASF1B_HUMAN	Q9Y294	2	22.968	NA	NA	NA
>sp|Q9Y296|TPPC4_HUMAN Trafficking protein particle complex subunit 4 OS=Homo sapiens GN=TRAPPC4 PE=1 SV=1	sp|Q9Y296|TPPC4_HUMAN	Q9Y296	5	24.34	NA	NA	NA
>sp|Q9Y297|FBW1A_HUMAN F-box/WD repeat-containing protein 1A OS=Homo sapiens GN=BTRC PE=1 SV=1	sp|Q9Y297|FBW1A_HUMAN	Q9Y297	3	68.866	NA	NA	NA
>sp|Q9Y2I8|WDR37_HUMAN WD repeat-containing protein 37 OS=Homo sapiens GN=WDR37 PE=1 SV=2	sp|Q9Y2I8|WDR37_HUMAN	Q9Y2I8	4	54.665	NA	NA	NA
>sp|Q9Y2L5|TPPC8_HUMAN Trafficking protein particle complex subunit 8 OS=Homo sapiens GN=TRAPPC8 PE=1 SV=2	sp|Q9Y2L5|TPPC8_HUMAN	Q9Y2L5	2	161	NA	NA	NA
>sp|Q9Y3C4|TPRKB_HUMAN EKC/KEOPS complex subunit TPRKB OS=Homo sapiens GN=TPRKB PE=1 SV=1	sp|Q9Y3C4|TPRKB_HUMAN	Q9Y3C4	3	19.661	NA	NA	NA
>sp|Q9Y3D9|RT23_HUMAN 28S ribosomal protein S23, mitochondrial OS=Homo sapiens GN=MRPS23 PE=1 SV=2	sp|Q9Y3D9|RT23_HUMAN	Q9Y3D9	2	21.77	NA	NA	NA
>sp|Q9Y4R8|TELO2_HUMAN Telomere length regulation protein TEL2 homolog OS=Homo sapiens GN=TELO2 PE=1 SV=2	sp|Q9Y4R8|TELO2_HUMAN	Q9Y4R8	2	91.746	NA	NA	NA
>sp|Q9Y4W2|LAS1L_HUMAN Ribosomal biogenesis protein LAS1L OS=Homo sapiens GN=LAS1L PE=1 SV=2	sp|Q9Y4W2|LAS1L_HUMAN	Q9Y4W2	6	83.064	NA	NA	NA
>sp|Q9Y547|IFT25_HUMAN Intraflagellar transport protein 25 homolog OS=Homo sapiens GN=HSPB11 PE=1 SV=1	sp|Q9Y547|IFT25_HUMAN	Q9Y547	5	16.297	NA	NA	NA
>sp|Q9Y5B0|CTDP1_HUMAN RNA polymerase II subunit A C-terminal domain phosphatase OS=Homo sapiens GN=CTDP1 PE=1 SV=3	sp|Q9Y5B0|CTDP1_HUMAN	Q9Y5B0	4	104.4	NA	NA	NA
>sp|Q9Y5N5|HEMK2_HUMAN HemK methyltransferase family member 2 OS=Homo sapiens GN=N6AMT1 PE=1 SV=3	sp|Q9Y5N5|HEMK2_HUMAN	Q9Y5N5	2	22.9	NA	NA	NA
>sp|Q9Y5P4|C43BP_HUMAN Collagen type IV alpha-3-binding protein OS=Homo sapiens GN=COL4A3BP PE=1 SV=1	sp|Q9Y5P4|C43BP_HUMAN	Q9Y5P4	7	70.834	NA	NA	NA
>sp|Q9Y5R8|TPPC1_HUMAN Trafficking protein particle complex subunit 1 OS=Homo sapiens GN=TRAPPC1 PE=1 SV=1	sp|Q9Y5R8|TPPC1_HUMAN	Q9Y5R8	2	16.831	NA	NA	NA
>sp|Q9Y6A4|CFA20_HUMAN Cilia- and flagella-associated protein 20 OS=Homo sapiens GN=CFAP20 PE=1 SV=1	sp|Q9Y6A4|CFA20_HUMAN	Q9Y6A4	4	22.774	NA	NA	NA
>sp|Q9Y6R1|S4A4_HUMAN Electrogenic sodium bicarbonate cotransporter 1 OS=Homo sapiens GN=SLC4A4 PE=1 SV=1	sp|Q9Y6R1|S4A4_HUMAN	Q9Y6R1	2	121.46	NA	NA	NA
>sp|Q14151|SAFB2_HUMAN Scaffold attachment factor B2 OS=Homo sapiens GN=SAFB2 PE=1 SV=1	sp|Q14151|SAFB2_HUMAN	Q14151	19	107.47	3.93049	5.20738e-08	1.48946e-06
>sp|P11908|PRPS2_HUMAN Ribose-phosphate pyrophosphokinase 2 OS=Homo sapiens GN=PRPS2 PE=1 SV=2	sp|P11908|PRPS2_HUMAN	P11908	19	34.769	1.05328	0.000157936	0.000564679
>sp|Q969Q0|RL36L_HUMAN 60S ribosomal protein L36a-like OS=Homo sapiens GN=RPL36AL PE=1 SV=3	sp|Q969Q0|RL36L_HUMAN	Q969Q0	10	12.469	0.985833	0.0012107	0.00247353
>sp|P14324|FPPS_HUMAN Farnesyl pyrophosphate synthase OS=Homo sapiens GN=FDPS PE=1 SV=4	sp|P14324|FPPS_HUMAN	P14324	9	48.275	0.766292	0.00199782	0.00267631
>sp|P02792|FRIL_HUMAN Ferritin light chain OS=Homo sapiens GN=FTL PE=1 SV=2	sp|P02792|FRIL_HUMAN	P02792	4	20.019	1.62956	0.00423002	0.00355856
>sp|Q6S8J3|POTEE_HUMAN POTE ankyrin domain family member E OS=Homo sapiens GN=POTEE PE=1 SV=3;>sp|A5A3E0|POTEF_HUMAN POTE ankyrin domain family member F OS=Homo sapiens GN=POTEF PE=1 SV=2	sp|Q6S8J3|POTEE_HUMAN;sp|A5A3E0|POTEF_HUMAN	Q6S8J3	16	121.36	0.678261	0.00466775	0.00360842
>sp|Q9UI14|PRAF1_HUMAN Prenylated Rab acceptor protein 1 OS=Homo sapiens GN=RABAC1 PE=1 SV=1	sp|Q9UI14|PRAF1_HUMAN	Q9UI14	6	20.648	0.836732	0.00580056	0.00414783
>sp|Q9H6U6|BCAS3_HUMAN Breast carcinoma-amplified sequence 3 OS=Homo sapiens GN=BCAS3 PE=1 SV=3	sp|Q9H6U6|BCAS3_HUMAN	Q9H6U6	10	101.24	0.893681	0.00727783	0.00462594
>sp|Q9NVT9|ARMC1_HUMAN Armadillo repeat-containing protein 1 OS=Homo sapiens GN=ARMC1 PE=1 SV=1	sp|Q9NVT9|ARMC1_HUMAN	Q9NVT9	6	31.28	0.58512	0.012287	0.00732178
>sp|P35237|SPB6_HUMAN Serpin B6 OS=Homo sapiens GN=SERPINB6 PE=1 SV=3	sp|P35237|SPB6_HUMAN	P35237	27	42.621	0.594378	0.0133665	0.00764644
>sp|Q6P582|MZT2A_HUMAN Mitotic-spindle organizing protein 2A OS=Homo sapiens GN=MZT2A PE=1 SV=2;>sp|Q6NZ67|MZT2B_HUMAN Mitotic-spindle organizing protein 2B OS=Homo sapiens GN=MZT2B PE=1 SV=1	sp|Q6P582|MZT2A_HUMAN;sp|Q6NZ67|MZT2B_HUMAN	Q6P582	3	16.22	0.990935	0.0143785	0.00790049
>sp|Q8TEA8|DTD1_HUMAN D-tyrosyl-tRNA(Tyr) deacylase 1 OS=Homo sapiens GN=DTD1 PE=1 SV=2	sp|Q8TEA8|DTD1_HUMAN	Q8TEA8	7	23.423	0.975479	0.0147824	0.00790049
>sp|P51911|CNN1_HUMAN Calponin-1 OS=Homo sapiens GN=CNN1 PE=1 SV=2	sp|P51911|CNN1_HUMAN	P51911	12	33.17	0.950042	0.0178873	0.00852715
>sp|Q9BT73|PSMG3_HUMAN Proteasome assembly chaperone 3 OS=Homo sapiens GN=PSMG3 PE=1 SV=1	sp|Q9BT73|PSMG3_HUMAN	Q9BT73	3	13.104	0.603034	0.017628	0.00852715
>ANN44857.1 polyprotein [Zika virus]	ANN44857.1	NA	148	379.08	NA	NA	NA
>sp|O00635|TRI38_HUMAN E3 ubiquitin-protein ligase TRIM38 OS=Homo sapiens GN=TRIM38 PE=1 SV=1	sp|O00635|TRI38_HUMAN	O00635	7	53.415	NA	NA	NA
>sp|O14561|ACPM_HUMAN Acyl carrier protein, mitochondrial OS=Homo sapiens GN=NDUFAB1 PE=1 SV=3	sp|O14561|ACPM_HUMAN	O14561	4	17.417	NA	NA	NA
>sp|O14576|DC1I1_HUMAN Cytoplasmic dynein 1 intermediate chain 1 OS=Homo sapiens GN=DYNC1I1 PE=1 SV=2	sp|O14576|DC1I1_HUMAN	O14576	5	72.955	NA	NA	NA
>sp|O14613|BORG1_HUMAN Cdc42 effector protein 2 OS=Homo sapiens GN=CDC42EP2 PE=1 SV=1	sp|O14613|BORG1_HUMAN	O14613	3	22.483	NA	NA	NA
>sp|O14787|TNPO2_HUMAN Transportin-2 OS=Homo sapiens GN=TNPO2 PE=1 SV=3	sp|O14787|TNPO2_HUMAN	O14787	11	101.39	NA	NA	NA
>sp|O14879|IFIT3_HUMAN Interferon-induced protein with tetratricopeptide repeats 3 OS=Homo sapiens GN=IFIT3 PE=1 SV=1	sp|O14879|IFIT3_HUMAN	O14879	7	55.984	NA	NA	NA
>sp|O14929|HAT1_HUMAN Histone acetyltransferase type B catalytic subunit OS=Homo sapiens GN=HAT1 PE=1 SV=1	sp|O14929|HAT1_HUMAN	O14929	4	49.512	NA	NA	NA
>sp|O43464|HTRA2_HUMAN Serine protease HTRA2, mitochondrial OS=Homo sapiens GN=HTRA2 PE=1 SV=2	sp|O43464|HTRA2_HUMAN	O43464	4	48.84	NA	NA	NA
>sp|O43719|HTSF1_HUMAN HIV Tat-specific factor 1 OS=Homo sapiens GN=HTATSF1 PE=1 SV=1	sp|O43719|HTSF1_HUMAN	O43719	10	85.852	NA	NA	NA
>sp|O43818|U3IP2_HUMAN U3 small nucleolar RNA-interacting protein 2 OS=Homo sapiens GN=RRP9 PE=1 SV=1	sp|O43818|U3IP2_HUMAN	O43818	8	51.84	NA	NA	NA
>sp|O60306|AQR_HUMAN Intron-binding protein aquarius OS=Homo sapiens GN=AQR PE=1 SV=4	sp|O60306|AQR_HUMAN	O60306	4	171.29	NA	NA	NA
>sp|O60828|PQBP1_HUMAN Polyglutamine-binding protein 1 OS=Homo sapiens GN=PQBP1 PE=1 SV=1	sp|O60828|PQBP1_HUMAN	O60828	3	30.472	NA	NA	NA
>sp|O60927|PP1RB_HUMAN Protein phosphatase 1 regulatory subunit 11 OS=Homo sapiens GN=PPP1R11 PE=1 SV=1	sp|O60927|PP1RB_HUMAN	O60927	6	13.952	NA	NA	NA
>sp|O75146|HIP1R_HUMAN Huntingtin-interacting protein 1-related protein OS=Homo sapiens GN=HIP1R PE=1 SV=2	sp|O75146|HIP1R_HUMAN	O75146	5	119.39	NA	NA	NA
>sp|O75152|ZC11A_HUMAN Zinc finger CCCH domain-containing protein 11A OS=Homo sapiens GN=ZC3H11A PE=1 SV=3	sp|O75152|ZC11A_HUMAN	O75152	4	89.13	NA	NA	NA
>sp|O75410|TACC1_HUMAN Transforming acidic coiled-coil-containing protein 1 OS=Homo sapiens GN=TACC1 PE=1 SV=2	sp|O75410|TACC1_HUMAN	O75410	11	87.793	NA	NA	NA
>sp|O75475|PSIP1_HUMAN PC4 and SFRS1-interacting protein OS=Homo sapiens GN=PSIP1 PE=1 SV=1	sp|O75475|PSIP1_HUMAN	O75475	6	60.103	NA	NA	NA
>sp|O75884|RBBP9_HUMAN Putative hydrolase RBBP9 OS=Homo sapiens GN=RBBP9 PE=1 SV=2	sp|O75884|RBBP9_HUMAN	O75884	6	21	NA	NA	NA
>sp|O75934|SPF27_HUMAN Pre-mRNA-splicing factor SPF27 OS=Homo sapiens GN=BCAS2 PE=1 SV=1	sp|O75934|SPF27_HUMAN	O75934	9	26.131	NA	NA	NA
>sp|O94763|RMP_HUMAN Unconventional prefoldin RPB5 interactor 1 OS=Homo sapiens GN=URI1 PE=1 SV=3	sp|O94763|RMP_HUMAN	O94763	9	59.832	NA	NA	NA
>sp|O95183|VAMP5_HUMAN Vesicle-associated membrane protein 5 OS=Homo sapiens GN=VAMP5 PE=1 SV=1	sp|O95183|VAMP5_HUMAN	O95183	3	12.805	NA	NA	NA
>sp|O95926|SYF2_HUMAN Pre-mRNA-splicing factor SYF2 OS=Homo sapiens GN=SYF2 PE=1 SV=1	sp|O95926|SYF2_HUMAN	O95926	4	28.722	NA	NA	NA
>sp|P02458|CO2A1_HUMAN Collagen alpha-1(II) chain OS=Homo sapiens GN=COL2A1 PE=1 SV=3	sp|P02458|CO2A1_HUMAN	P02458	10	141.78	NA	NA	NA
>sp|P04066|FUCO_HUMAN Tissue alpha-L-fucosidase OS=Homo sapiens GN=FUCA1 PE=1 SV=4	sp|P04066|FUCO_HUMAN	P04066	7	53.688	NA	NA	NA
>sp|P09913|IFIT2_HUMAN Interferon-induced protein with tetratricopeptide repeats 2 OS=Homo sapiens GN=IFIT2 PE=1 SV=1	sp|P09913|IFIT2_HUMAN	P09913	6	54.632	NA	NA	NA
>sp|P09914|IFIT1_HUMAN Interferon-induced protein with tetratricopeptide repeats 1 OS=Homo sapiens GN=IFIT1 PE=1 SV=2	sp|P09914|IFIT1_HUMAN	P09914	16	55.36	NA	NA	NA
>sp|P11441|UBL4A_HUMAN Ubiquitin-like protein 4A OS=Homo sapiens GN=UBL4A PE=1 SV=1	sp|P11441|UBL4A_HUMAN	P11441	3	17.776	NA	NA	NA
>sp|P16233|LIPP_HUMAN Pancreatic triacylglycerol lipase OS=Homo sapiens GN=PNLIP PE=1 SV=1	sp|P16233|LIPP_HUMAN	P16233	6	51.156	NA	NA	NA
>sp|P20591|MX1_HUMAN Interferon-induced GTP-binding protein Mx1 OS=Homo sapiens GN=MX1 PE=1 SV=4	sp|P20591|MX1_HUMAN	P20591	8	75.519	NA	NA	NA
>sp|P30613|KPYR_HUMAN Pyruvate kinase PKLR OS=Homo sapiens GN=PKLR PE=1 SV=2	sp|P30613|KPYR_HUMAN	P30613	3	61.829	NA	NA	NA
>sp|P33121|ACSL1_HUMAN Long-chain-fatty-acid--CoA ligase 1 OS=Homo sapiens GN=ACSL1 PE=1 SV=1	sp|P33121|ACSL1_HUMAN	P33121	8	77.942	NA	NA	NA
>sp|P35244|RFA3_HUMAN Replication protein A 14 kDa subunit OS=Homo sapiens GN=RPA3 PE=1 SV=1	sp|P35244|RFA3_HUMAN	P35244	4	13.569	NA	NA	NA
>sp|P42126|ECI1_HUMAN Enoyl-CoA delta isomerase 1, mitochondrial OS=Homo sapiens GN=ECI1 PE=1 SV=1	sp|P42126|ECI1_HUMAN	P42126	5	32.816	NA	NA	NA
>sp|P48553|TPC10_HUMAN Trafficking protein particle complex subunit 10 OS=Homo sapiens GN=TRAPPC10 PE=1 SV=2	sp|P48553|TPC10_HUMAN	P48553	3	142.19	NA	NA	NA
>sp|P49356|FNTB_HUMAN Protein farnesyltransferase subunit beta OS=Homo sapiens GN=FNTB PE=1 SV=1	sp|P49356|FNTB_HUMAN	P49356	5	48.773	NA	NA	NA
>sp|P51617|IRAK1_HUMAN Interleukin-1 receptor-associated kinase 1 OS=Homo sapiens GN=IRAK1 PE=1 SV=2	sp|P51617|IRAK1_HUMAN	P51617	6	76.536	NA	NA	NA
>sp|P55899|FCGRN_HUMAN IgG receptor FcRn large subunit p51 OS=Homo sapiens GN=FCGRT PE=1 SV=1	sp|P55899|FCGRN_HUMAN	P55899	4	39.743	NA	NA	NA
>sp|P61587|RND3_HUMAN Rho-related GTP-binding protein RhoE OS=Homo sapiens GN=RND3 PE=1 SV=1	sp|P61587|RND3_HUMAN	P61587	4	27.368	NA	NA	NA
>sp|P61962|DCAF7_HUMAN DDB1- and CUL4-associated factor 7 OS=Homo sapiens GN=DCAF7 PE=1 SV=1	sp|P61962|DCAF7_HUMAN	P61962	5	38.926	NA	NA	NA
>sp|Q12788|TBL3_HUMAN Transducin beta-like protein 3 OS=Homo sapiens GN=TBL3 PE=1 SV=2	sp|Q12788|TBL3_HUMAN	Q12788	7	89.034	NA	NA	NA
>sp|Q13085|ACACA_HUMAN Acetyl-CoA carboxylase 1 OS=Homo sapiens GN=ACACA PE=1 SV=2	sp|Q13085|ACACA_HUMAN	Q13085	9	265.55	NA	NA	NA
>sp|Q13948|CASP_HUMAN Protein CASP OS=Homo sapiens GN=CUX1 PE=1 SV=2;>sp|P39880|CUX1_HUMAN Homeobox protein cut-like 1 OS=Homo sapiens GN=CUX1 PE=1 SV=3	sp|Q13948|CASP_HUMAN;sp|P39880|CUX1_HUMAN	Q13948	11	77.454	NA	NA	NA
>sp|Q14956|GPNMB_HUMAN Transmembrane glycoprotein NMB OS=Homo sapiens GN=GPNMB PE=1 SV=2	sp|Q14956|GPNMB_HUMAN	Q14956	3	63.922	NA	NA	NA
>sp|Q14966|ZN638_HUMAN Zinc finger protein 638 OS=Homo sapiens GN=ZNF638 PE=1 SV=2	sp|Q14966|ZN638_HUMAN	Q14966	8	220.62	NA	NA	NA
>sp|Q15061|WDR43_HUMAN WD repeat-containing protein 43 OS=Homo sapiens GN=WDR43 PE=1 SV=3	sp|Q15061|WDR43_HUMAN	Q15061	8	74.89	NA	NA	NA
>sp|Q15555|MARE2_HUMAN Microtubule-associated protein RP/EB family member 2 OS=Homo sapiens GN=MAPRE2 PE=1 SV=1	sp|Q15555|MARE2_HUMAN	Q15555	7	37.031	NA	NA	NA
>sp|Q15904|VAS1_HUMAN V-type proton ATPase subunit S1 OS=Homo sapiens GN=ATP6AP1 PE=1 SV=2	sp|Q15904|VAS1_HUMAN	Q15904	4	52.025	NA	NA	NA
>sp|Q5JTD0|TJAP1_HUMAN Tight junction-associated protein 1 OS=Homo sapiens GN=TJAP1 PE=1 SV=1	sp|Q5JTD0|TJAP1_HUMAN	Q5JTD0	8	61.82	NA	NA	NA
>sp|Q5QJE6|TDIF2_HUMAN Deoxynucleotidyltransferase terminal-interacting protein 2 OS=Homo sapiens GN=DNTTIP2 PE=1 SV=2	sp|Q5QJE6|TDIF2_HUMAN	Q5QJE6	3	84.468	NA	NA	NA
>sp|Q5R372|RBG1L_HUMAN Rab GTPase-activating protein 1-like OS=Homo sapiens GN=RABGAP1L PE=1 SV=1	sp|Q5R372|RBG1L_HUMAN	Q5R372	5	92.512	NA	NA	NA
>sp|Q5T447|HECD3_HUMAN E3 ubiquitin-protein ligase HECTD3 OS=Homo sapiens GN=HECTD3 PE=1 SV=1	sp|Q5T447|HECD3_HUMAN	Q5T447	5	97.112	NA	NA	NA
>sp|Q5T749|KPRP_HUMAN Keratinocyte proline-rich protein OS=Homo sapiens GN=KPRP PE=1 SV=1	sp|Q5T749|KPRP_HUMAN	Q5T749	2	64.135	NA	NA	NA
>sp|Q5TDH0|DDI2_HUMAN Protein DDI1 homolog 2 OS=Homo sapiens GN=DDI2 PE=1 SV=1	sp|Q5TDH0|DDI2_HUMAN	Q5TDH0	3	44.522	NA	NA	NA
>sp|Q5TZA2|CROCC_HUMAN Rootletin OS=Homo sapiens GN=CROCC PE=1 SV=1	sp|Q5TZA2|CROCC_HUMAN	Q5TZA2	5	228.52	NA	NA	NA
>sp|Q5VTR2|BRE1A_HUMAN E3 ubiquitin-protein ligase BRE1A OS=Homo sapiens GN=RNF20 PE=1 SV=2	sp|Q5VTR2|BRE1A_HUMAN	Q5VTR2	7	113.66	NA	NA	NA
>sp|Q6IQ49|SDE2_HUMAN Protein SDE2 homolog OS=Homo sapiens GN=SDE2 PE=1 SV=1	sp|Q6IQ49|SDE2_HUMAN	Q6IQ49	3	49.741	NA	NA	NA
>sp|Q6P179|ERAP2_HUMAN Endoplasmic reticulum aminopeptidase 2 OS=Homo sapiens GN=ERAP2 PE=1 SV=2	sp|Q6P179|ERAP2_HUMAN	Q6P179	6	110.46	NA	NA	NA
>sp|Q7KZI7|MARK2_HUMAN Serine/threonine-protein kinase MARK2 OS=Homo sapiens GN=MARK2 PE=1 SV=2	sp|Q7KZI7|MARK2_HUMAN	Q7KZI7	12	87.91	NA	NA	NA
>sp|Q7Z4G1|COMD6_HUMAN COMM domain-containing protein 6 OS=Homo sapiens GN=COMMD6 PE=1 SV=1	sp|Q7Z4G1|COMD6_HUMAN	Q7Z4G1	3	9.638	NA	NA	NA
>sp|Q7Z5L9|I2BP2_HUMAN Interferon regulatory factor 2-binding protein 2 OS=Homo sapiens GN=IRF2BP2 PE=1 SV=2	sp|Q7Z5L9|I2BP2_HUMAN	Q7Z5L9	3	61.024	NA	NA	NA
>sp|Q86SR1|GLT10_HUMAN Polypeptide N-acetylgalactosaminyltransferase 10 OS=Homo sapiens GN=GALNT10 PE=1 SV=2	sp|Q86SR1|GLT10_HUMAN	Q86SR1	6	68.991	NA	NA	NA
>sp|Q86VW0|SESD1_HUMAN SEC14 domain and spectrin repeat-containing protein 1 OS=Homo sapiens GN=SESTD1 PE=1 SV=2	sp|Q86VW0|SESD1_HUMAN	Q86VW0	2	79.347	NA	NA	NA
>sp|Q86W26|NAL10_HUMAN NACHT, LRR and PYD domains-containing protein 10 OS=Homo sapiens GN=NLRP10 PE=1 SV=1	sp|Q86W26|NAL10_HUMAN	Q86W26	7	75.031	NA	NA	NA
>sp|Q8IVG5|SAM9L_HUMAN Sterile alpha motif domain-containing protein 9-like OS=Homo sapiens GN=SAMD9L PE=1 SV=2	sp|Q8IVG5|SAM9L_HUMAN	Q8IVG5	6	184.53	NA	NA	NA
>sp|Q8IYT4|KATL2_HUMAN Katanin p60 ATPase-containing subunit A-like 2 OS=Homo sapiens GN=KATNAL2 PE=2 SV=3	sp|Q8IYT4|KATL2_HUMAN	Q8IYT4	1	61.252	NA	NA	NA
>sp|Q8N2K0|ABD12_HUMAN Monoacylglycerol lipase ABHD12 OS=Homo sapiens GN=ABHD12 PE=1 SV=2	sp|Q8N2K0|ABD12_HUMAN	Q8N2K0	9	45.096	NA	NA	NA
>sp|Q8N4C8|MINK1_HUMAN Misshapen-like kinase 1 OS=Homo sapiens GN=MINK1 PE=1 SV=2	sp|Q8N4C8|MINK1_HUMAN	Q8N4C8	15	149.82	NA	NA	NA
>sp|Q8NEB9|PK3C3_HUMAN Phosphatidylinositol 3-kinase catalytic subunit type 3 OS=Homo sapiens GN=PIK3C3 PE=1 SV=1	sp|Q8NEB9|PK3C3_HUMAN	Q8NEB9	13	101.55	NA	NA	NA
>sp|Q8NF37|PCAT1_HUMAN Lysophosphatidylcholine acyltransferase 1 OS=Homo sapiens GN=LPCAT1 PE=1 SV=2	sp|Q8NF37|PCAT1_HUMAN	Q8NF37	3	59.151	NA	NA	NA
>sp|Q8NFC6|BD1L1_HUMAN Biorientation of chromosomes in cell division protein 1-like 1 OS=Homo sapiens GN=BOD1L1 PE=1 SV=2	sp|Q8NFC6|BD1L1_HUMAN	Q8NFC6	7	330.46	NA	NA	NA
>sp|Q8TDB6|DTX3L_HUMAN E3 ubiquitin-protein ligase DTX3L OS=Homo sapiens GN=DTX3L PE=1 SV=1	sp|Q8TDB6|DTX3L_HUMAN	Q8TDB6	3	83.553	NA	NA	NA
>sp|Q92466|DDB2_HUMAN DNA damage-binding protein 2 OS=Homo sapiens GN=DDB2 PE=1 SV=1	sp|Q92466|DDB2_HUMAN	Q92466	4	47.863	NA	NA	NA
>sp|Q92736|RYR2_HUMAN Ryanodine receptor 2 OS=Homo sapiens GN=RYR2 PE=1 SV=3	sp|Q92736|RYR2_HUMAN	Q92736	4	564.56	NA	NA	NA
>sp|Q96BH1|RNF25_HUMAN E3 ubiquitin-protein ligase RNF25 OS=Homo sapiens GN=RNF25 PE=1 SV=1	sp|Q96BH1|RNF25_HUMAN	Q96BH1	1	51.218	NA	NA	NA
>sp|Q96BW1|UPP_HUMAN Uracil phosphoribosyltransferase homolog OS=Homo sapiens GN=UPRT PE=1 SV=1	sp|Q96BW1|UPP_HUMAN	Q96BW1	3	33.786	NA	NA	NA
>sp|Q96CP2|FWCH2_HUMAN FLYWCH family member 2 OS=Homo sapiens GN=FLYWCH2 PE=1 SV=1	sp|Q96CP2|FWCH2_HUMAN	Q96CP2	6	14.563	NA	NA	NA
>sp|Q96CW5|GCP3_HUMAN Gamma-tubulin complex component 3 OS=Homo sapiens GN=TUBGCP3 PE=1 SV=2	sp|Q96CW5|GCP3_HUMAN	Q96CW5	6	103.57	NA	NA	NA
>sp|Q96KC8|DNJC1_HUMAN DnaJ homolog subfamily C member 1 OS=Homo sapiens GN=DNAJC1 PE=1 SV=1	sp|Q96KC8|DNJC1_HUMAN	Q96KC8	7	63.882	NA	NA	NA
>sp|Q96QC0|PP1RA_HUMAN Serine/threonine-protein phosphatase 1 regulatory subunit 10 OS=Homo sapiens GN=PPP1R10 PE=1 SV=1	sp|Q96QC0|PP1RA_HUMAN	Q96QC0	2	99.057	NA	NA	NA
>sp|Q96SZ5|AEDO_HUMAN 2-aminoethanethiol dioxygenase OS=Homo sapiens GN=ADO PE=1 SV=2	sp|Q96SZ5|AEDO_HUMAN	Q96SZ5	5	29.751	NA	NA	NA
>sp|Q99611|SPS2_HUMAN Selenide, water dikinase 2 OS=Homo sapiens GN=SEPHS2 PE=1 SV=3	sp|Q99611|SPS2_HUMAN	Q99611	4	47.305	NA	NA	NA
>sp|Q9BVC4|LST8_HUMAN Target of rapamycin complex subunit LST8 OS=Homo sapiens GN=MLST8 PE=1 SV=1	sp|Q9BVC4|LST8_HUMAN	Q9BVC4	5	35.876	NA	NA	NA
>sp|Q9BVL2|NUP58_HUMAN Nucleoporin p58/p45 OS=Homo sapiens GN=NUP58 PE=1 SV=1	sp|Q9BVL2|NUP58_HUMAN	Q9BVL2	7	60.896	NA	NA	NA
>sp|Q9BW83|IFT27_HUMAN Intraflagellar transport protein 27 homolog OS=Homo sapiens GN=IFT27 PE=1 SV=1	sp|Q9BW83|IFT27_HUMAN	Q9BW83	5	20.48	NA	NA	NA
>sp|Q9BWS9|CHID1_HUMAN Chitinase domain-containing protein 1 OS=Homo sapiens GN=CHID1 PE=1 SV=1	sp|Q9BWS9|CHID1_HUMAN	Q9BWS9	9	44.94	NA	NA	NA
>sp|Q9BYX4|IFIH1_HUMAN Interferon-induced helicase C domain-containing protein 1 OS=Homo sapiens GN=IFIH1 PE=1 SV=3	sp|Q9BYX4|IFIH1_HUMAN	Q9BYX4	2	116.69	NA	NA	NA
>sp|Q9C0B5|ZDHC5_HUMAN Palmitoyltransferase ZDHHC5 OS=Homo sapiens GN=ZDHHC5 PE=1 SV=2	sp|Q9C0B5|ZDHC5_HUMAN	Q9C0B5	4	77.544	NA	NA	NA
>sp|Q9H0Q0|FA49A_HUMAN Protein FAM49A OS=Homo sapiens GN=FAM49A PE=2 SV=1	sp|Q9H0Q0|FA49A_HUMAN	Q9H0Q0	4	37.312	NA	NA	NA
>sp|Q9H1K1|ISCU_HUMAN Iron-sulfur cluster assembly enzyme ISCU, mitochondrial OS=Homo sapiens GN=ISCU PE=1 SV=2	sp|Q9H1K1|ISCU_HUMAN	Q9H1K1	4	17.999	NA	NA	NA
>sp|Q9H2U1|DHX36_HUMAN ATP-dependent RNA helicase DHX36 OS=Homo sapiens GN=DHX36 PE=1 SV=2	sp|Q9H2U1|DHX36_HUMAN	Q9H2U1	10	114.76	NA	NA	NA
>sp|Q9HA77|SYCM_HUMAN Probable cysteine--tRNA ligase, mitochondrial OS=Homo sapiens GN=CARS2 PE=1 SV=1	sp|Q9HA77|SYCM_HUMAN	Q9HA77	2	62.223	NA	NA	NA
>sp|Q9HCN4|GPN1_HUMAN GPN-loop GTPase 1 OS=Homo sapiens GN=GPN1 PE=1 SV=1	sp|Q9HCN4|GPN1_HUMAN	Q9HCN4	4	41.74	NA	NA	NA
>sp|Q9NUI1|DECR2_HUMAN Peroxisomal 2,4-dienoyl-CoA reductase OS=Homo sapiens GN=DECR2 PE=1 SV=1	sp|Q9NUI1|DECR2_HUMAN	Q9NUI1	2	30.777	NA	NA	NA
>sp|Q9NWT1|PK1IP_HUMAN p21-activated protein kinase-interacting protein 1 OS=Homo sapiens GN=PAK1IP1 PE=1 SV=2	sp|Q9NWT1|PK1IP_HUMAN	Q9NWT1	4	43.963	NA	NA	NA
>sp|Q9NYB0|TE2IP_HUMAN Telomeric repeat-binding factor 2-interacting protein 1 OS=Homo sapiens GN=TERF2IP PE=1 SV=1	sp|Q9NYB0|TE2IP_HUMAN	Q9NYB0	5	44.259	NA	NA	NA
>sp|Q9NZN5|ARHGC_HUMAN Rho guanine nucleotide exchange factor 12 OS=Homo sapiens GN=ARHGEF12 PE=1 SV=1	sp|Q9NZN5|ARHGC_HUMAN	Q9NZN5	8	173.23	NA	NA	NA
>sp|Q9NZQ7|PD1L1_HUMAN Programmed cell death 1 ligand 1 OS=Homo sapiens GN=CD274 PE=1 SV=1	sp|Q9NZQ7|PD1L1_HUMAN	Q9NZQ7	4	33.275	NA	NA	NA
>sp|Q9P015|RM15_HUMAN 39S ribosomal protein L15, mitochondrial OS=Homo sapiens GN=MRPL15 PE=1 SV=1	sp|Q9P015|RM15_HUMAN	Q9P015	4	33.419	NA	NA	NA
>sp|Q9P016|THYN1_HUMAN Thymocyte nuclear protein 1 OS=Homo sapiens GN=THYN1 PE=1 SV=1	sp|Q9P016|THYN1_HUMAN	Q9P016	6	25.697	NA	NA	NA
>sp|Q9P291|ARMX1_HUMAN Armadillo repeat-containing X-linked protein 1 OS=Homo sapiens GN=ARMCX1 PE=1 SV=1	sp|Q9P291|ARMX1_HUMAN	Q9P291	5	49.18	NA	NA	NA
>sp|Q9UGR2|Z3H7B_HUMAN Zinc finger CCCH domain-containing protein 7B OS=Homo sapiens GN=ZC3H7B PE=1 SV=1	sp|Q9UGR2|Z3H7B_HUMAN	Q9UGR2	7	111.58	NA	NA	NA
>sp|Q9UKS6|PACN3_HUMAN Protein kinase C and casein kinase substrate in neurons protein 3 OS=Homo sapiens GN=PACSIN3 PE=1 SV=2	sp|Q9UKS6|PACN3_HUMAN	Q9UKS6	9	48.486	NA	NA	NA
>sp|Q9Y2L9|LRCH1_HUMAN Leucine-rich repeat and calponin homology domain-containing protein 1 OS=Homo sapiens GN=LRCH1 PE=1 SV=3	sp|Q9Y2L9|LRCH1_HUMAN	Q9Y2L9	3	80.874	NA	NA	NA
>sp|Q9Y3C0|CCD53_HUMAN WASH complex subunit CCDC53 OS=Homo sapiens GN=CCDC53 PE=1 SV=1	sp|Q9Y3C0|CCD53_HUMAN	Q9Y3C0	6	21.172	NA	NA	NA
>sp|Q9Y3Z3|SAMH1_HUMAN Deoxynucleoside triphosphate triphosphohydrolase SAMHD1 OS=Homo sapiens GN=SAMHD1 PE=1 SV=2	sp|Q9Y3Z3|SAMH1_HUMAN	Q9Y3Z3	6	72.2	NA	NA	NA
>sp|Q9Y5J1|UTP18_HUMAN U3 small nucleolar RNA-associated protein 18 homolog OS=Homo sapiens GN=UTP18 PE=1 SV=3	sp|Q9Y5J1|UTP18_HUMAN	Q9Y5J1	5	62.003	NA	NA	NA
>sp|Q9Y6C2|EMIL1_HUMAN EMILIN-1 OS=Homo sapiens GN=EMILIN1 PE=1 SV=2	sp|Q9Y6C2|EMIL1_HUMAN	Q9Y6C2	4	106.67	NA	NA	NA
>sp|Q9Y6D9|MD1L1_HUMAN Mitotic spindle assembly checkpoint protein MAD1 OS=Homo sapiens GN=MAD1L1 PE=1 SV=2	sp|Q9Y6D9|MD1L1_HUMAN	Q9Y6D9	8	83.066	NA	NA	NA
>sp|P05161|ISG15_HUMAN Ubiquitin-like protein ISG15 OS=Homo sapiens GN=ISG15 PE=1 SV=5	sp|P05161|ISG15_HUMAN	P05161	6	17.887	-2.2523	4.72962e-07	6.76405e-06
>sp|Q6P6C2|ALKB5_HUMAN RNA demethylase ALKBH5 OS=Homo sapiens GN=ALKBH5 PE=1 SV=2	sp|Q6P6C2|ALKB5_HUMAN	Q6P6C2	10	44.255	-1.06	1.40728e-05	0.000134174
>sp|Q9NXV2|KCTD5_HUMAN BTB/POZ domain-containing protein KCTD5 OS=Homo sapiens GN=KCTD5 PE=1 SV=1	sp|Q9NXV2|KCTD5_HUMAN	Q9NXV2	5	26.092	-1.76346	2.71481e-05	0.000194129
>sp|Q9Y320|TMX2_HUMAN Thioredoxin-related transmembrane protein 2 OS=Homo sapiens GN=TMX2 PE=1 SV=1	sp|Q9Y320|TMX2_HUMAN	Q9Y320	6	34.037	-0.888656	6.92814e-05	0.00039633
>sp|P42224|STAT1_HUMAN Signal transducer and activator of transcription 1-alpha/beta OS=Homo sapiens GN=STAT1 PE=1 SV=2	sp|P42224|STAT1_HUMAN	P42224	44	87.334	-0.659845	0.000147051	0.000564679
>sp|Q5K651|SAMD9_HUMAN Sterile alpha motif domain-containing protein 9 OS=Homo sapiens GN=SAMD9 PE=1 SV=1	sp|Q5K651|SAMD9_HUMAN	Q5K651	9	184.28	-1.14462	0.000126041	0.000564679
>sp|O95218|ZRAB2_HUMAN Zinc finger Ran-binding domain-containing protein 2 OS=Homo sapiens GN=ZRANB2 PE=1 SV=2	sp|O95218|ZRAB2_HUMAN	O95218	7	37.404	-0.589137	0.000335463	0.00106614
>sp|P19525|E2AK2_HUMAN Interferon-induced, double-stranded RNA-activated protein kinase OS=Homo sapiens GN=EIF2AK2 PE=1 SV=2	sp|P19525|E2AK2_HUMAN	P19525	19	62.094	-0.610325	0.000436282	0.00115459
>sp|P52434|RPAB3_HUMAN DNA-directed RNA polymerases I, II, and III subunit RPABC3 OS=Homo sapiens GN=POLR2H PE=1 SV=4	sp|P52434|RPAB3_HUMAN	P52434	5	17.143	-0.706144	0.000444026	0.00115459
>sp|Q7Z2W4|ZCCHV_HUMAN Zinc finger CCCH-type antiviral protein 1 OS=Homo sapiens GN=ZC3HAV1 PE=1 SV=3	sp|Q7Z2W4|ZCCHV_HUMAN	Q7Z2W4	18	101.43	-0.966707	0.000535115	0.00127549
>sp|O14880|MGST3_HUMAN Microsomal glutathione S-transferase 3 OS=Homo sapiens GN=MGST3 PE=1 SV=1	sp|O14880|MGST3_HUMAN	O14880	5	16.516	-1.26461	0.000757955	0.00166767
>sp|O95210|STBD1_HUMAN Starch-binding domain-containing protein 1 OS=Homo sapiens GN=STBD1 PE=1 SV=1	sp|O95210|STBD1_HUMAN	O95210	5	39.007	-0.601012	0.00133878	0.00250625
>sp|P35914|HMGCL_HUMAN Hydroxymethylglutaryl-CoA lyase, mitochondrial OS=Homo sapiens GN=HMGCL PE=1 SV=2	sp|P35914|HMGCL_HUMAN	P35914	11	34.36	-0.664039	0.00166399	0.00250625
>sp|P62877|RBX1_HUMAN E3 ubiquitin-protein ligase RBX1 OS=Homo sapiens GN=RBX1 PE=1 SV=1	sp|P62877|RBX1_HUMAN	P62877	2	12.274	-0.9756	0.00166482	0.00250625
>sp|Q15063|POSTN_HUMAN Periostin OS=Homo sapiens GN=POSTN PE=1 SV=2	sp|Q15063|POSTN_HUMAN	Q15063	16	93.313	-0.885926	0.00164243	0.00250625
>sp|Q9UHC1|MLH3_HUMAN DNA mismatch repair protein Mlh3 OS=Homo sapiens GN=MLH3 PE=1 SV=3	sp|Q9UHC1|MLH3_HUMAN	Q9UHC1	2	163.71	-3.24143	0.00148217	0.00250625
>sp|P60059|SC61G_HUMAN Protein transport protein Sec61 subunit gamma OS=Homo sapiens GN=SEC61G PE=1 SV=1	sp|P60059|SC61G_HUMAN	P60059	3	7.7412	-0.789721	0.00207243	0.00267631
>sp|Q04656|ATP7A_HUMAN Copper-transporting ATPase 1 OS=Homo sapiens GN=ATP7A PE=1 SV=3	sp|Q04656|ATP7A_HUMAN	Q04656	3	163.37	-0.968749	0.00215206	0.00267631
>sp|Q9H0S4|DDX47_HUMAN Probable ATP-dependent RNA helicase DDX47 OS=Homo sapiens GN=DDX47 PE=1 SV=1	sp|Q9H0S4|DDX47_HUMAN	Q9H0S4	6	50.646	-1.94152	0.00196983	0.00267631
>sp|Q4VC31|CCD58_HUMAN Coiled-coil domain-containing protein 58 OS=Homo sapiens GN=CCDC58 PE=1 SV=1	sp|Q4VC31|CCD58_HUMAN	Q4VC31	5	16.62	-0.63792	0.00255419	0.00304406
>sp|Q13627|DYR1A_HUMAN Dual specificity tyrosine-phosphorylation-regulated kinase 1A OS=Homo sapiens GN=DYRK1A PE=1 SV=2	sp|Q13627|DYR1A_HUMAN	Q13627	5	85.583	-0.633566	0.00277137	0.00317078
>sp|P23258|TBG1_HUMAN Tubulin gamma-1 chain OS=Homo sapiens GN=TUBG1 PE=1 SV=2;>sp|Q9NRH3|TBG2_HUMAN Tubulin gamma-2 chain OS=Homo sapiens GN=TUBG2 PE=2 SV=1	sp|P23258|TBG1_HUMAN;sp|Q9NRH3|TBG2_HUMAN	P23258	14	51.169	-1.15356	0.00344297	0.00350891
>sp|Q08AF3|SLFN5_HUMAN Schlafen family member 5 OS=Homo sapiens GN=SLFN5 PE=1 SV=1	sp|Q08AF3|SLFN5_HUMAN	Q08AF3	8	101.05	-0.767477	0.00355762	0.00350891
>sp|Q8N264|RHG24_HUMAN Rho GTPase-activating protein 24 OS=Homo sapiens GN=ARHGAP24 PE=1 SV=2	sp|Q8N264|RHG24_HUMAN	Q8N264	4	84.257	-0.612741	0.00354805	0.00350891
>sp|Q96MW1|CCD43_HUMAN Coiled-coil domain-containing protein 43 OS=Homo sapiens GN=CCDC43 PE=1 SV=2	sp|Q96MW1|CCD43_HUMAN	Q96MW1	6	25.248	-0.651502	0.00333835	0.00350891
>sp|Q5RI15|COX20_HUMAN Cytochrome c oxidase protein 20 homolog OS=Homo sapiens GN=COX20 PE=1 SV=2	sp|Q5RI15|COX20_HUMAN	Q5RI15	3	13.291	-0.648332	0.00415412	0.00355856
>sp|Q9NPA8|ENY2_HUMAN Transcription and mRNA export factor ENY2 OS=Homo sapiens GN=ENY2 PE=1 SV=1	sp|Q9NPA8|ENY2_HUMAN	Q9NPA8	6	11.528	-0.60889	0.00397218	0.00355856
>sp|Q9NRP2|COXM2_HUMAN COX assembly mitochondrial protein 2 homolog OS=Homo sapiens GN=CMC2 PE=1 SV=1	sp|Q9NRP2|COXM2_HUMAN	Q9NRP2	3	9.4598	-0.804906	0.00377814	0.00355856
>sp|Q9UHI6|DDX20_HUMAN Probable ATP-dependent RNA helicase DDX20 OS=Homo sapiens GN=DDX20 PE=1 SV=2	sp|Q9UHI6|DDX20_HUMAN	Q9UHI6	9	92.239	-0.755931	0.00414308	0.00355856
>sp|P19388|RPAB1_HUMAN DNA-directed RNA polymerases I, II, and III subunit RPABC1 OS=Homo sapiens GN=POLR2E PE=1 SV=4	sp|P19388|RPAB1_HUMAN	P19388	5	24.551	-0.807036	0.00445472	0.00359332
>sp|P22692|IBP4_HUMAN Insulin-like growth factor-binding protein 4 OS=Homo sapiens GN=IGFBP4 PE=1 SV=2	sp|P22692|IBP4_HUMAN	P22692	3	27.934	-1.01029	0.00452259	0.00359332
>sp|O43314|VIP2_HUMAN Inositol hexakisphosphate and diphosphoinositol-pentakisphosphate kinase 2 OS=Homo sapiens GN=PPIP5K2 PE=1 SV=3	sp|O43314|VIP2_HUMAN	O43314	4	140.41	-1.18701	0.00489246	0.0036826
>sp|Q92541|RTF1_HUMAN RNA polymerase-associated protein RTF1 homolog OS=Homo sapiens GN=RTF1 PE=1 SV=4	sp|Q92541|RTF1_HUMAN	Q92541	5	80.313	-0.602002	0.00554403	0.00406604
>sp|O60220|TIM8A_HUMAN Mitochondrial import inner membrane translocase subunit Tim8 A OS=Homo sapiens GN=TIMM8A PE=1 SV=1	sp|O60220|TIM8A_HUMAN	O60220	5	10.998	-0.76174	0.006364	0.00433402
>sp|P19474|RO52_HUMAN E3 ubiquitin-protein ligase TRIM21 OS=Homo sapiens GN=TRIM21 PE=1 SV=1	sp|P19474|RO52_HUMAN	P19474	7	54.169	-0.891669	0.00623074	0.00433402
>sp|P63316|TNNC1_HUMAN Troponin C, slow skeletal and cardiac muscles OS=Homo sapiens GN=TNNC1 PE=1 SV=1	sp|P63316|TNNC1_HUMAN	P63316	4	18.402	-0.589831	0.00723293	0.00462594
>sp|Q15011|HERP1_HUMAN Homocysteine-responsive endoplasmic reticulum-resident ubiquitin-like domain member 1 protein OS=Homo sapiens GN=HERPUD1 PE=1 SV=1	sp|Q15011|HERP1_HUMAN	Q15011	3	43.719	-1.1829	0.00727161	0.00462594
>sp|Q13206|DDX10_HUMAN Probable ATP-dependent RNA helicase DDX10 OS=Homo sapiens GN=DDX10 PE=1 SV=2	sp|Q13206|DDX10_HUMAN	Q13206	4	100.89	-0.868649	0.00938829	0.00583767
>sp|Q8NB37|PDDC1_HUMAN Parkinson disease 7 domain-containing protein 1 OS=Homo sapiens GN=PDDC1 PE=1 SV=1	sp|Q8NB37|PDDC1_HUMAN	Q8NB37	5	23.297	-0.746334	0.0102771	0.00625434
>sp|Q9Y426|CU025_HUMAN C2 domain-containing protein 2 OS=Homo sapiens GN=C2CD2 PE=1 SV=2	sp|Q9Y426|CU025_HUMAN	Q9Y426	3	75.532	-0.742378	0.0129939	0.00758498
>sp|P14923|PLAK_HUMAN Junction plakoglobin OS=Homo sapiens GN=JUP PE=1 SV=3	sp|P14923|PLAK_HUMAN	P14923	13	81.744	-1.16709	0.013961	0.00782992
>sp|Q96AB3|ISOC2_HUMAN Isochorismatase domain-containing protein 2 OS=Homo sapiens GN=ISOC2 PE=1 SV=1	sp|Q96AB3|ISOC2_HUMAN	Q96AB3	8	22.337	-0.720645	0.0149155	0.00790049
>sp|O95140|MFN2_HUMAN Mitofusin-2 OS=Homo sapiens GN=MFN2 PE=1 SV=3	sp|O95140|MFN2_HUMAN	O95140	8	86.401	-0.59878	0.0154818	0.0079986
>sp|Q8N668|COMD1_HUMAN COMM domain-containing protein 1 OS=Homo sapiens GN=COMMD1 PE=1 SV=1	sp|Q8N668|COMD1_HUMAN	Q8N668	7	21.178	-0.849803	0.01566	0.0079986
>sp|Q7L099|RUFY3_HUMAN Protein RUFY3 OS=Homo sapiens GN=RUFY3 PE=1 SV=1	sp|Q7L099|RUFY3_HUMAN	Q7L099	9	52.964	-0.615434	0.0172549	0.00852715
>sp|Q96RT1|LAP2_HUMAN Protein LAP2 OS=Homo sapiens GN=ERBB2IP PE=1 SV=2	sp|Q96RT1|LAP2_HUMAN	Q96RT1	11	158.3	-0.589655	0.0178	0.00852715
>sp|Q0VDG4|SCRN3_HUMAN Secernin-3 OS=Homo sapiens GN=SCRN3 PE=1 SV=1	sp|Q0VDG4|SCRN3_HUMAN	Q0VDG4	6	48.544	-0.650338	0.0193439	0.00901388
>sp|Q71DI3|H32_HUMAN Histone H3.2 OS=Homo sapiens GN=HIST2H3A PE=1 SV=3;>sp|Q16695|H31T_HUMAN Histone H3.1t OS=Homo sapiens GN=HIST3H3 PE=1 SV=3;>sp|Q6NXT2|H3C_HUMAN Histone H3.3C OS=Homo sapiens GN=H3F3C PE=1 SV=3	sp|Q71DI3|H32_HUMAN;sp|Q16695|H31T_HUMAN;sp|Q6NXT2|H3C_HUMAN	Q71DI3	13	15.388	-0.748651	0.0195386	0.00901388

## Sheet: Pf13vsSen91_24h
Differential analysis, significant proteins with FC>1.5
Fasta.headers	Majority.protein.IDs	UniProt.Gene.Name	Peptides	Mol. weight kDa.	log2([ Mean in 1_Sen91_24h ]/[ Mean in 2_Pf13_24h ])	p.value	Adjusted p.value
>sp|A0MZ66|SHOT1_HUMAN Shootin-1 OS=Homo sapiens GN=SHTN1 PE=1 SV=4	sp|A0MZ66|SHOT1_HUMAN	A0MZ66	5	71.639	NA	NA	NA
>sp|A6NHR9|SMHD1_HUMAN Structural maintenance of chromosomes flexible hinge domain-containing protein 1 OS=Homo sapiens GN=SMCHD1 PE=1 SV=2	sp|A6NHR9|SMHD1_HUMAN	A6NHR9	7	226.37	NA	NA	NA
>sp|A6NIE6|RN3P2_HUMAN Putative RRN3-like protein RRN3P2 OS=Homo sapiens GN=RRN3P2 PE=5 SV=3;>sp|Q9NYV6|RRN3_HUMAN RNA polymerase I-specific transcription initiation factor RRN3 OS=Homo sapiens GN=RRN3 PE=1 SV=1	sp|A6NIE6|RN3P2_HUMAN;sp|Q9NYV6|RRN3_HUMAN	A6NIE6	1	38.034	NA	NA	NA
>sp|P0CG08|GPHRB_HUMAN Golgi pH regulator B OS=Homo sapiens GN=GPR89B PE=1 SV=1;>sp|B7ZAQ6|GPHRA_HUMAN Golgi pH regulator A OS=Homo sapiens GN=GPR89A PE=1 SV=2	sp|P0CG08|GPHRB_HUMAN;sp|B7ZAQ6|GPHRA_HUMAN	P0CG08	3	52.916	NA	NA	NA
>sp|O00400|ACATN_HUMAN Acetyl-coenzyme A transporter 1 OS=Homo sapiens GN=SLC33A1 PE=1 SV=1	sp|O00400|ACATN_HUMAN	O00400	3	60.908	NA	NA	NA
>sp|O00423|EMAL1_HUMAN Echinoderm microtubule-associated protein-like 1 OS=Homo sapiens GN=EML1 PE=1 SV=3	sp|O00423|EMAL1_HUMAN	O00423	5	89.86	NA	NA	NA
>sp|O00566|MPP10_HUMAN U3 small nucleolar ribonucleoprotein protein MPP10 OS=Homo sapiens GN=MPHOSPH10 PE=1 SV=2	sp|O00566|MPP10_HUMAN	O00566	6	78.863	NA	NA	NA
>sp|O14787|TNPO2_HUMAN Transportin-2 OS=Homo sapiens GN=TNPO2 PE=1 SV=3	sp|O14787|TNPO2_HUMAN	O14787	11	101.39	NA	NA	NA
>sp|O14972|DSCR3_HUMAN Down syndrome critical region protein 3 OS=Homo sapiens GN=DSCR3 PE=2 SV=1	sp|O14972|DSCR3_HUMAN	O14972	6	33.01	NA	NA	NA
>sp|O15056|SYNJ2_HUMAN Synaptojanin-2 OS=Homo sapiens GN=SYNJ2 PE=1 SV=3	sp|O15056|SYNJ2_HUMAN	O15056	12	165.54	NA	NA	NA
>sp|O43556|SGCE_HUMAN Epsilon-sarcoglycan OS=Homo sapiens GN=SGCE PE=1 SV=6	sp|O43556|SGCE_HUMAN	O43556	1	49.85	NA	NA	NA
>sp|O43768|ENSA_HUMAN Alpha-endosulfine OS=Homo sapiens GN=ENSA PE=1 SV=1	sp|O43768|ENSA_HUMAN	O43768	7	13.389	NA	NA	NA
>sp|O43819|SCO2_HUMAN Protein SCO2 homolog, mitochondrial OS=Homo sapiens GN=SCO2 PE=1 SV=3	sp|O43819|SCO2_HUMAN	O43819	2	29.81	NA	NA	NA
>sp|O43823|AKAP8_HUMAN A-kinase anchor protein 8 OS=Homo sapiens GN=AKAP8 PE=1 SV=1	sp|O43823|AKAP8_HUMAN	O43823	3	76.107	NA	NA	NA
>sp|O60292|SI1L3_HUMAN Signal-induced proliferation-associated 1-like protein 3 OS=Homo sapiens GN=SIPA1L3 PE=1 SV=3	sp|O60292|SI1L3_HUMAN	O60292	6	194.61	NA	NA	NA
>sp|O60476|MA1A2_HUMAN Mannosyl-oligosaccharide 1,2-alpha-mannosidase IB OS=Homo sapiens GN=MAN1A2 PE=1 SV=1	sp|O60476|MA1A2_HUMAN	O60476	5	73.003	NA	NA	NA
>sp|O60513|B4GT4_HUMAN Beta-1,4-galactosyltransferase 4 OS=Homo sapiens GN=B4GALT4 PE=1 SV=1	sp|O60513|B4GT4_HUMAN	O60513	4	40.041	NA	NA	NA
>sp|O60739|EIF1B_HUMAN Eukaryotic translation initiation factor 1b OS=Homo sapiens GN=EIF1B PE=1 SV=2	sp|O60739|EIF1B_HUMAN	O60739	9	12.823	NA	NA	NA
>sp|O75391|SPAG7_HUMAN Sperm-associated antigen 7 OS=Homo sapiens GN=SPAG7 PE=1 SV=2	sp|O75391|SPAG7_HUMAN	O75391	8	26.034	NA	NA	NA
>sp|O75438|NDUB1_HUMAN NADH dehydrogenase [ubiquinone] 1 beta subcomplex subunit 1 OS=Homo sapiens GN=NDUFB1 PE=1 SV=1	sp|O75438|NDUB1_HUMAN	O75438	3	6.9611	NA	NA	NA
>sp|O75607|NPM3_HUMAN Nucleoplasmin-3 OS=Homo sapiens GN=NPM3 PE=1 SV=3	sp|O75607|NPM3_HUMAN	O75607	3	19.343	NA	NA	NA
>sp|O75629|CREG1_HUMAN Protein CREG1 OS=Homo sapiens GN=CREG1 PE=1 SV=1	sp|O75629|CREG1_HUMAN	O75629	3	24.074	NA	NA	NA
>sp|O75683|SURF6_HUMAN Surfeit locus protein 6 OS=Homo sapiens GN=SURF6 PE=1 SV=3	sp|O75683|SURF6_HUMAN	O75683	5	41.45	NA	NA	NA
>sp|O75940|SPF30_HUMAN Survival of motor neuron-related-splicing factor 30 OS=Homo sapiens GN=SMNDC1 PE=1 SV=1	sp|O75940|SPF30_HUMAN	O75940	3	26.711	NA	NA	NA
>sp|O76061|STC2_HUMAN Stanniocalcin-2 OS=Homo sapiens GN=STC2 PE=1 SV=1	sp|O76061|STC2_HUMAN	O76061	5	33.248	NA	NA	NA
>sp|O95140|MFN2_HUMAN Mitofusin-2 OS=Homo sapiens GN=MFN2 PE=1 SV=3	sp|O95140|MFN2_HUMAN	O95140	8	86.401	NA	NA	NA
>sp|O95159|ZFPL1_HUMAN Zinc finger protein-like 1 OS=Homo sapiens GN=ZFPL1 PE=1 SV=2	sp|O95159|ZFPL1_HUMAN	O95159	5	34.114	NA	NA	NA
>sp|O95168|NDUB4_HUMAN NADH dehydrogenase [ubiquinone] 1 beta subcomplex subunit 4 OS=Homo sapiens GN=NDUFB4 PE=1 SV=3	sp|O95168|NDUB4_HUMAN	O95168	6	15.208	NA	NA	NA
>sp|O95182|NDUA7_HUMAN NADH dehydrogenase [ubiquinone] 1 alpha subcomplex subunit 7 OS=Homo sapiens GN=NDUFA7 PE=1 SV=3	sp|O95182|NDUA7_HUMAN	O95182	6	12.551	NA	NA	NA
>sp|O95218|ZRAB2_HUMAN Zinc finger Ran-binding domain-containing protein 2 OS=Homo sapiens GN=ZRANB2 PE=1 SV=2	sp|O95218|ZRAB2_HUMAN	O95218	7	37.404	NA	NA	NA
>sp|O95777|LSM8_HUMAN U6 snRNA-associated Sm-like protein LSm8 OS=Homo sapiens GN=LSM8 PE=1 SV=3	sp|O95777|LSM8_HUMAN	O95777	5	10.403	NA	NA	NA
>sp|P06702|S10A9_HUMAN Protein S100-A9 OS=Homo sapiens GN=S100A9 PE=1 SV=1	sp|P06702|S10A9_HUMAN	P06702	9	13.242	NA	NA	NA
>sp|P08651|NFIC_HUMAN Nuclear factor 1 C-type OS=Homo sapiens GN=NFIC PE=1 SV=2	sp|P08651|NFIC_HUMAN	P08651	4	55.674	NA	NA	NA
>sp|P11498|PYC_HUMAN Pyruvate carboxylase, mitochondrial OS=Homo sapiens GN=PC PE=1 SV=2	sp|P11498|PYC_HUMAN	P11498	6	129.63	NA	NA	NA
>sp|P12429|ANXA3_HUMAN Annexin A3 OS=Homo sapiens GN=ANXA3 PE=1 SV=3	sp|P12429|ANXA3_HUMAN	P12429	10	36.375	NA	NA	NA
>sp|P19404|NDUV2_HUMAN NADH dehydrogenase [ubiquinone] flavoprotein 2, mitochondrial OS=Homo sapiens GN=NDUFV2 PE=1 SV=2	sp|P19404|NDUV2_HUMAN	P19404	5	27.391	NA	NA	NA
>sp|P19838|NFKB1_HUMAN Nuclear factor NF-kappa-B p105 subunit OS=Homo sapiens GN=NFKB1 PE=1 SV=2	sp|P19838|NFKB1_HUMAN	P19838	10	105.35	NA	NA	NA
>sp|Q9UQ88|CD11A_HUMAN Cyclin-dependent kinase 11A OS=Homo sapiens GN=CDK11A PE=1 SV=4;>sp|P21127|CD11B_HUMAN Cyclin-dependent kinase 11B OS=Homo sapiens GN=CDK11B PE=1 SV=3	sp|Q9UQ88|CD11A_HUMAN;sp|P21127|CD11B_HUMAN	Q9UQ88	8	91.361	NA	NA	NA
>sp|P21359|NF1_HUMAN Neurofibromin OS=Homo sapiens GN=NF1 PE=1 SV=2	sp|P21359|NF1_HUMAN	P21359	3	319.37	NA	NA	NA
>sp|P21926|CD9_HUMAN CD9 antigen OS=Homo sapiens GN=CD9 PE=1 SV=4	sp|P21926|CD9_HUMAN	P21926	1	25.416	NA	NA	NA
>sp|P22692|IBP4_HUMAN Insulin-like growth factor-binding protein 4 OS=Homo sapiens GN=IGFBP4 PE=1 SV=2	sp|P22692|IBP4_HUMAN	P22692	3	27.934	NA	NA	NA
>sp|P29083|T2EA_HUMAN General transcription factor IIE subunit 1 OS=Homo sapiens GN=GTF2E1 PE=1 SV=2	sp|P29083|T2EA_HUMAN	P29083	3	49.452	NA	NA	NA
>sp|P31483|TIA1_HUMAN Nucleolysin TIA-1 isoform p40 OS=Homo sapiens GN=TIA1 PE=1 SV=3	sp|P31483|TIA1_HUMAN	P31483	7	42.963	NA	NA	NA
>sp|P33316|DUT_HUMAN Deoxyuridine 5-triphosphate nucleotidohydrolase, mitochondrial OS=Homo sapiens GN=DUT PE=1 SV=4	sp|P33316|DUT_HUMAN	P33316	4	26.563	NA	NA	NA
>sp|P33897|ABCD1_HUMAN ATP-binding cassette sub-family D member 1 OS=Homo sapiens GN=ABCD1 PE=1 SV=2	sp|P33897|ABCD1_HUMAN	P33897	3	82.936	NA	NA	NA
>sp|P41219|PERI_HUMAN Peripherin OS=Homo sapiens GN=PRPH PE=1 SV=2	sp|P41219|PERI_HUMAN	P41219	8	53.65	NA	NA	NA
>sp|P42330|AK1C3_HUMAN Aldo-keto reductase family 1 member C3 OS=Homo sapiens GN=AKR1C3 PE=1 SV=4	sp|P42330|AK1C3_HUMAN	P42330	10	36.853	NA	NA	NA
>sp|P42858|HD_HUMAN Huntingtin OS=Homo sapiens GN=HTT PE=1 SV=2	sp|P42858|HD_HUMAN	P42858	9	347.6	NA	NA	NA
>sp|P45379|TNNT2_HUMAN Troponin T, cardiac muscle OS=Homo sapiens GN=TNNT2 PE=1 SV=3	sp|P45379|TNNT2_HUMAN	P45379	3	35.923	NA	NA	NA
>sp|P45984|MK09_HUMAN Mitogen-activated protein kinase 9 OS=Homo sapiens GN=MAPK9 PE=1 SV=2	sp|P45984|MK09_HUMAN	P45984	4	48.139	NA	NA	NA
>sp|P45985|MP2K4_HUMAN Dual specificity mitogen-activated protein kinase kinase 4 OS=Homo sapiens GN=MAP2K4 PE=1 SV=1	sp|P45985|MP2K4_HUMAN	P45985	7	44.287	NA	NA	NA
>sp|P48426|PI42A_HUMAN Phosphatidylinositol 5-phosphate 4-kinase type-2 alpha OS=Homo sapiens GN=PIP4K2A PE=1 SV=2	sp|P48426|PI42A_HUMAN	P48426	10	46.224	NA	NA	NA
>sp|P49366|DHYS_HUMAN Deoxyhypusine synthase OS=Homo sapiens GN=DHPS PE=1 SV=1	sp|P49366|DHYS_HUMAN	P49366	7	40.97	NA	NA	NA
>sp|P49459|UBE2A_HUMAN Ubiquitin-conjugating enzyme E2 A OS=Homo sapiens GN=UBE2A PE=1 SV=2	sp|P49459|UBE2A_HUMAN	P49459	3	17.315	NA	NA	NA
>sp|P50135|HNMT_HUMAN Histamine N-methyltransferase OS=Homo sapiens GN=HNMT PE=1 SV=1	sp|P50135|HNMT_HUMAN	P50135	4	33.295	NA	NA	NA
>sp|P50750|CDK9_HUMAN Cyclin-dependent kinase 9 OS=Homo sapiens GN=CDK9 PE=1 SV=3	sp|P50750|CDK9_HUMAN	P50750	4	42.777	NA	NA	NA
>sp|P51580|TPMT_HUMAN Thiopurine S-methyltransferase OS=Homo sapiens GN=TPMT PE=1 SV=1	sp|P51580|TPMT_HUMAN	P51580	8	28.18	NA	NA	NA
>sp|P51617|IRAK1_HUMAN Interleukin-1 receptor-associated kinase 1 OS=Homo sapiens GN=IRAK1 PE=1 SV=2	sp|P51617|IRAK1_HUMAN	P51617	6	76.536	NA	NA	NA
>sp|P51808|DYLT3_HUMAN Dynein light chain Tctex-type 3 OS=Homo sapiens GN=DYNLT3 PE=1 SV=1	sp|P51808|DYLT3_HUMAN	P51808	4	13.062	NA	NA	NA
>sp|P52435|RPB11_HUMAN DNA-directed RNA polymerase II subunit RPB11-a OS=Homo sapiens GN=POLR2J PE=1 SV=1;>sp|Q9H1A7|RPB1C_HUMAN DNA-directed RNA polymerase II subunit RPB11-b2 OS=Homo sapiens GN=POLR2J3 PE=3 SV=1;>sp|Q9GZM3|RPB1B_HUMAN DNA-directed RNA po	sp|P52435|RPB11_HUMAN;sp|Q9H1A7|RPB1C_HUMAN;sp|Q9GZM3|RPB1B_HUMAN	P52435	6	13.293	NA	NA	NA
>sp|P56377|AP1S2_HUMAN AP-1 complex subunit sigma-2 OS=Homo sapiens GN=AP1S2 PE=1 SV=1	sp|P56377|AP1S2_HUMAN	P56377	3	18.615	NA	NA	NA
>sp|P60520|GBRL2_HUMAN Gamma-aminobutyric acid receptor-associated protein-like 2 OS=Homo sapiens GN=GABARAPL2 PE=1 SV=1	sp|P60520|GBRL2_HUMAN	P60520	6	13.667	NA	NA	NA
>sp|P63146|UBE2B_HUMAN Ubiquitin-conjugating enzyme E2 B OS=Homo sapiens GN=UBE2B PE=1 SV=1	sp|P63146|UBE2B_HUMAN	P63146	3	17.312	NA	NA	NA
>sp|P82675|RT05_HUMAN 28S ribosomal protein S5, mitochondrial OS=Homo sapiens GN=MRPS5 PE=1 SV=2	sp|P82675|RT05_HUMAN	P82675	3	48.006	NA	NA	NA
>sp|Q01196|RUNX1_HUMAN Runt-related transcription factor 1 OS=Homo sapiens GN=RUNX1 PE=1 SV=3	sp|Q01196|RUNX1_HUMAN	Q01196	5	48.736	NA	NA	NA
>sp|Q01780|EXOSX_HUMAN Exosome component 10 OS=Homo sapiens GN=EXOSC10 PE=1 SV=2	sp|Q01780|EXOSX_HUMAN	Q01780	3	100.83	NA	NA	NA
>sp|Q04724|TLE1_HUMAN Transducin-like enhancer protein 1 OS=Homo sapiens GN=TLE1 PE=1 SV=2;>sp|Q04727|TLE4_HUMAN Transducin-like enhancer protein 4 OS=Homo sapiens GN=TLE4 PE=1 SV=3;>sp|Q04725|TLE2_HUMAN Transducin-like enhancer protein 2 OS=Homo sapiens G	sp|Q04724|TLE1_HUMAN;sp|Q04727|TLE4_HUMAN;sp|Q04725|TLE2_HUMAN	Q04724	3	83.2	NA	NA	NA
>sp|Q08AD1|CAMP2_HUMAN Calmodulin-regulated spectrin-associated protein 2 OS=Homo sapiens GN=CAMSAP2 PE=1 SV=3	sp|Q08AD1|CAMP2_HUMAN	Q08AD1	7	168.09	NA	NA	NA
>sp|Q10472|GALT1_HUMAN Polypeptide N-acetylgalactosaminyltransferase 1 OS=Homo sapiens GN=GALNT1 PE=1 SV=1	sp|Q10472|GALT1_HUMAN	Q10472	9	64.218	NA	NA	NA
>sp|Q13153|PAK1_HUMAN Serine/threonine-protein kinase PAK 1 OS=Homo sapiens GN=PAK1 PE=1 SV=2	sp|Q13153|PAK1_HUMAN	Q13153	14	60.646	NA	NA	NA
>sp|Q13572|ITPK1_HUMAN Inositol-tetrakisphosphate 1-kinase OS=Homo sapiens GN=ITPK1 PE=1 SV=2	sp|Q13572|ITPK1_HUMAN	Q13572	3	45.621	NA	NA	NA
>sp|Q13795|ARFRP_HUMAN ADP-ribosylation factor-related protein 1 OS=Homo sapiens GN=ARFRP1 PE=1 SV=1	sp|Q13795|ARFRP_HUMAN	Q13795	4	22.614	NA	NA	NA
>sp|Q13835|PKP1_HUMAN Plakophilin-1 OS=Homo sapiens GN=PKP1 PE=1 SV=2	sp|Q13835|PKP1_HUMAN	Q13835	4	82.86	NA	NA	NA
>sp|Q14156|EFR3A_HUMAN Protein EFR3 homolog A OS=Homo sapiens GN=EFR3A PE=1 SV=2	sp|Q14156|EFR3A_HUMAN	Q14156	3	92.923	NA	NA	NA
>sp|Q14439|GP176_HUMAN Probable G-protein coupled receptor 176 OS=Homo sapiens GN=GPR176 PE=2 SV=1	sp|Q14439|GP176_HUMAN	Q14439	3	56.998	NA	NA	NA
>sp|Q14684|RRP1B_HUMAN Ribosomal RNA processing protein 1 homolog B OS=Homo sapiens GN=RRP1B PE=1 SV=3	sp|Q14684|RRP1B_HUMAN	Q14684	6	84.427	NA	NA	NA
>sp|Q14746|COG2_HUMAN Conserved oligomeric Golgi complex subunit 2 OS=Homo sapiens GN=COG2 PE=1 SV=1	sp|Q14746|COG2_HUMAN	Q14746	8	83.207	NA	NA	NA
>sp|Q14964|RB39A_HUMAN Ras-related protein Rab-39A OS=Homo sapiens GN=RAB39A PE=1 SV=2	sp|Q14964|RB39A_HUMAN	Q14964	2	25.006	NA	NA	NA
>sp|Q15050|RRS1_HUMAN Ribosome biogenesis regulatory protein homolog OS=Homo sapiens GN=RRS1 PE=1 SV=2	sp|Q15050|RRS1_HUMAN	Q15050	12	41.193	NA	NA	NA
>sp|Q15061|WDR43_HUMAN WD repeat-containing protein 43 OS=Homo sapiens GN=WDR43 PE=1 SV=3	sp|Q15061|WDR43_HUMAN	Q15061	8	74.89	NA	NA	NA
>sp|Q15262|PTPRK_HUMAN Receptor-type tyrosine-protein phosphatase kappa OS=Homo sapiens GN=PTPRK PE=1 SV=2	sp|Q15262|PTPRK_HUMAN	Q15262	5	162.1	NA	NA	NA
>sp|Q15274|NADC_HUMAN Nicotinate-nucleotide pyrophosphorylase [carboxylating] OS=Homo sapiens GN=QPRT PE=1 SV=3	sp|Q15274|NADC_HUMAN	Q15274	3	30.845	NA	NA	NA
>sp|Q29RF7|PDS5A_HUMAN Sister chromatid cohesion protein PDS5 homolog A OS=Homo sapiens GN=PDS5A PE=1 SV=1	sp|Q29RF7|PDS5A_HUMAN	Q29RF7	11	150.83	NA	NA	NA
>sp|Q2TAA5|ALG11_HUMAN GDP-Man:Man(3)GlcNAc(2)-PP-Dol alpha-1,2-mannosyltransferase OS=Homo sapiens GN=ALG11 PE=1 SV=2	sp|Q2TAA5|ALG11_HUMAN	Q2TAA5	5	55.65	NA	NA	NA
>sp|Q49A26|GLYR1_HUMAN Putative oxidoreductase GLYR1 OS=Homo sapiens GN=GLYR1 PE=1 SV=3	sp|Q49A26|GLYR1_HUMAN	Q49A26	5	60.556	NA	NA	NA
>sp|Q5JTZ9|SYAM_HUMAN Alanine--tRNA ligase, mitochondrial OS=Homo sapiens GN=AARS2 PE=1 SV=1	sp|Q5JTZ9|SYAM_HUMAN	Q5JTZ9	3	107.34	NA	NA	NA
>sp|Q5R372|RBG1L_HUMAN Rab GTPase-activating protein 1-like OS=Homo sapiens GN=RABGAP1L PE=1 SV=1	sp|Q5R372|RBG1L_HUMAN	Q5R372	5	92.512	NA	NA	NA
>sp|Q5RI15|COX20_HUMAN Cytochrome c oxidase protein 20 homolog OS=Homo sapiens GN=COX20 PE=1 SV=2	sp|Q5RI15|COX20_HUMAN	Q5RI15	3	13.291	NA	NA	NA
>sp|Q5T2E6|CJ076_HUMAN UPF0668 protein C10orf76 OS=Homo sapiens GN=C10orf76 PE=2 SV=1	sp|Q5T2E6|CJ076_HUMAN	Q5T2E6	4	78.71	NA	NA	NA
>sp|Q5T750|XP32_HUMAN Skin-specific protein 32 OS=Homo sapiens GN=XP32 PE=1 SV=1	sp|Q5T750|XP32_HUMAN	Q5T750	1	26.238	NA	NA	NA
>sp|Q5TDH0|DDI2_HUMAN Protein DDI1 homolog 2 OS=Homo sapiens GN=DDI2 PE=1 SV=1	sp|Q5TDH0|DDI2_HUMAN	Q5TDH0	3	44.522	NA	NA	NA
>sp|Q5VU43|MYOME_HUMAN Myomegalin OS=Homo sapiens GN=PDE4DIP PE=1 SV=1	sp|Q5VU43|MYOME_HUMAN	Q5VU43	12	265.08	NA	NA	NA
>sp|Q641Q2|FA21A_HUMAN WASH complex subunit FAM21A OS=Homo sapiens GN=FAM21A PE=1 SV=3	sp|Q641Q2|FA21A_HUMAN	Q641Q2	28	147.18	NA	NA	NA
>sp|Q6IAN0|DRS7B_HUMAN Dehydrogenase/reductase SDR family member 7B OS=Homo sapiens GN=DHRS7B PE=1 SV=2	sp|Q6IAN0|DRS7B_HUMAN	Q6IAN0	4	35.119	NA	NA	NA
>sp|Q6IQ49|SDE2_HUMAN Protein SDE2 homolog OS=Homo sapiens GN=SDE2 PE=1 SV=1	sp|Q6IQ49|SDE2_HUMAN	Q6IQ49	3	49.741	NA	NA	NA
>sp|Q6P179|ERAP2_HUMAN Endoplasmic reticulum aminopeptidase 2 OS=Homo sapiens GN=ERAP2 PE=1 SV=2	sp|Q6P179|ERAP2_HUMAN	Q6P179	6	110.46	NA	NA	NA
>sp|Q6P1M0|S27A4_HUMAN Long-chain fatty acid transport protein 4 OS=Homo sapiens GN=SLC27A4 PE=1 SV=1	sp|Q6P1M0|S27A4_HUMAN	Q6P1M0	5	72.063	NA	NA	NA
>sp|Q6P1N9|TATD1_HUMAN Putative deoxyribonuclease TATDN1 OS=Homo sapiens GN=TATDN1 PE=1 SV=2	sp|Q6P1N9|TATD1_HUMAN	Q6P1N9	5	33.601	NA	NA	NA
>sp|Q6XE24|RBMS3_HUMAN RNA-binding motif, single-stranded-interacting protein 3 OS=Homo sapiens GN=RBMS3 PE=1 SV=1	sp|Q6XE24|RBMS3_HUMAN	Q6XE24	7	47.839	NA	NA	NA
>sp|Q6Y288|B3GLT_HUMAN Beta-1,3-glucosyltransferase OS=Homo sapiens GN=B3GLCT PE=1 SV=2	sp|Q6Y288|B3GLT_HUMAN	Q6Y288	5	56.563	NA	NA	NA
>sp|Q6ZT12|UBR3_HUMAN E3 ubiquitin-protein ligase UBR3 OS=Homo sapiens GN=UBR3 PE=2 SV=2	sp|Q6ZT12|UBR3_HUMAN	Q6ZT12	4	212.43	NA	NA	NA
>sp|Q70IA6|MOB2_HUMAN MOB kinase activator 2 OS=Homo sapiens GN=MOB2 PE=1 SV=1	sp|Q70IA6|MOB2_HUMAN	Q70IA6	3	26.926	NA	NA	NA
>sp|Q7L099|RUFY3_HUMAN Protein RUFY3 OS=Homo sapiens GN=RUFY3 PE=1 SV=1	sp|Q7L099|RUFY3_HUMAN	Q7L099	9	52.964	NA	NA	NA
>sp|Q7Z7H8|RM10_HUMAN 39S ribosomal protein L10, mitochondrial OS=Homo sapiens GN=MRPL10 PE=1 SV=3	sp|Q7Z7H8|RM10_HUMAN	Q7Z7H8	2	29.282	NA	NA	NA
>sp|Q86TB9|PATL1_HUMAN Protein PAT1 homolog 1 OS=Homo sapiens GN=PATL1 PE=1 SV=2	sp|Q86TB9|PATL1_HUMAN	Q86TB9	3	86.849	NA	NA	NA
>sp|Q86WV6|STING_HUMAN Stimulator of interferon genes protein OS=Homo sapiens GN=TMEM173 PE=1 SV=1	sp|Q86WV6|STING_HUMAN	Q86WV6	5	42.192	NA	NA	NA
>sp|Q86YP4|P66A_HUMAN Transcriptional repressor p66-alpha OS=Homo sapiens GN=GATAD2A PE=1 SV=1	sp|Q86YP4|P66A_HUMAN	Q86YP4	5	68.062	NA	NA	NA
>sp|Q8IX30|SCUB3_HUMAN Signal peptide, CUB and EGF-like domain-containing protein 3 OS=Homo sapiens GN=SCUBE3 PE=1 SV=1	sp|Q8IX30|SCUB3_HUMAN	Q8IX30	5	109.28	NA	NA	NA
>sp|Q8IYB1|M21D2_HUMAN Protein MB21D2 OS=Homo sapiens GN=MB21D2 PE=1 SV=3	sp|Q8IYB1|M21D2_HUMAN	Q8IYB1	3	55.8	NA	NA	NA
>sp|Q8IYB5|SMAP1_HUMAN Stromal membrane-associated protein 1 OS=Homo sapiens GN=SMAP1 PE=1 SV=2	sp|Q8IYB5|SMAP1_HUMAN	Q8IYB5	4	50.386	NA	NA	NA
>sp|Q8IYT4|KATL2_HUMAN Katanin p60 ATPase-containing subunit A-like 2 OS=Homo sapiens GN=KATNAL2 PE=2 SV=3	sp|Q8IYT4|KATL2_HUMAN	Q8IYT4	1	61.252	NA	NA	NA
>sp|Q8N4H5|TOM5_HUMAN Mitochondrial import receptor subunit TOM5 homolog OS=Homo sapiens GN=TOMM5 PE=1 SV=1	sp|Q8N4H5|TOM5_HUMAN	Q8N4H5	4	6.0352	NA	NA	NA
>sp|Q8N5B7|CERS5_HUMAN Ceramide synthase 5 OS=Homo sapiens GN=CERS5 PE=2 SV=1	sp|Q8N5B7|CERS5_HUMAN	Q8N5B7	4	45.752	NA	NA	NA
>sp|Q8N8N7|PTGR2_HUMAN Prostaglandin reductase 2 OS=Homo sapiens GN=PTGR2 PE=1 SV=1	sp|Q8N8N7|PTGR2_HUMAN	Q8N8N7	3	38.499	NA	NA	NA
>sp|Q8NB90|SPAT5_HUMAN Spermatogenesis-associated protein 5 OS=Homo sapiens GN=SPATA5 PE=1 SV=3	sp|Q8NB90|SPAT5_HUMAN	Q8NB90	7	97.903	NA	NA	NA
>sp|Q8NEN9|PDZD8_HUMAN PDZ domain-containing protein 8 OS=Homo sapiens GN=PDZD8 PE=1 SV=1	sp|Q8NEN9|PDZD8_HUMAN	Q8NEN9	4	128.56	NA	NA	NA
>sp|Q8NFH3|NUP43_HUMAN Nucleoporin Nup43 OS=Homo sapiens GN=NUP43 PE=1 SV=1	sp|Q8NFH3|NUP43_HUMAN	Q8NFH3	6	42.15	NA	NA	NA
>sp|Q8NHV4|NEDD1_HUMAN Protein NEDD1 OS=Homo sapiens GN=NEDD1 PE=1 SV=1	sp|Q8NHV4|NEDD1_HUMAN	Q8NHV4	5	71.965	NA	NA	NA
>sp|Q8TB03|CX038_HUMAN Uncharacterized protein CXorf38 OS=Homo sapiens GN=CXorf38 PE=1 SV=1	sp|Q8TB03|CX038_HUMAN	Q8TB03	4	36.67	NA	NA	NA
>sp|Q8TB72|PUM2_HUMAN Pumilio homolog 2 OS=Homo sapiens GN=PUM2 PE=1 SV=2	sp|Q8TB72|PUM2_HUMAN	Q8TB72	7	114.21	NA	NA	NA
>sp|Q8TBC5|ZSC18_HUMAN Zinc finger and SCAN domain-containing protein 18 OS=Homo sapiens GN=ZSCAN18 PE=2 SV=2	sp|Q8TBC5|ZSC18_HUMAN	Q8TBC5	4	54.803	NA	NA	NA
>sp|Q8TCS8|PNPT1_HUMAN Polyribonucleotide nucleotidyltransferase 1, mitochondrial OS=Homo sapiens GN=PNPT1 PE=1 SV=2	sp|Q8TCS8|PNPT1_HUMAN	Q8TCS8	8	85.95	NA	NA	NA
>sp|Q8WUF5|IASPP_HUMAN RelA-associated inhibitor OS=Homo sapiens GN=PPP1R13L PE=1 SV=4	sp|Q8WUF5|IASPP_HUMAN	Q8WUF5	8	89.09	NA	NA	NA
>sp|Q96B23|CR025_HUMAN Uncharacterized protein C18orf25 OS=Homo sapiens GN=C18orf25 PE=1 SV=2	sp|Q96B23|CR025_HUMAN	Q96B23	4	43.324	NA	NA	NA
>sp|Q96B45|CJ032_HUMAN UPF0693 protein C10orf32 OS=Homo sapiens GN=C10orf32 PE=3 SV=1	sp|Q96B45|CJ032_HUMAN	Q96B45	5	11.564	NA	NA	NA
>sp|Q96BQ5|CC127_HUMAN Coiled-coil domain-containing protein 127 OS=Homo sapiens GN=CCDC127 PE=1 SV=1	sp|Q96BQ5|CC127_HUMAN	Q96BQ5	2	30.834	NA	NA	NA
>sp|Q96F07|CYFP2_HUMAN Cytoplasmic FMR1-interacting protein 2 OS=Homo sapiens GN=CYFIP2 PE=1 SV=2	sp|Q96F07|CYFP2_HUMAN	Q96F07	17	148.4	NA	NA	NA
>sp|Q96F24|NRBF2_HUMAN Nuclear receptor-binding factor 2 OS=Homo sapiens GN=NRBF2 PE=1 SV=1	sp|Q96F24|NRBF2_HUMAN	Q96F24	4	32.377	NA	NA	NA
>sp|Q96FS4|SIPA1_HUMAN Signal-induced proliferation-associated protein 1 OS=Homo sapiens GN=SIPA1 PE=1 SV=1	sp|Q96FS4|SIPA1_HUMAN	Q96FS4	4	112.15	NA	NA	NA
>sp|Q96GP6|SREC2_HUMAN Scavenger receptor class F member 2 OS=Homo sapiens GN=SCARF2 PE=1 SV=4	sp|Q96GP6|SREC2_HUMAN	Q96GP6	4	92.478	NA	NA	NA
>sp|Q96H20|SNF8_HUMAN Vacuolar-sorting protein SNF8 OS=Homo sapiens GN=SNF8 PE=1 SV=1	sp|Q96H20|SNF8_HUMAN	Q96H20	4	28.864	NA	NA	NA
>sp|Q96HW7|INT4_HUMAN Integrator complex subunit 4 OS=Homo sapiens GN=INTS4 PE=1 SV=2	sp|Q96HW7|INT4_HUMAN	Q96HW7	2	108.17	NA	NA	NA
>sp|Q96K37|S35E1_HUMAN Solute carrier family 35 member E1 OS=Homo sapiens GN=SLC35E1 PE=1 SV=2	sp|Q96K37|S35E1_HUMAN	Q96K37	3	44.772	NA	NA	NA
>sp|Q96Q15|SMG1_HUMAN Serine/threonine-protein kinase SMG1 OS=Homo sapiens GN=SMG1 PE=1 SV=3	sp|Q96Q15|SMG1_HUMAN	Q96Q15	7	410.5	NA	NA	NA
>sp|Q96S19|CP013_HUMAN UPF0585 protein C16orf13 OS=Homo sapiens GN=C16orf13 PE=1 SV=2	sp|Q96S19|CP013_HUMAN	Q96S19	4	22.578	NA	NA	NA
>sp|Q96SB4|SRPK1_HUMAN SRSF protein kinase 1 OS=Homo sapiens GN=SRPK1 PE=1 SV=2	sp|Q96SB4|SRPK1_HUMAN	Q96SB4	4	74.324	NA	NA	NA
>sp|Q96T23|RSF1_HUMAN Remodeling and spacing factor 1 OS=Homo sapiens GN=RSF1 PE=1 SV=2	sp|Q96T23|RSF1_HUMAN	Q96T23	4	163.82	NA	NA	NA
>sp|Q99704|DOK1_HUMAN Docking protein 1 OS=Homo sapiens GN=DOK1 PE=1 SV=1	sp|Q99704|DOK1_HUMAN	Q99704	10	52.391	NA	NA	NA
>sp|Q99755|PI51A_HUMAN Phosphatidylinositol 4-phosphate 5-kinase type-1 alpha OS=Homo sapiens GN=PIP5K1A PE=1 SV=1	sp|Q99755|PI51A_HUMAN	Q99755	10	62.633	NA	NA	NA
>sp|Q99933|BAG1_HUMAN BAG family molecular chaperone regulator 1 OS=Homo sapiens GN=BAG1 PE=1 SV=4	sp|Q99933|BAG1_HUMAN	Q99933	3	38.778	NA	NA	NA
>sp|Q9BRP1|PDD2L_HUMAN Programmed cell death protein 2-like OS=Homo sapiens GN=PDCD2L PE=1 SV=1	sp|Q9BRP1|PDD2L_HUMAN	Q9BRP1	2	39.416	NA	NA	NA
>sp|Q9BRP4|PAAF1_HUMAN Proteasomal ATPase-associated factor 1 OS=Homo sapiens GN=PAAF1 PE=1 SV=2	sp|Q9BRP4|PAAF1_HUMAN	Q9BRP4	5	42.19	NA	NA	NA
>sp|Q9BT73|PSMG3_HUMAN Proteasome assembly chaperone 3 OS=Homo sapiens GN=PSMG3 PE=1 SV=1	sp|Q9BT73|PSMG3_HUMAN	Q9BT73	3	13.104	NA	NA	NA
>sp|Q9BTD8|RBM42_HUMAN RNA-binding protein 42 OS=Homo sapiens GN=RBM42 PE=1 SV=1	sp|Q9BTD8|RBM42_HUMAN	Q9BTD8	4	50.413	NA	NA	NA
>sp|Q9BUH6|PAXX_HUMAN Protein PAXX OS=Homo sapiens GN=C9orf142 PE=1 SV=2	sp|Q9BUH6|PAXX_HUMAN	Q9BUH6	6	21.639	NA	NA	NA
>sp|Q9BVC4|LST8_HUMAN Target of rapamycin complex subunit LST8 OS=Homo sapiens GN=MLST8 PE=1 SV=1	sp|Q9BVC4|LST8_HUMAN	Q9BVC4	5	35.876	NA	NA	NA
>sp|Q9BVG9|PTSS2_HUMAN Phosphatidylserine synthase 2 OS=Homo sapiens GN=PTDSS2 PE=1 SV=1	sp|Q9BVG9|PTSS2_HUMAN	Q9BVG9	4	56.252	NA	NA	NA
>sp|Q9BVJ6|UT14A_HUMAN U3 small nucleolar RNA-associated protein 14 homolog A OS=Homo sapiens GN=UTP14A PE=1 SV=1	sp|Q9BVJ6|UT14A_HUMAN	Q9BVJ6	6	87.977	NA	NA	NA
>sp|Q9BVM2|DPCD_HUMAN Protein DPCD OS=Homo sapiens GN=DPCD PE=1 SV=2	sp|Q9BVM2|DPCD_HUMAN	Q9BVM2	3	23.239	NA	NA	NA
>sp|Q9BXV9|CN142_HUMAN Uncharacterized protein C14orf142 OS=Homo sapiens GN=C14orf142 PE=1 SV=2	sp|Q9BXV9|CN142_HUMAN	Q9BXV9	2	10.859	NA	NA	NA
>sp|Q9BYD3|RM04_HUMAN 39S ribosomal protein L4, mitochondrial OS=Homo sapiens GN=MRPL4 PE=1 SV=1	sp|Q9BYD3|RM04_HUMAN	Q9BYD3	4	34.919	NA	NA	NA
>sp|Q9C0B5|ZDHC5_HUMAN Palmitoyltransferase ZDHHC5 OS=Homo sapiens GN=ZDHHC5 PE=1 SV=2	sp|Q9C0B5|ZDHC5_HUMAN	Q9C0B5	4	77.544	NA	NA	NA
>sp|Q9C0E2|XPO4_HUMAN Exportin-4 OS=Homo sapiens GN=XPO4 PE=1 SV=2	sp|Q9C0E2|XPO4_HUMAN	Q9C0E2	6	130.14	NA	NA	NA
>sp|Q9H019|MFR1L_HUMAN Mitochondrial fission regulator 1-like OS=Homo sapiens GN=MTFR1L PE=1 SV=2	sp|Q9H019|MFR1L_HUMAN	Q9H019	3	31.957	NA	NA	NA
>sp|Q9H078|CLPB_HUMAN Caseinolytic peptidase B protein homolog OS=Homo sapiens GN=CLPB PE=1 SV=1	sp|Q9H078|CLPB_HUMAN	Q9H078	4	78.728	NA	NA	NA
>sp|Q9H0L4|CSTFT_HUMAN Cleavage stimulation factor subunit 2 tau variant OS=Homo sapiens GN=CSTF2T PE=1 SV=1	sp|Q9H0L4|CSTFT_HUMAN	Q9H0L4	8	64.436	NA	NA	NA
>sp|Q9H1Y0|ATG5_HUMAN Autophagy protein 5 OS=Homo sapiens GN=ATG5 PE=1 SV=2	sp|Q9H1Y0|ATG5_HUMAN	Q9H1Y0	4	32.447	NA	NA	NA
>sp|Q9H2J4|PDCL3_HUMAN Phosducin-like protein 3 OS=Homo sapiens GN=PDCL3 PE=1 SV=1	sp|Q9H2J4|PDCL3_HUMAN	Q9H2J4	4	27.614	NA	NA	NA
>sp|Q9H2V7|SPNS1_HUMAN Protein spinster homolog 1 OS=Homo sapiens GN=SPNS1 PE=1 SV=1	sp|Q9H2V7|SPNS1_HUMAN	Q9H2V7	3	56.629	NA	NA	NA
>sp|Q9H3F6|BACD3_HUMAN BTB/POZ domain-containing adapter for CUL3-mediated RhoA degradation protein 3 OS=Homo sapiens GN=KCTD10 PE=1 SV=1	sp|Q9H3F6|BACD3_HUMAN	Q9H3F6	4	35.432	NA	NA	NA
>sp|Q9H845|ACAD9_HUMAN Acyl-CoA dehydrogenase family member 9, mitochondrial OS=Homo sapiens GN=ACAD9 PE=1 SV=1	sp|Q9H845|ACAD9_HUMAN	Q9H845	11	68.76	NA	NA	NA
>sp|Q9H8T0|AKTIP_HUMAN AKT-interacting protein OS=Homo sapiens GN=AKTIP PE=1 SV=1	sp|Q9H8T0|AKTIP_HUMAN	Q9H8T0	4	33.128	NA	NA	NA
>sp|Q9HCE1|MOV10_HUMAN Putative helicase MOV-10 OS=Homo sapiens GN=MOV10 PE=1 SV=2	sp|Q9HCE1|MOV10_HUMAN	Q9HCE1	7	113.67	NA	NA	NA
>sp|Q9NRW1|RAB6B_HUMAN Ras-related protein Rab-6B OS=Homo sapiens GN=RAB6B PE=1 SV=1	sp|Q9NRW1|RAB6B_HUMAN	Q9NRW1	11	23.461	NA	NA	NA
>sp|Q9NVH0|EXD2_HUMAN Exonuclease 3-5 domain-containing protein 2 OS=Homo sapiens GN=EXD2 PE=1 SV=2	sp|Q9NVH0|EXD2_HUMAN	Q9NVH0	3	70.352	NA	NA	NA
>sp|Q9NWB6|ARGL1_HUMAN Arginine and glutamate-rich protein 1 OS=Homo sapiens GN=ARGLU1 PE=1 SV=1	sp|Q9NWB6|ARGL1_HUMAN	Q9NWB6	6	33.216	NA	NA	NA
>sp|Q9NYB0|TE2IP_HUMAN Telomeric repeat-binding factor 2-interacting protein 1 OS=Homo sapiens GN=TERF2IP PE=1 SV=1	sp|Q9NYB0|TE2IP_HUMAN	Q9NYB0	5	44.259	NA	NA	NA
>sp|Q9NZ45|CISD1_HUMAN CDGSH iron-sulfur domain-containing protein 1 OS=Homo sapiens GN=CISD1 PE=1 SV=1	sp|Q9NZ45|CISD1_HUMAN	Q9NZ45	2	12.199	NA	NA	NA
>sp|Q9NZM5|GSCR2_HUMAN Glioma tumor suppressor candidate region gene 2 protein OS=Homo sapiens GN=GLTSCR2 PE=1 SV=2	sp|Q9NZM5|GSCR2_HUMAN	Q9NZM5	7	54.389	NA	NA	NA
>sp|Q9NZR1|TMOD2_HUMAN Tropomodulin-2 OS=Homo sapiens GN=TMOD2 PE=1 SV=1	sp|Q9NZR1|TMOD2_HUMAN	Q9NZR1	6	39.595	NA	NA	NA
>sp|Q9P265|DIP2B_HUMAN Disco-interacting protein 2 homolog B OS=Homo sapiens GN=DIP2B PE=1 SV=3	sp|Q9P265|DIP2B_HUMAN	Q9P265	12	171.49	NA	NA	NA
>sp|Q9P2I0|CPSF2_HUMAN Cleavage and polyadenylation specificity factor subunit 2 OS=Homo sapiens GN=CPSF2 PE=1 SV=2	sp|Q9P2I0|CPSF2_HUMAN	Q9P2I0	6	88.486	NA	NA	NA
>sp|Q9UEU0|VTI1B_HUMAN Vesicle transport through interaction with t-SNAREs homolog 1B OS=Homo sapiens GN=VTI1B PE=1 SV=3	sp|Q9UEU0|VTI1B_HUMAN	Q9UEU0	9	26.688	NA	NA	NA
>sp|Q9UEW8|STK39_HUMAN STE20/SPS1-related proline-alanine-rich protein kinase OS=Homo sapiens GN=STK39 PE=1 SV=3	sp|Q9UEW8|STK39_HUMAN	Q9UEW8	7	59.473	NA	NA	NA
>sp|Q9UHR5|S30BP_HUMAN SAP30-binding protein OS=Homo sapiens GN=SAP30BP PE=1 SV=1	sp|Q9UHR5|S30BP_HUMAN	Q9UHR5	3	33.87	NA	NA	NA
>sp|Q9UI09|NDUAC_HUMAN NADH dehydrogenase [ubiquinone] 1 alpha subcomplex subunit 12 OS=Homo sapiens GN=NDUFA12 PE=1 SV=1	sp|Q9UI09|NDUAC_HUMAN	Q9UI09	9	17.114	NA	NA	NA
>sp|Q9UJ14|GGT7_HUMAN Gamma-glutamyltransferase 7 OS=Homo sapiens GN=GGT7 PE=1 SV=2	sp|Q9UJ14|GGT7_HUMAN	Q9UJ14	2	70.466	NA	NA	NA
>sp|Q9UKG9|OCTC_HUMAN Peroxisomal carnitine O-octanoyltransferase OS=Homo sapiens GN=CROT PE=1 SV=2	sp|Q9UKG9|OCTC_HUMAN	Q9UKG9	5	70.178	NA	NA	NA
>sp|Q9UKM7|MA1B1_HUMAN Endoplasmic reticulum mannosyl-oligosaccharide 1,2-alpha-mannosidase OS=Homo sapiens GN=MAN1B1 PE=1 SV=2	sp|Q9UKM7|MA1B1_HUMAN	Q9UKM7	6	79.579	NA	NA	NA
>sp|Q9UL54|TAOK2_HUMAN Serine/threonine-protein kinase TAO2 OS=Homo sapiens GN=TAOK2 PE=1 SV=2	sp|Q9UL54|TAOK2_HUMAN	Q9UL54	7	138.25	NA	NA	NA
>sp|Q9ULH0|KDIS_HUMAN Kinase D-interacting substrate of 220 kDa OS=Homo sapiens GN=KIDINS220 PE=1 SV=3	sp|Q9ULH0|KDIS_HUMAN	Q9ULH0	15	196.54	NA	NA	NA
>sp|Q9ULX3|NOB1_HUMAN RNA-binding protein NOB1 OS=Homo sapiens GN=NOB1 PE=1 SV=1	sp|Q9ULX3|NOB1_HUMAN	Q9ULX3	6	46.674	NA	NA	NA
>sp|Q9ULZ3|ASC_HUMAN Apoptosis-associated speck-like protein containing a CARD OS=Homo sapiens GN=PYCARD PE=1 SV=2	sp|Q9ULZ3|ASC_HUMAN	Q9ULZ3	4	21.627	NA	NA	NA
>sp|Q9UNH6|SNX7_HUMAN Sorting nexin-7 OS=Homo sapiens GN=SNX7 PE=1 SV=1	sp|Q9UNH6|SNX7_HUMAN	Q9UNH6	4	45.302	NA	NA	NA
>sp|Q9UNP9|PPIE_HUMAN Peptidyl-prolyl cis-trans isomerase E OS=Homo sapiens GN=PPIE PE=1 SV=1	sp|Q9UNP9|PPIE_HUMAN	Q9UNP9	3	33.43	NA	NA	NA
>sp|Q9UPQ9|TNR6B_HUMAN Trinucleotide repeat-containing gene 6B protein OS=Homo sapiens GN=TNRC6B PE=1 SV=4	sp|Q9UPQ9|TNR6B_HUMAN	Q9UPQ9	2	194	NA	NA	NA
>sp|Q9Y2H1|ST38L_HUMAN Serine/threonine-protein kinase 38-like OS=Homo sapiens GN=STK38L PE=1 SV=3	sp|Q9Y2H1|ST38L_HUMAN	Q9Y2H1	9	54.002	NA	NA	NA
>sp|Q9Y2L9|LRCH1_HUMAN Leucine-rich repeat and calponin homology domain-containing protein 1 OS=Homo sapiens GN=LRCH1 PE=1 SV=3	sp|Q9Y2L9|LRCH1_HUMAN	Q9Y2L9	3	80.874	NA	NA	NA
>sp|Q9Y3T9|NOC2L_HUMAN Nucleolar complex protein 2 homolog OS=Homo sapiens GN=NOC2L PE=1 SV=4	sp|Q9Y3T9|NOC2L_HUMAN	Q9Y3T9	12	84.918	NA	NA	NA
>sp|Q9Y3Z3|SAMH1_HUMAN Deoxynucleoside triphosphate triphosphohydrolase SAMHD1 OS=Homo sapiens GN=SAMHD1 PE=1 SV=2	sp|Q9Y3Z3|SAMH1_HUMAN	Q9Y3Z3	6	72.2	NA	NA	NA
>sp|Q9Y496|KIF3A_HUMAN Kinesin-like protein KIF3A OS=Homo sapiens GN=KIF3A PE=1 SV=4	sp|Q9Y496|KIF3A_HUMAN	Q9Y496	10	80.04	NA	NA	NA
>sp|Q9Y4P8|WIPI2_HUMAN WD repeat domain phosphoinositide-interacting protein 2 OS=Homo sapiens GN=WIPI2 PE=1 SV=1	sp|Q9Y4P8|WIPI2_HUMAN	Q9Y4P8	2	49.408	NA	NA	NA
>sp|Q9Y5Q9|TF3C3_HUMAN General transcription factor 3C polypeptide 3 OS=Homo sapiens GN=GTF3C3 PE=1 SV=1	sp|Q9Y5Q9|TF3C3_HUMAN	Q9Y5Q9	2	101.27	NA	NA	NA
>sp|Q9Y5U2|TSSC4_HUMAN Protein TSSC4 OS=Homo sapiens GN=TSSC4 PE=1 SV=3	sp|Q9Y5U2|TSSC4_HUMAN	Q9Y5U2	4	34.325	NA	NA	NA
>sp|Q9Y6D5|BIG2_HUMAN Brefeldin A-inhibited guanine nucleotide-exchange protein 2 OS=Homo sapiens GN=ARFGEF2 PE=1 SV=3	sp|Q9Y6D5|BIG2_HUMAN	Q9Y6D5	9	202.04	NA	NA	NA
>sp|Q9Y6G5|COMDA_HUMAN COMM domain-containing protein 10 OS=Homo sapiens GN=COMMD10 PE=1 SV=1	sp|Q9Y6G5|COMDA_HUMAN	Q9Y6G5	4	22.966	NA	NA	NA
>sp|Q8N9N2|ASCC1_HUMAN Activating signal cointegrator 1 complex subunit 1 OS=Homo sapiens GN=ASCC1 PE=1 SV=1	sp|Q8N9N2|ASCC1_HUMAN	Q8N9N2	6	45.509	0.708733	0.000150185	0.000665299
>sp|Q9NYM9|BET1L_HUMAN BET1-like protein OS=Homo sapiens GN=BET1L PE=1 SV=1	sp|Q9NYM9|BET1L_HUMAN	Q9NYM9	4	12.388	1.24883	0.000212725	0.000665299
>sp|O60259|KLK8_HUMAN Kallikrein-8 OS=Homo sapiens GN=KLK8 PE=1 SV=1	sp|O60259|KLK8_HUMAN	O60259	1	28.048	0.734884	0.00101935	0.00150123
>sp|P49184|DNSL1_HUMAN Deoxyribonuclease-1-like 1 OS=Homo sapiens GN=DNASE1L1 PE=1 SV=1	sp|P49184|DNSL1_HUMAN	P49184	5	33.892	0.654545	0.00085462	0.00150123
>sp|Q14956|GPNMB_HUMAN Transmembrane glycoprotein NMB OS=Homo sapiens GN=GPNMB PE=1 SV=2	sp|Q14956|GPNMB_HUMAN	Q14956	3	63.922	0.930846	0.00112974	0.00150123
>sp|Q9NQ50|RM40_HUMAN 39S ribosomal protein L40, mitochondrial OS=Homo sapiens GN=MRPL40 PE=1 SV=1	sp|Q9NQ50|RM40_HUMAN	Q9NQ50	4	24.49	1.25724	0.00116832	0.00150123
>sp|Q4VC31|CCD58_HUMAN Coiled-coil domain-containing protein 58 OS=Homo sapiens GN=CCDC58 PE=1 SV=1	sp|Q4VC31|CCD58_HUMAN	Q4VC31	5	16.62	0.589985	0.00188625	0.00210056
>sp|Q9H492|MLP3A_HUMAN Microtubule-associated proteins 1A/1B light chain 3A OS=Homo sapiens GN=MAP1LC3A PE=1 SV=2	sp|Q9H492|MLP3A_HUMAN	Q9H492	5	14.272	0.657437	0.00235896	0.0024628
>sp|Q9Y426|CU025_HUMAN C2 domain-containing protein 2 OS=Homo sapiens GN=C2CD2 PE=1 SV=2	sp|Q9Y426|CU025_HUMAN	Q9Y426	3	75.532	1.0294	0.00261344	0.00256798
>sp|Q5QJ74|TBCEL_HUMAN Tubulin-specific chaperone cofactor E-like protein OS=Homo sapiens GN=TBCEL PE=1 SV=2	sp|Q5QJ74|TBCEL_HUMAN	Q5QJ74	8	48.194	0.749861	0.00385619	0.00339026
>sp|P51884|LUM_HUMAN Lumican OS=Homo sapiens GN=LUM PE=1 SV=2	sp|P51884|LUM_HUMAN	P51884	8	38.429	0.665087	0.00498774	0.00396746
>sp|Q9Y399|RT02_HUMAN 28S ribosomal protein S2, mitochondrial OS=Homo sapiens GN=MRPS2 PE=1 SV=1	sp|Q9Y399|RT02_HUMAN	Q9Y399	2	33.249	0.847942	0.00649011	0.0045172
>sp|Q93062|RBPMS_HUMAN RNA-binding protein with multiple splicing OS=Homo sapiens GN=RBPMS PE=1 SV=1	sp|Q93062|RBPMS_HUMAN	Q93062	3	21.802	0.634364	0.0082771	0.00494328
>sp|Q96RN5|MED15_HUMAN Mediator of RNA polymerase II transcription subunit 15 OS=Homo sapiens GN=MED15 PE=1 SV=2	sp|Q96RN5|MED15_HUMAN	Q96RN5	5	86.753	0.591744	0.00828601	0.00494328
>sp|Q92879|CELF1_HUMAN CUGBP Elav-like family member 1 OS=Homo sapiens GN=CELF1 PE=1 SV=2	sp|Q92879|CELF1_HUMAN	Q92879	10	52.063	0.599664	0.00861469	0.00496215
>sp|Q9H1I8|ASCC2_HUMAN Activating signal cointegrator 1 complex subunit 2 OS=Homo sapiens GN=ASCC2 PE=1 SV=3	sp|Q9H1I8|ASCC2_HUMAN	Q9H1I8	9	86.359	0.597887	0.0117916	0.00647549
>sp|Q9HB40|RISC_HUMAN Retinoid-inducible serine carboxypeptidase OS=Homo sapiens GN=SCPEP1 PE=1 SV=1	sp|Q9HB40|RISC_HUMAN	Q9HB40	8	50.83	0.739922	0.0129792	0.00656995
>sp|P30536|TSPOA_HUMAN Translocator protein OS=Homo sapiens GN=TSPO PE=1 SV=3	sp|P30536|TSPOA_HUMAN	P30536	3	18.828	0.672376	0.017246	0.00720206
>sp|P84243|H33_HUMAN Histone H3.3 OS=Homo sapiens GN=H3F3A PE=1 SV=2	sp|P84243|H33_HUMAN	P84243	12	15.328	1.32351	0.014892	0.00720206
>sp|Q92839|HYAS1_HUMAN Hyaluronan synthase 1 OS=Homo sapiens GN=HAS1 PE=1 SV=2	sp|Q92839|HYAS1_HUMAN	Q92839	5	64.831	0.654705	0.0168354	0.00720206
>sp|Q9UPY3|DICER_HUMAN Endoribonuclease Dicer OS=Homo sapiens GN=DICER1 PE=1 SV=3	sp|Q9UPY3|DICER_HUMAN	Q9UPY3	5	218.68	0.838931	0.0166183	0.00720206
>sp|Q9Y4C2|TCAF1_HUMAN TRPM8 channel-associated factor 1 OS=Homo sapiens GN=TCAF1 PE=1 SV=3	sp|Q9Y4C2|TCAF1_HUMAN	Q9Y4C2	4	102.12	0.771611	0.0159763	0.00720206
>sp|O00115|DNS2A_HUMAN Deoxyribonuclease-2-alpha OS=Homo sapiens GN=DNASE2 PE=1 SV=2	sp|O00115|DNS2A_HUMAN	O00115	3	39.58	NA	NA	NA
>sp|O00214|LEG8_HUMAN Galectin-8 OS=Homo sapiens GN=LGALS8 PE=1 SV=4	sp|O00214|LEG8_HUMAN	O00214	3	35.808	NA	NA	NA
>sp|O00217|NDUS8_HUMAN NADH dehydrogenase [ubiquinone] iron-sulfur protein 8, mitochondrial OS=Homo sapiens GN=NDUFS8 PE=1 SV=1	sp|O00217|NDUS8_HUMAN	O00217	4	23.705	NA	NA	NA
>sp|O00459|P85B_HUMAN Phosphatidylinositol 3-kinase regulatory subunit beta OS=Homo sapiens GN=PIK3R2 PE=1 SV=2	sp|O00459|P85B_HUMAN	O00459	7	81.544	NA	NA	NA
>sp|O14727|APAF_HUMAN Apoptotic protease-activating factor 1 OS=Homo sapiens GN=APAF1 PE=1 SV=2	sp|O14727|APAF_HUMAN	O14727	3	141.84	NA	NA	NA
>sp|O14735|CDIPT_HUMAN CDP-diacylglycerol--inositol 3-phosphatidyltransferase OS=Homo sapiens GN=CDIPT PE=1 SV=1	sp|O14735|CDIPT_HUMAN	O14735	2	23.539	NA	NA	NA
>sp|O15084|ANR28_HUMAN Serine/threonine-protein phosphatase 6 regulatory ankyrin repeat subunit A OS=Homo sapiens GN=ANKRD28 PE=1 SV=5	sp|O15084|ANR28_HUMAN	O15084	10	112.96	NA	NA	NA
>sp|O15234|CASC3_HUMAN Protein CASC3 OS=Homo sapiens GN=CASC3 PE=1 SV=2	sp|O15234|CASC3_HUMAN	O15234	3	76.277	NA	NA	NA
>sp|O15321|TM9S1_HUMAN Transmembrane 9 superfamily member 1 OS=Homo sapiens GN=TM9SF1 PE=2 SV=2	sp|O15321|TM9S1_HUMAN	O15321	6	68.86	NA	NA	NA
>sp|O43402|EMC8_HUMAN ER membrane protein complex subunit 8 OS=Homo sapiens GN=EMC8 PE=1 SV=1	sp|O43402|EMC8_HUMAN	O43402	3	23.773	NA	NA	NA
>sp|O43639|NCK2_HUMAN Cytoplasmic protein NCK2 OS=Homo sapiens GN=NCK2 PE=1 SV=2	sp|O43639|NCK2_HUMAN	O43639	4	42.915	NA	NA	NA
>sp|O43920|NDUS5_HUMAN NADH dehydrogenase [ubiquinone] iron-sulfur protein 5 OS=Homo sapiens GN=NDUFS5 PE=1 SV=3	sp|O43920|NDUS5_HUMAN	O43920	7	12.517	NA	NA	NA
>sp|O60331|PI51C_HUMAN Phosphatidylinositol 4-phosphate 5-kinase type-1 gamma OS=Homo sapiens GN=PIP5K1C PE=1 SV=2	sp|O60331|PI51C_HUMAN	O60331	6	73.259	NA	NA	NA
>sp|O60885|BRD4_HUMAN Bromodomain-containing protein 4 OS=Homo sapiens GN=BRD4 PE=1 SV=2;>sp|Q15059|BRD3_HUMAN Bromodomain-containing protein 3 OS=Homo sapiens GN=BRD3 PE=1 SV=1	sp|O60885|BRD4_HUMAN;sp|Q15059|BRD3_HUMAN	O60885	4	152.22	NA	NA	NA
>sp|O75152|ZC11A_HUMAN Zinc finger CCCH domain-containing protein 11A OS=Homo sapiens GN=ZC3H11A PE=1 SV=3	sp|O75152|ZC11A_HUMAN	O75152	4	89.13	NA	NA	NA
>sp|O75884|RBBP9_HUMAN Putative hydrolase RBBP9 OS=Homo sapiens GN=RBBP9 PE=1 SV=2	sp|O75884|RBBP9_HUMAN	O75884	6	21	NA	NA	NA
>sp|O94808|GFPT2_HUMAN Glutamine--fructose-6-phosphate aminotransferase [isomerizing] 2 OS=Homo sapiens GN=GFPT2 PE=1 SV=3	sp|O94808|GFPT2_HUMAN	O94808	11	76.93	NA	NA	NA
>sp|O94888|UBXN7_HUMAN UBX domain-containing protein 7 OS=Homo sapiens GN=UBXN7 PE=1 SV=2	sp|O94888|UBXN7_HUMAN	O94888	6	54.862	NA	NA	NA
>sp|O95298|NDUC2_HUMAN NADH dehydrogenase [ubiquinone] 1 subunit C2 OS=Homo sapiens GN=NDUFC2 PE=1 SV=1;>sp|E9PQ53|NDUCR_HUMAN NADH dehydrogenase [ubiquinone] 1 subunit C2, isoform 2 OS=Homo sapiens GN=NDUFC2-KCTD14 PE=1 SV=1	sp|O95298|NDUC2_HUMAN;sp|E9PQ53|NDUCR_HUMAN	O95298	2	14.187	NA	NA	NA
>sp|O95999|BCL10_HUMAN B-cell lymphoma/leukemia 10 OS=Homo sapiens GN=BCL10 PE=1 SV=1	sp|O95999|BCL10_HUMAN	O95999	5	26.251	NA	NA	NA
>sp|P05091|ALDH2_HUMAN Aldehyde dehydrogenase, mitochondrial OS=Homo sapiens GN=ALDH2 PE=1 SV=2	sp|P05091|ALDH2_HUMAN	P05091	12	56.381	NA	NA	NA
>sp|P09132|SRP19_HUMAN Signal recognition particle 19 kDa protein OS=Homo sapiens GN=SRP19 PE=1 SV=3	sp|P09132|SRP19_HUMAN	P09132	5	16.156	NA	NA	NA
>sp|P10746|HEM4_HUMAN Uroporphyrinogen-III synthase OS=Homo sapiens GN=UROS PE=1 SV=1	sp|P10746|HEM4_HUMAN	P10746	5	28.627	NA	NA	NA
>sp|P18615|NELFE_HUMAN Negative elongation factor E OS=Homo sapiens GN=NELFE PE=1 SV=3	sp|P18615|NELFE_HUMAN	P18615	8	43.239	NA	NA	NA
>sp|P25490|TYY1_HUMAN Transcriptional repressor protein YY1 OS=Homo sapiens GN=YY1 PE=1 SV=2;>sp|O15391|TYY2_HUMAN Transcription factor YY2 OS=Homo sapiens GN=YY2 PE=2 SV=1	sp|P25490|TYY1_HUMAN;sp|O15391|TYY2_HUMAN	P25490	5	44.712	NA	NA	NA
>sp|P28290|SSFA2_HUMAN Sperm-specific antigen 2 OS=Homo sapiens GN=SSFA2 PE=1 SV=3	sp|P28290|SSFA2_HUMAN	P28290	10	138.38	NA	NA	NA
>sp|P29373|RABP2_HUMAN Cellular retinoic acid-binding protein 2 OS=Homo sapiens GN=CRABP2 PE=1 SV=2	sp|P29373|RABP2_HUMAN	P29373	7	15.693	NA	NA	NA
>sp|P30530|UFO_HUMAN Tyrosine-protein kinase receptor UFO OS=Homo sapiens GN=AXL PE=1 SV=3	sp|P30530|UFO_HUMAN	P30530	8	98.335	NA	NA	NA
>sp|P34059|GALNS_HUMAN N-acetylgalactosamine-6-sulfatase OS=Homo sapiens GN=GALNS PE=1 SV=1	sp|P34059|GALNS_HUMAN	P34059	5	58.025	NA	NA	NA
>sp|P35609|ACTN2_HUMAN Alpha-actinin-2 OS=Homo sapiens GN=ACTN2 PE=1 SV=1	sp|P35609|ACTN2_HUMAN	P35609	36	103.85	NA	NA	NA
>sp|P40818|UBP8_HUMAN Ubiquitin carboxyl-terminal hydrolase 8 OS=Homo sapiens GN=USP8 PE=1 SV=1	sp|P40818|UBP8_HUMAN	P40818	6	127.52	NA	NA	NA
>sp|P41743|KPCI_HUMAN Protein kinase C iota type OS=Homo sapiens GN=PRKCI PE=1 SV=2	sp|P41743|KPCI_HUMAN	P41743	4	68.262	NA	NA	NA
>sp|P49356|FNTB_HUMAN Protein farnesyltransferase subunit beta OS=Homo sapiens GN=FNTB PE=1 SV=1	sp|P49356|FNTB_HUMAN	P49356	5	48.773	NA	NA	NA
>sp|P51784|UBP11_HUMAN Ubiquitin carboxyl-terminal hydrolase 11 OS=Homo sapiens GN=USP11 PE=1 SV=3	sp|P51784|UBP11_HUMAN	P51784	5	109.82	NA	NA	NA
>sp|P51805|PLXA3_HUMAN Plexin-A3 OS=Homo sapiens GN=PLXNA3 PE=1 SV=2	sp|P51805|PLXA3_HUMAN	P51805	9	207.7	NA	NA	NA
>sp|P53609|PGTB1_HUMAN Geranylgeranyl transferase type-1 subunit beta OS=Homo sapiens GN=PGGT1B PE=1 SV=2	sp|P53609|PGTB1_HUMAN	P53609	7	42.368	NA	NA	NA
>sp|P54802|ANAG_HUMAN Alpha-N-acetylglucosaminidase OS=Homo sapiens GN=NAGLU PE=1 SV=2	sp|P54802|ANAG_HUMAN	P54802	2	82.265	NA	NA	NA
>sp|P54922|ADPRH_HUMAN [Protein ADP-ribosylarginine] hydrolase OS=Homo sapiens GN=ADPRH PE=1 SV=1	sp|P54922|ADPRH_HUMAN	P54922	6	39.506	NA	NA	NA
>sp|P55081|MFAP1_HUMAN Microfibrillar-associated protein 1 OS=Homo sapiens GN=MFAP1 PE=1 SV=2	sp|P55081|MFAP1_HUMAN	P55081	5	51.958	NA	NA	NA
>sp|P56199|ITA1_HUMAN Integrin alpha-1 OS=Homo sapiens GN=ITGA1 PE=1 SV=2	sp|P56199|ITA1_HUMAN	P56199	6	130.85	NA	NA	NA
>sp|P56556|NDUA6_HUMAN NADH dehydrogenase [ubiquinone] 1 alpha subcomplex subunit 6 OS=Homo sapiens GN=NDUFA6 PE=1 SV=3	sp|P56556|NDUA6_HUMAN	P56556	4	17.871	NA	NA	NA
>sp|P61165|TM258_HUMAN Transmembrane protein 258 OS=Homo sapiens GN=TMEM258 PE=1 SV=1	sp|P61165|TM258_HUMAN	P61165	1	9.0788	NA	NA	NA
>sp|P61587|RND3_HUMAN Rho-related GTP-binding protein RhoE OS=Homo sapiens GN=RND3 PE=1 SV=1	sp|P61587|RND3_HUMAN	P61587	4	27.368	NA	NA	NA
>sp|P62633|CNBP_HUMAN Cellular nucleic acid-binding protein OS=Homo sapiens GN=CNBP PE=1 SV=1	sp|P62633|CNBP_HUMAN	P62633	2	19.463	NA	NA	NA
>sp|P98175|RBM10_HUMAN RNA-binding protein 10 OS=Homo sapiens GN=RBM10 PE=1 SV=3	sp|P98175|RBM10_HUMAN	P98175	6	103.53	NA	NA	NA
>sp|Q02297|NRG1_HUMAN Pro-neuregulin-1, membrane-bound isoform OS=Homo sapiens GN=NRG1 PE=1 SV=3	sp|Q02297|NRG1_HUMAN	Q02297	5	70.391	NA	NA	NA
>sp|Q03169|TNAP2_HUMAN Tumor necrosis factor alpha-induced protein 2 OS=Homo sapiens GN=TNFAIP2 PE=2 SV=2	sp|Q03169|TNAP2_HUMAN	Q03169	5	72.66	NA	NA	NA
>sp|Q04656|ATP7A_HUMAN Copper-transporting ATPase 1 OS=Homo sapiens GN=ATP7A PE=1 SV=3	sp|Q04656|ATP7A_HUMAN	Q04656	3	163.37	NA	NA	NA
>sp|Q0VDG4|SCRN3_HUMAN Secernin-3 OS=Homo sapiens GN=SCRN3 PE=1 SV=1	sp|Q0VDG4|SCRN3_HUMAN	Q0VDG4	6	48.544	NA	NA	NA
>sp|Q12774|ARHG5_HUMAN Rho guanine nucleotide exchange factor 5 OS=Homo sapiens GN=ARHGEF5 PE=1 SV=3	sp|Q12774|ARHG5_HUMAN	Q12774	2	176.8	NA	NA	NA
>sp|Q12824|SNF5_HUMAN SWI/SNF-related matrix-associated actin-dependent regulator of chromatin subfamily B member 1 OS=Homo sapiens GN=SMARCB1 PE=1 SV=2	sp|Q12824|SNF5_HUMAN	Q12824	2	44.141	NA	NA	NA
>sp|Q13085|ACACA_HUMAN Acetyl-CoA carboxylase 1 OS=Homo sapiens GN=ACACA PE=1 SV=2	sp|Q13085|ACACA_HUMAN	Q13085	9	265.55	NA	NA	NA
>sp|Q13206|DDX10_HUMAN Probable ATP-dependent RNA helicase DDX10 OS=Homo sapiens GN=DDX10 PE=1 SV=2	sp|Q13206|DDX10_HUMAN	Q13206	4	100.89	NA	NA	NA
>sp|Q14185|DOCK1_HUMAN Dedicator of cytokinesis protein 1 OS=Homo sapiens GN=DOCK1 PE=1 SV=2	sp|Q14185|DOCK1_HUMAN	Q14185	5	215.34	NA	NA	NA
>sp|Q14651|PLSI_HUMAN Plastin-1 OS=Homo sapiens GN=PLS1 PE=1 SV=2	sp|Q14651|PLSI_HUMAN	Q14651	4	70.253	NA	NA	NA
>sp|Q15070|OXA1L_HUMAN Mitochondrial inner membrane protein OXA1L OS=Homo sapiens GN=OXA1L PE=1 SV=3	sp|Q15070|OXA1L_HUMAN	Q15070	4	48.547	NA	NA	NA
>sp|Q16134|ETFD_HUMAN Electron transfer flavoprotein-ubiquinone oxidoreductase, mitochondrial OS=Homo sapiens GN=ETFDH PE=1 SV=2	sp|Q16134|ETFD_HUMAN	Q16134	8	68.495	NA	NA	NA
>sp|Q2NL82|TSR1_HUMAN Pre-rRNA-processing protein TSR1 homolog OS=Homo sapiens GN=TSR1 PE=1 SV=1	sp|Q2NL82|TSR1_HUMAN	Q2NL82	7	91.809	NA	NA	NA
>sp|Q32P41|TRM5_HUMAN tRNA (guanine(37)-N1)-methyltransferase OS=Homo sapiens GN=TRMT5 PE=1 SV=2	sp|Q32P41|TRM5_HUMAN	Q32P41	2	58.246	NA	NA	NA
>sp|Q53H82|LACB2_HUMAN Beta-lactamase-like protein 2 OS=Homo sapiens GN=LACTB2 PE=1 SV=2	sp|Q53H82|LACB2_HUMAN	Q53H82	5	32.805	NA	NA	NA
>sp|Q5JTJ3|COA6_HUMAN Cytochrome c oxidase assembly factor 6 homolog OS=Homo sapiens GN=COA6 PE=1 SV=1	sp|Q5JTJ3|COA6_HUMAN	Q5JTJ3	3	14.116	NA	NA	NA
>sp|Q5SWX8|ODR4_HUMAN Protein odr-4 homolog OS=Homo sapiens GN=ODR4 PE=1 SV=1	sp|Q5SWX8|ODR4_HUMAN	Q5SWX8	6	51.103	NA	NA	NA
>sp|Q5T8D3|ACBD5_HUMAN Acyl-CoA-binding domain-containing protein 5 OS=Homo sapiens GN=ACBD5 PE=1 SV=1	sp|Q5T8D3|ACBD5_HUMAN	Q5T8D3	4	60.091	NA	NA	NA
>sp|Q5TZA2|CROCC_HUMAN Rootletin OS=Homo sapiens GN=CROCC PE=1 SV=1	sp|Q5TZA2|CROCC_HUMAN	Q5TZA2	5	228.52	NA	NA	NA
>sp|Q5VW38|GP107_HUMAN Protein GPR107 OS=Homo sapiens GN=GPR107 PE=1 SV=1	sp|Q5VW38|GP107_HUMAN	Q5VW38	2	66.99	NA	NA	NA
>sp|Q6AWC2|WWC2_HUMAN Protein WWC2 OS=Homo sapiens GN=WWC2 PE=1 SV=2	sp|Q6AWC2|WWC2_HUMAN	Q6AWC2	5	133.89	NA	NA	NA
>sp|Q6P582|MZT2A_HUMAN Mitotic-spindle organizing protein 2A OS=Homo sapiens GN=MZT2A PE=1 SV=2;>sp|Q6NZ67|MZT2B_HUMAN Mitotic-spindle organizing protein 2B OS=Homo sapiens GN=MZT2B PE=1 SV=1	sp|Q6P582|MZT2A_HUMAN;sp|Q6NZ67|MZT2B_HUMAN	Q6P582	3	16.22	NA	NA	NA
>sp|Q6PK18|OGFD3_HUMAN 2-oxoglutarate and iron-dependent oxygenase domain-containing protein 3 OS=Homo sapiens GN=OGFOD3 PE=1 SV=2	sp|Q6PK18|OGFD3_HUMAN	Q6PK18	5	35.646	NA	NA	NA
>sp|Q6UVK1|CSPG4_HUMAN Chondroitin sulfate proteoglycan 4 OS=Homo sapiens GN=CSPG4 PE=1 SV=2	sp|Q6UVK1|CSPG4_HUMAN	Q6UVK1	5	250.53	NA	NA	NA
>sp|Q6UWP7|LCLT1_HUMAN Lysocardiolipin acyltransferase 1 OS=Homo sapiens GN=LCLAT1 PE=1 SV=1	sp|Q6UWP7|LCLT1_HUMAN	Q6UWP7	4	48.92	NA	NA	NA
>sp|Q6ZUT6|CO052_HUMAN Uncharacterized protein C15orf52 OS=Homo sapiens GN=C15orf52 PE=1 SV=1	sp|Q6ZUT6|CO052_HUMAN	Q6ZUT6	4	57.324	NA	NA	NA
>sp|Q7Z6E9|RBBP6_HUMAN E3 ubiquitin-protein ligase RBBP6 OS=Homo sapiens GN=RBBP6 PE=1 SV=1	sp|Q7Z6E9|RBBP6_HUMAN	Q7Z6E9	2	201.56	NA	NA	NA
>sp|Q7Z6K3|PTAR1_HUMAN Protein prenyltransferase alpha subunit repeat-containing protein 1 OS=Homo sapiens GN=PTAR1 PE=1 SV=2	sp|Q7Z6K3|PTAR1_HUMAN	Q7Z6K3	4	46.405	NA	NA	NA
>sp|Q86Y56|DAAF5_HUMAN Dynein assembly factor 5, axonemal OS=Homo sapiens GN=DNAAF5 PE=1 SV=4	sp|Q86Y56|DAAF5_HUMAN	Q86Y56	5	93.52	NA	NA	NA
>sp|Q8IWR0|Z3H7A_HUMAN Zinc finger CCCH domain-containing protein 7A OS=Homo sapiens GN=ZC3H7A PE=1 SV=1	sp|Q8IWR0|Z3H7A_HUMAN	Q8IWR0	7	110.54	NA	NA	NA
>sp|Q8IXL7|MSRB3_HUMAN Methionine-R-sulfoxide reductase B3 OS=Homo sapiens GN=MSRB3 PE=1 SV=2	sp|Q8IXL7|MSRB3_HUMAN	Q8IXL7	4	20.702	NA	NA	NA
>sp|Q8IY33|MILK2_HUMAN MICAL-like protein 2 OS=Homo sapiens GN=MICALL2 PE=1 SV=1	sp|Q8IY33|MILK2_HUMAN	Q8IY33	8	97.501	NA	NA	NA
>sp|Q8N122|RPTOR_HUMAN Regulatory-associated protein of mTOR OS=Homo sapiens GN=RPTOR PE=1 SV=1	sp|Q8N122|RPTOR_HUMAN	Q8N122	3	149.04	NA	NA	NA
>sp|Q8N184|ZN567_HUMAN Zinc finger protein 567 OS=Homo sapiens GN=ZNF567 PE=1 SV=3	sp|Q8N184|ZN567_HUMAN	Q8N184	2	75.163	NA	NA	NA
>sp|Q8N5K1|CISD2_HUMAN CDGSH iron-sulfur domain-containing protein 2 OS=Homo sapiens GN=CISD2 PE=1 SV=1	sp|Q8N5K1|CISD2_HUMAN	Q8N5K1	6	15.278	NA	NA	NA
>sp|Q8N5M9|JAGN1_HUMAN Protein jagunal homolog 1 OS=Homo sapiens GN=JAGN1 PE=1 SV=1	sp|Q8N5M9|JAGN1_HUMAN	Q8N5M9	1	21.125	NA	NA	NA
>sp|Q8N7H5|PAF1_HUMAN RNA polymerase II-associated factor 1 homolog OS=Homo sapiens GN=PAF1 PE=1 SV=2	sp|Q8N7H5|PAF1_HUMAN	Q8N7H5	3	59.975	NA	NA	NA
>sp|Q8N9Q2|SR1IP_HUMAN Protein SREK1IP1 OS=Homo sapiens GN=SREK1IP1 PE=1 SV=1	sp|Q8N9Q2|SR1IP_HUMAN	Q8N9Q2	2	18.177	NA	NA	NA
>sp|Q8NBF6|AVL9_HUMAN Late secretory pathway protein AVL9 homolog OS=Homo sapiens GN=AVL9 PE=1 SV=1	sp|Q8NBF6|AVL9_HUMAN	Q8NBF6	3	71.947	NA	NA	NA
>sp|Q8NBN3|TM87A_HUMAN Transmembrane protein 87A OS=Homo sapiens GN=TMEM87A PE=1 SV=3	sp|Q8NBN3|TM87A_HUMAN	Q8NBN3	4	63.429	NA	NA	NA
>sp|Q8NF37|PCAT1_HUMAN Lysophosphatidylcholine acyltransferase 1 OS=Homo sapiens GN=LPCAT1 PE=1 SV=2	sp|Q8NF37|PCAT1_HUMAN	Q8NF37	3	59.151	NA	NA	NA
>sp|Q8NFF5|FAD1_HUMAN FAD synthase OS=Homo sapiens GN=FLAD1 PE=1 SV=1	sp|Q8NFF5|FAD1_HUMAN	Q8NFF5	4	65.265	NA	NA	NA
>sp|Q8NFV4|ABHDB_HUMAN Protein ABHD11 OS=Homo sapiens GN=ABHD11 PE=1 SV=1	sp|Q8NFV4|ABHDB_HUMAN	Q8NFV4	2	34.69	NA	NA	NA
>sp|Q8TAF3|WDR48_HUMAN WD repeat-containing protein 48 OS=Homo sapiens GN=WDR48 PE=1 SV=1	sp|Q8TAF3|WDR48_HUMAN	Q8TAF3	8	76.21	NA	NA	NA
>sp|Q8TBX8|PI42C_HUMAN Phosphatidylinositol 5-phosphate 4-kinase type-2 gamma OS=Homo sapiens GN=PIP4K2C PE=1 SV=3	sp|Q8TBX8|PI42C_HUMAN	Q8TBX8	9	47.299	NA	NA	NA
>sp|Q8WTW3|COG1_HUMAN Conserved oligomeric Golgi complex subunit 1 OS=Homo sapiens GN=COG1 PE=1 SV=1	sp|Q8WTW3|COG1_HUMAN	Q8WTW3	12	108.98	NA	NA	NA
>sp|Q8WU79|SMAP2_HUMAN Stromal membrane-associated protein 2 OS=Homo sapiens GN=SMAP2 PE=1 SV=1	sp|Q8WU79|SMAP2_HUMAN	Q8WU79	4	46.785	NA	NA	NA
>sp|Q8WV41|SNX33_HUMAN Sorting nexin-33 OS=Homo sapiens GN=SNX33 PE=1 SV=1	sp|Q8WV41|SNX33_HUMAN	Q8WV41	2	65.264	NA	NA	NA
>sp|Q92797|SYMPK_HUMAN Symplekin OS=Homo sapiens GN=SYMPK PE=1 SV=2	sp|Q92797|SYMPK_HUMAN	Q92797	7	141.15	NA	NA	NA
>sp|Q96DA6|TIM14_HUMAN Mitochondrial import inner membrane translocase subunit TIM14 OS=Homo sapiens GN=DNAJC19 PE=1 SV=3	sp|Q96DA6|TIM14_HUMAN	Q96DA6	4	12.498	NA	NA	NA
>sp|Q96DB5|RMD1_HUMAN Regulator of microtubule dynamics protein 1 OS=Homo sapiens GN=RMDN1 PE=1 SV=1	sp|Q96DB5|RMD1_HUMAN	Q96DB5	4	35.808	NA	NA	NA
>sp|Q96EY7|PTCD3_HUMAN Pentatricopeptide repeat domain-containing protein 3, mitochondrial OS=Homo sapiens GN=PTCD3 PE=1 SV=3	sp|Q96EY7|PTCD3_HUMAN	Q96EY7	6	78.549	NA	NA	NA
>sp|Q96FJ0|STALP_HUMAN AMSH-like protease OS=Homo sapiens GN=STAMBPL1 PE=1 SV=2	sp|Q96FJ0|STALP_HUMAN	Q96FJ0	1	49.783	NA	NA	NA
>sp|Q96GC5|RM48_HUMAN 39S ribosomal protein L48, mitochondrial OS=Homo sapiens GN=MRPL48 PE=1 SV=2	sp|Q96GC5|RM48_HUMAN	Q96GC5	3	23.934	NA	NA	NA
>sp|Q96GD0|PLPP_HUMAN Pyridoxal phosphate phosphatase OS=Homo sapiens GN=PDXP PE=1 SV=2	sp|Q96GD0|PLPP_HUMAN	Q96GD0	7	31.698	NA	NA	NA
>sp|Q96GY0|ZC21A_HUMAN Zinc finger C2HC domain-containing protein 1A OS=Homo sapiens GN=ZC2HC1A PE=1 SV=2	sp|Q96GY0|ZC21A_HUMAN	Q96GY0	2	35.092	NA	NA	NA
>sp|Q96LJ7|DHRS1_HUMAN Dehydrogenase/reductase SDR family member 1 OS=Homo sapiens GN=DHRS1 PE=1 SV=1	sp|Q96LJ7|DHRS1_HUMAN	Q96LJ7	3	33.909	NA	NA	NA
>sp|Q96MW1|CCD43_HUMAN Coiled-coil domain-containing protein 43 OS=Homo sapiens GN=CCDC43 PE=1 SV=2	sp|Q96MW1|CCD43_HUMAN	Q96MW1	6	25.248	NA	NA	NA
>sp|Q96MW5|COG8_HUMAN Conserved oligomeric Golgi complex subunit 8 OS=Homo sapiens GN=COG8 PE=1 SV=2	sp|Q96MW5|COG8_HUMAN	Q96MW5	6	68.423	NA	NA	NA
>sp|Q96Q45|TM237_HUMAN Transmembrane protein 237 OS=Homo sapiens GN=TMEM237 PE=1 SV=2	sp|Q96Q45|TM237_HUMAN	Q96Q45	4	45.525	NA	NA	NA
>sp|Q96SZ5|AEDO_HUMAN 2-aminoethanethiol dioxygenase OS=Homo sapiens GN=ADO PE=1 SV=2	sp|Q96SZ5|AEDO_HUMAN	Q96SZ5	5	29.751	NA	NA	NA
>sp|Q99685|MGLL_HUMAN Monoglyceride lipase OS=Homo sapiens GN=MGLL PE=1 SV=2	sp|Q99685|MGLL_HUMAN	Q99685	8	33.261	NA	NA	NA
>sp|Q99943|PLCA_HUMAN 1-acyl-sn-glycerol-3-phosphate acyltransferase alpha OS=Homo sapiens GN=AGPAT1 PE=1 SV=2	sp|Q99943|PLCA_HUMAN	Q99943	4	31.716	NA	NA	NA
>sp|Q9BQB6|VKOR1_HUMAN Vitamin K epoxide reductase complex subunit 1 OS=Homo sapiens GN=VKORC1 PE=1 SV=1	sp|Q9BQB6|VKOR1_HUMAN	Q9BQB6	2	18.234	NA	NA	NA
>sp|Q9BR39|JPH2_HUMAN Junctophilin-2 OS=Homo sapiens GN=JPH2 PE=1 SV=2	sp|Q9BR39|JPH2_HUMAN	Q9BR39	4	74.221	NA	NA	NA
>sp|Q9BSF4|CS052_HUMAN Uncharacterized protein C19orf52 OS=Homo sapiens GN=C19orf52 PE=1 SV=2	sp|Q9BSF4|CS052_HUMAN	Q9BSF4	2	29.233	NA	NA	NA
>sp|Q9BVL2|NUP58_HUMAN Nucleoporin p58/p45 OS=Homo sapiens GN=NUP58 PE=1 SV=1	sp|Q9BVL2|NUP58_HUMAN	Q9BVL2	7	60.896	NA	NA	NA
>sp|Q9BVL4|SELO_HUMAN Selenoprotein O OS=Homo sapiens GN=SELO PE=2 SV=3	sp|Q9BVL4|SELO_HUMAN	Q9BVL4	4	73.488	NA	NA	NA
>sp|Q9BX67|JAM3_HUMAN Junctional adhesion molecule C OS=Homo sapiens GN=JAM3 PE=1 SV=1	sp|Q9BX67|JAM3_HUMAN	Q9BX67	4	35.02	NA	NA	NA
>sp|Q9BZL1|UBL5_HUMAN Ubiquitin-like protein 5 OS=Homo sapiens GN=UBL5 PE=1 SV=1	sp|Q9BZL1|UBL5_HUMAN	Q9BZL1	2	8.5468	NA	NA	NA
>sp|Q9C035|TRIM5_HUMAN Tripartite motif-containing protein 5 OS=Homo sapiens GN=TRIM5 PE=1 SV=1	sp|Q9C035|TRIM5_HUMAN	Q9C035	6	56.338	NA	NA	NA
>sp|Q9H098|F107B_HUMAN Protein FAM107B OS=Homo sapiens GN=FAM107B PE=1 SV=1	sp|Q9H098|F107B_HUMAN	Q9H098	3	15.558	NA	NA	NA
>sp|Q9H0F6|SHRPN_HUMAN Sharpin OS=Homo sapiens GN=SHARPIN PE=1 SV=1	sp|Q9H0F6|SHRPN_HUMAN	Q9H0F6	2	39.949	NA	NA	NA
>sp|Q9H0Q0|FA49A_HUMAN Protein FAM49A OS=Homo sapiens GN=FAM49A PE=2 SV=1	sp|Q9H0Q0|FA49A_HUMAN	Q9H0Q0	4	37.312	NA	NA	NA
>sp|Q9H0V9|LMA2L_HUMAN VIP36-like protein OS=Homo sapiens GN=LMAN2L PE=1 SV=1	sp|Q9H0V9|LMA2L_HUMAN	Q9H0V9	3	39.71	NA	NA	NA
>sp|Q9H267|VP33B_HUMAN Vacuolar protein sorting-associated protein 33B OS=Homo sapiens GN=VPS33B PE=1 SV=2	sp|Q9H267|VP33B_HUMAN	Q9H267	16	70.584	NA	NA	NA
>sp|Q9H2P9|DPH5_HUMAN Diphthine methyl ester synthase OS=Homo sapiens GN=DPH5 PE=1 SV=2	sp|Q9H2P9|DPH5_HUMAN	Q9H2P9	5	31.651	NA	NA	NA
>sp|Q9H2W6|RM46_HUMAN 39S ribosomal protein L46, mitochondrial OS=Homo sapiens GN=MRPL46 PE=1 SV=1	sp|Q9H2W6|RM46_HUMAN	Q9H2W6	4	31.705	NA	NA	NA
>sp|Q9H3K2|GHITM_HUMAN Growth hormone-inducible transmembrane protein OS=Homo sapiens GN=GHITM PE=1 SV=2	sp|Q9H3K2|GHITM_HUMAN	Q9H3K2	3	37.205	NA	NA	NA
>sp|Q9H6U8|ALG9_HUMAN Alpha-1,2-mannosyltransferase ALG9 OS=Homo sapiens GN=ALG9 PE=1 SV=2	sp|Q9H6U8|ALG9_HUMAN	Q9H6U8	6	69.863	NA	NA	NA
>sp|Q9H7B2|RPF2_HUMAN Ribosome production factor 2 homolog OS=Homo sapiens GN=RPF2 PE=1 SV=2	sp|Q9H7B2|RPF2_HUMAN	Q9H7B2	7	35.582	NA	NA	NA
>sp|Q9H7D0|DOCK5_HUMAN Dedicator of cytokinesis protein 5 OS=Homo sapiens GN=DOCK5 PE=1 SV=3	sp|Q9H7D0|DOCK5_HUMAN	Q9H7D0	9	215.31	NA	NA	NA
>sp|Q9H7D7|WDR26_HUMAN WD repeat-containing protein 26 OS=Homo sapiens GN=WDR26 PE=1 SV=3	sp|Q9H7D7|WDR26_HUMAN	Q9H7D7	9	72.123	NA	NA	NA
>sp|Q9H9C1|SPE39_HUMAN Spermatogenesis-defective protein 39 homolog OS=Homo sapiens GN=VIPAS39 PE=1 SV=1	sp|Q9H9C1|SPE39_HUMAN	Q9H9C1	7	57.005	NA	NA	NA
>sp|Q9HB19|PKHA2_HUMAN Pleckstrin homology domain-containing family A member 2 OS=Homo sapiens GN=PLEKHA2 PE=1 SV=2	sp|Q9HB19|PKHA2_HUMAN	Q9HB19	8	47.254	NA	NA	NA
>sp|Q9HBF4|ZFYV1_HUMAN Zinc finger FYVE domain-containing protein 1 OS=Homo sapiens GN=ZFYVE1 PE=1 SV=1	sp|Q9HBF4|ZFYV1_HUMAN	Q9HBF4	6	87.175	NA	NA	NA
>sp|Q9HCD5|NCOA5_HUMAN Nuclear receptor coactivator 5 OS=Homo sapiens GN=NCOA5 PE=1 SV=2	sp|Q9HCD5|NCOA5_HUMAN	Q9HCD5	9	65.536	NA	NA	NA
>sp|Q9HCD6|TANC2_HUMAN Protein TANC2 OS=Homo sapiens GN=TANC2 PE=1 SV=3	sp|Q9HCD6|TANC2_HUMAN	Q9HCD6	5	219.65	NA	NA	NA
>sp|Q9NP58|ABCB6_HUMAN ATP-binding cassette sub-family B member 6, mitochondrial OS=Homo sapiens GN=ABCB6 PE=1 SV=1	sp|Q9NP58|ABCB6_HUMAN	Q9NP58	7	93.884	NA	NA	NA
>sp|Q9NP80|PLPL8_HUMAN Calcium-independent phospholipase A2-gamma OS=Homo sapiens GN=PNPLA8 PE=1 SV=1	sp|Q9NP80|PLPL8_HUMAN	Q9NP80	6	88.476	NA	NA	NA
>sp|Q9NRW3|ABC3C_HUMAN DNA dC->dU-editing enzyme APOBEC-3C OS=Homo sapiens GN=APOBEC3C PE=1 SV=2;>sp|Q8IUX4|ABC3F_HUMAN DNA dC->dU-editing enzyme APOBEC-3F OS=Homo sapiens GN=APOBEC3F PE=1 SV=3;>sp|Q96AK3|ABC3D_HUMAN DNA dC->dU-editing enzyme APOBEC-3D OS=	sp|Q9NRW3|ABC3C_HUMAN;sp|Q8IUX4|ABC3F_HUMAN;sp|Q96AK3|ABC3D_HUMAN	Q9NRW3	2	22.826	NA	NA	NA
>sp|Q9NTJ3|SMC4_HUMAN Structural maintenance of chromosomes protein 4 OS=Homo sapiens GN=SMC4 PE=1 SV=2	sp|Q9NTJ3|SMC4_HUMAN	Q9NTJ3	5	147.18	NA	NA	NA
>sp|Q9NUQ7|UFSP2_HUMAN Ufm1-specific protease 2 OS=Homo sapiens GN=UFSP2 PE=1 SV=3	sp|Q9NUQ7|UFSP2_HUMAN	Q9NUQ7	7	53.261	NA	NA	NA
>sp|Q9NW68|BSDC1_HUMAN BSD domain-containing protein 1 OS=Homo sapiens GN=BSDC1 PE=1 SV=1	sp|Q9NW68|BSDC1_HUMAN	Q9NW68	6	47.163	NA	NA	NA
>sp|Q9NWU2|GID8_HUMAN Glucose-induced degradation protein 8 homolog OS=Homo sapiens GN=GID8 PE=1 SV=1	sp|Q9NWU2|GID8_HUMAN	Q9NWU2	5	26.748	NA	NA	NA
>sp|Q9NWZ5|UCKL1_HUMAN Uridine-cytidine kinase-like 1 OS=Homo sapiens GN=UCKL1 PE=1 SV=2	sp|Q9NWZ5|UCKL1_HUMAN	Q9NWZ5	6	61.14	NA	NA	NA
>sp|Q9NXV2|KCTD5_HUMAN BTB/POZ domain-containing protein KCTD5 OS=Homo sapiens GN=KCTD5 PE=1 SV=1	sp|Q9NXV2|KCTD5_HUMAN	Q9NXV2	5	26.092	NA	NA	NA
>sp|Q9NY93|DDX56_HUMAN Probable ATP-dependent RNA helicase DDX56 OS=Homo sapiens GN=DDX56 PE=1 SV=1	sp|Q9NY93|DDX56_HUMAN	Q9NY93	4	61.589	NA	NA	NA
>sp|Q9NZJ4|SACS_HUMAN Sacsin OS=Homo sapiens GN=SACS PE=1 SV=2	sp|Q9NZJ4|SACS_HUMAN	Q9NZJ4	14	521.12	NA	NA	NA
>sp|Q9NZJ9|NUDT4_HUMAN Diphosphoinositol polyphosphate phosphohydrolase 2 OS=Homo sapiens GN=NUDT4 PE=1 SV=2	sp|Q9NZJ9|NUDT4_HUMAN	Q9NZJ9	4	20.306	NA	NA	NA
>sp|Q9P2E5|CHPF2_HUMAN Chondroitin sulfate glucuronyltransferase OS=Homo sapiens GN=CHPF2 PE=2 SV=2	sp|Q9P2E5|CHPF2_HUMAN	Q9P2E5	7	85.947	NA	NA	NA
>sp|Q9UBN7|HDAC6_HUMAN Histone deacetylase 6 OS=Homo sapiens GN=HDAC6 PE=1 SV=2	sp|Q9UBN7|HDAC6_HUMAN	Q9UBN7	9	131.42	NA	NA	NA
>sp|Q9UBT7|CTNL1_HUMAN Alpha-catulin OS=Homo sapiens GN=CTNNAL1 PE=1 SV=2	sp|Q9UBT7|CTNL1_HUMAN	Q9UBT7	2	81.895	NA	NA	NA
>sp|Q9UBY8|CLN8_HUMAN Protein CLN8 OS=Homo sapiens GN=CLN8 PE=1 SV=3	sp|Q9UBY8|CLN8_HUMAN	Q9UBY8	2	32.787	NA	NA	NA
>sp|Q9UFN0|NPS3A_HUMAN Protein NipSnap homolog 3A OS=Homo sapiens GN=NIPSNAP3A PE=1 SV=2	sp|Q9UFN0|NPS3A_HUMAN	Q9UFN0	7	28.466	NA	NA	NA
>sp|Q9UHI8|ATS1_HUMAN A disintegrin and metalloproteinase with thrombospondin motifs 1 OS=Homo sapiens GN=ADAMTS1 PE=1 SV=4	sp|Q9UHI8|ATS1_HUMAN	Q9UHI8	6	105.36	NA	NA	NA
>sp|Q9UHY7|ENOPH_HUMAN Enolase-phosphatase E1 OS=Homo sapiens GN=ENOPH1 PE=1 SV=1	sp|Q9UHY7|ENOPH_HUMAN	Q9UHY7	5	28.932	NA	NA	NA
>sp|Q9UJ83|HACL1_HUMAN 2-hydroxyacyl-CoA lyase 1 OS=Homo sapiens GN=HACL1 PE=1 SV=2	sp|Q9UJ83|HACL1_HUMAN	Q9UJ83	7	63.728	NA	NA	NA
>sp|Q9UJV9|DDX41_HUMAN Probable ATP-dependent RNA helicase DDX41 OS=Homo sapiens GN=DDX41 PE=1 SV=2	sp|Q9UJV9|DDX41_HUMAN	Q9UJV9	5	69.837	NA	NA	NA
>sp|Q9UL26|RB22A_HUMAN Ras-related protein Rab-22A OS=Homo sapiens GN=RAB22A PE=1 SV=2	sp|Q9UL26|RB22A_HUMAN	Q9UL26	5	21.855	NA	NA	NA
>sp|Q9UPZ3|HPS5_HUMAN Hermansky-Pudlak syndrome 5 protein OS=Homo sapiens GN=HPS5 PE=1 SV=2	sp|Q9UPZ3|HPS5_HUMAN	Q9UPZ3	3	127.45	NA	NA	NA
>sp|Q9UQ03|COR2B_HUMAN Coronin-2B OS=Homo sapiens GN=CORO2B PE=1 SV=4	sp|Q9UQ03|COR2B_HUMAN	Q9UQ03	6	54.953	NA	NA	NA
>sp|Q9UQ13|SHOC2_HUMAN Leucine-rich repeat protein SHOC-2 OS=Homo sapiens GN=SHOC2 PE=1 SV=2	sp|Q9UQ13|SHOC2_HUMAN	Q9UQ13	8	64.887	NA	NA	NA
>sp|Q9UQ53|MGT4B_HUMAN Alpha-1,3-mannosyl-glycoprotein 4-beta-N-acetylglucosaminyltransferase B OS=Homo sapiens GN=MGAT4B PE=1 SV=1	sp|Q9UQ53|MGT4B_HUMAN	Q9UQ53	5	63.198	NA	NA	NA
>sp|Q9Y2H6|FND3A_HUMAN Fibronectin type-III domain-containing protein 3A OS=Homo sapiens GN=FNDC3A PE=1 SV=4	sp|Q9Y2H6|FND3A_HUMAN	Q9Y2H6	13	131.85	NA	NA	NA
>sp|Q9Y2V7|COG6_HUMAN Conserved oligomeric Golgi complex subunit 6 OS=Homo sapiens GN=COG6 PE=1 SV=2	sp|Q9Y2V7|COG6_HUMAN	Q9Y2V7	6	73.278	NA	NA	NA
>sp|Q9Y3B4|SF3B6_HUMAN Splicing factor 3B subunit 6 OS=Homo sapiens GN=SF3B6 PE=1 SV=1	sp|Q9Y3B4|SF3B6_HUMAN	Q9Y3B4	4	14.585	NA	NA	NA
>sp|Q9Y4B5|MTCL1_HUMAN Microtubule cross-linking factor 1 OS=Homo sapiens GN=MTCL1 PE=1 SV=5	sp|Q9Y4B5|MTCL1_HUMAN	Q9Y4B5	4	209.52	NA	NA	NA
>sp|Q9Y4G8|RPGF2_HUMAN Rap guanine nucleotide exchange factor 2 OS=Homo sapiens GN=RAPGEF2 PE=1 SV=1	sp|Q9Y4G8|RPGF2_HUMAN	Q9Y4G8	9	167.41	NA	NA	NA
>sp|Q9Y5S1|TRPV2_HUMAN Transient receptor potential cation channel subfamily V member 2 OS=Homo sapiens GN=TRPV2 PE=1 SV=1	sp|Q9Y5S1|TRPV2_HUMAN	Q9Y5S1	5	85.98	NA	NA	NA
>sp|Q9Y6M5|ZNT1_HUMAN Zinc transporter 1 OS=Homo sapiens GN=SLC30A1 PE=1 SV=3	sp|Q9Y6M5|ZNT1_HUMAN	Q9Y6M5	4	55.299	NA	NA	NA
>sp|Q9Y6R1|S4A4_HUMAN Electrogenic sodium bicarbonate cotransporter 1 OS=Homo sapiens GN=SLC4A4 PE=1 SV=1	sp|Q9Y6R1|S4A4_HUMAN	Q9Y6R1	2	121.46	NA	NA	NA
>sp|P41214|EIF2D_HUMAN Eukaryotic translation initiation factor 2D OS=Homo sapiens GN=EIF2D PE=1 SV=3	sp|P41214|EIF2D_HUMAN	P41214	3	64.706	-0.83532	0.000238968	0.000665299
>sp|P63316|TNNC1_HUMAN Troponin C, slow skeletal and cardiac muscles OS=Homo sapiens GN=TNNC1 PE=1 SV=1	sp|P63316|TNNC1_HUMAN	P63316	4	18.402	-0.914005	0.000232963	0.000665299
>sp|Q12981|SEC20_HUMAN Vesicle transport protein SEC20 OS=Homo sapiens GN=BNIP1 PE=1 SV=3	sp|Q12981|SEC20_HUMAN	Q12981	5	26.132	-0.91879	0.000155736	0.000665299
>sp|Q9BRZ2|TRI56_HUMAN E3 ubiquitin-protein ligase TRIM56 OS=Homo sapiens GN=TRIM56 PE=1 SV=3	sp|Q9BRZ2|TRI56_HUMAN	Q9BRZ2	9	81.487	-1.13381	0.000106419	0.000665299
>sp|Q9NPA8|ENY2_HUMAN Transcription and mRNA export factor ENY2 OS=Homo sapiens GN=ENY2 PE=1 SV=1	sp|Q9NPA8|ENY2_HUMAN	Q9NPA8	6	11.528	-0.850108	0.000311485	0.000743306
>sp|A6NDU8|CE051_HUMAN UPF0600 protein C5orf51 OS=Homo sapiens GN=C5orf51 PE=1 SV=1	sp|A6NDU8|CE051_HUMAN	A6NDU8	5	33.62	-1.09314	0.000517771	0.00108113
>sp|P45983|MK08_HUMAN Mitogen-activated protein kinase 8 OS=Homo sapiens GN=MAPK8 PE=1 SV=2;>sp|P53779|MK10_HUMAN Mitogen-activated protein kinase 10 OS=Homo sapiens GN=MAPK10 PE=1 SV=2	sp|P45983|MK08_HUMAN;sp|P53779|MK10_HUMAN	P45983	4	48.295	-0.713543	0.00113176	0.00150123
>ANN44857.1 polyprotein [Zika virus]	ANN44857.1	NA	148	379.08	-1.26897	0.00165197	0.00197108
>sp|P62857|RS28_HUMAN 40S ribosomal protein S28 OS=Homo sapiens GN=RPS28 PE=1 SV=1	sp|P62857|RS28_HUMAN	P62857	9	7.8409	-0.711744	0.00322576	0.00299356
>sp|P02792|FRIL_HUMAN Ferritin light chain OS=Homo sapiens GN=FTL PE=1 SV=2	sp|P02792|FRIL_HUMAN	P02792	4	20.019	-1.23272	0.00487599	0.00396746
>sp|O43169|CYB5B_HUMAN Cytochrome b5 type B OS=Homo sapiens GN=CYB5B PE=1 SV=2	sp|O43169|CYB5B_HUMAN	O43169	7	16.332	-0.846627	0.00542618	0.00412002
>sp|Q00535|CDK5_HUMAN Cyclin-dependent-like kinase 5 OS=Homo sapiens GN=CDK5 PE=1 SV=3	sp|Q00535|CDK5_HUMAN	Q00535	9	33.304	-0.84028	0.0059238	0.00430231
>sp|Q9UM22|EPDR1_HUMAN Mammalian ependymin-related protein 1 OS=Homo sapiens GN=EPDR1 PE=1 SV=2	sp|Q9UM22|EPDR1_HUMAN	Q9UM22	4	25.437	-0.757164	0.00676402	0.00451953
>sp|Q9H9A6|LRC40_HUMAN Leucine-rich repeat-containing protein 40 OS=Homo sapiens GN=LRRC40 PE=1 SV=1	sp|Q9H9A6|LRC40_HUMAN	Q9H9A6	16	68.249	-0.600181	0.00767231	0.00492926
>sp|O95104|SFR15_HUMAN Splicing factor, arginine/serine-rich 15 OS=Homo sapiens GN=SCAF4 PE=1 SV=3	sp|O95104|SFR15_HUMAN	O95104	5	125.87	-0.650395	0.0121582	0.00647549
>sp|P00505|AATM_HUMAN Aspartate aminotransferase, mitochondrial OS=Homo sapiens GN=GOT2 PE=1 SV=3	sp|P00505|AATM_HUMAN	P00505	14	47.517	-0.938921	0.0124049	0.00647549
>sp|Q13610|PWP1_HUMAN Periodic tryptophan protein 1 homolog OS=Homo sapiens GN=PWP1 PE=1 SV=1	sp|Q13610|PWP1_HUMAN	Q13610	6	55.827	-0.668014	0.0167286	0.00720206
>sp|Q96K17|BT3L4_HUMAN Transcription factor BTF3 homolog 4 OS=Homo sapiens GN=BTF3L4 PE=1 SV=1	sp|Q96K17|BT3L4_HUMAN	Q96K17	6	17.27	-0.637101	0.0163981	0.00720206
>sp|Q96I25|SPF45_HUMAN Splicing factor 45 OS=Homo sapiens GN=RBM17 PE=1 SV=1	sp|Q96I25|SPF45_HUMAN	Q96I25	7	44.961	-0.858315	0.0191066	0.00778446
>sp|Q5T9A4|ATD3B_HUMAN ATPase family AAA domain-containing protein 3B OS=Homo sapiens GN=ATAD3B PE=1 SV=1	sp|Q5T9A4|ATD3B_HUMAN	Q5T9A4	18	72.572	-0.668395	0.0250105	0.00994721

## Sheet: Pf13vsSen91_48h
Differential analysis, significant proteins with FC>1.5
Fasta.headers	Majority.protein.IDs	UniProt.Gene.Name	Peptides	Mol. weight kDa.	log2([ Mean in 1_Sen91_48h ]/[ Mean in 2_Pf13_48h ])	p.value	Adjusted p.value
>AHL43461.1 envelope protein, partial [Zika virus]	AHL43461.1	NA	8	27.532	NA	NA	NA
>AHL43469.1 nonstructural protein 5, partial [Zika virus]	AHL43469.1	NA	8	27.131	NA	NA	NA
>sp|A6NDG6|PGP_HUMAN Glycerol-3-phosphate phosphatase OS=Homo sapiens GN=PGP PE=1 SV=1	sp|A6NDG6|PGP_HUMAN	A6NDG6	5	34.006	NA	NA	NA
>sp|A6NIH7|U119B_HUMAN Protein unc-119 homolog B OS=Homo sapiens GN=UNC119B PE=1 SV=1	sp|A6NIH7|U119B_HUMAN	A6NIH7	3	28.136	NA	NA	NA
>sp|O00217|NDUS8_HUMAN NADH dehydrogenase [ubiquinone] iron-sulfur protein 8, mitochondrial OS=Homo sapiens GN=NDUFS8 PE=1 SV=1	sp|O00217|NDUS8_HUMAN	O00217	4	23.705	NA	NA	NA
>sp|O00443|P3C2A_HUMAN Phosphatidylinositol 4-phosphate 3-kinase C2 domain-containing subunit alpha OS=Homo sapiens GN=PIK3C2A PE=1 SV=2	sp|O00443|P3C2A_HUMAN	O00443	8	190.68	NA	NA	NA
>sp|O00459|P85B_HUMAN Phosphatidylinositol 3-kinase regulatory subunit beta OS=Homo sapiens GN=PIK3R2 PE=1 SV=2	sp|O00459|P85B_HUMAN	O00459	7	81.544	NA	NA	NA
>sp|O00625|PIR_HUMAN Pirin OS=Homo sapiens GN=PIR PE=1 SV=1	sp|O00625|PIR_HUMAN	O00625	2	32.113	NA	NA	NA
>sp|O14545|TRAD1_HUMAN TRAF-type zinc finger domain-containing protein 1 OS=Homo sapiens GN=TRAFD1 PE=1 SV=1	sp|O14545|TRAD1_HUMAN	O14545	6	64.84	NA	NA	NA
>sp|O14548|COX7R_HUMAN Cytochrome c oxidase subunit 7A-related protein, mitochondrial OS=Homo sapiens GN=COX7A2L PE=1 SV=2	sp|O14548|COX7R_HUMAN	O14548	3	12.615	NA	NA	NA
>sp|O14681|EI24_HUMAN Etoposide-induced protein 2.4 homolog OS=Homo sapiens GN=EI24 PE=1 SV=4	sp|O14681|EI24_HUMAN	O14681	4	38.964	NA	NA	NA
>sp|O14684|PTGES_HUMAN Prostaglandin E synthase OS=Homo sapiens GN=PTGES PE=1 SV=2	sp|O14684|PTGES_HUMAN	O14684	3	17.102	NA	NA	NA
>sp|O15084|ANR28_HUMAN Serine/threonine-protein phosphatase 6 regulatory ankyrin repeat subunit A OS=Homo sapiens GN=ANKRD28 PE=1 SV=5	sp|O15084|ANR28_HUMAN	O15084	10	112.96	NA	NA	NA
>sp|O15160|RPAC1_HUMAN DNA-directed RNA polymerases I and III subunit RPAC1 OS=Homo sapiens GN=POLR1C PE=1 SV=1	sp|O15160|RPAC1_HUMAN	O15160	4	39.249	NA	NA	NA
>sp|O15320|CTGE5_HUMAN cTAGE family member 5 OS=Homo sapiens GN=CTAGE5 PE=1 SV=4	sp|O15320|CTGE5_HUMAN	O15320	5	90.995	NA	NA	NA
>sp|O15347|HMGB3_HUMAN High mobility group protein B3 OS=Homo sapiens GN=HMGB3 PE=1 SV=4	sp|O15347|HMGB3_HUMAN	O15347	5	22.98	NA	NA	NA
>sp|O43715|TRIA1_HUMAN TP53-regulated inhibitor of apoptosis 1 OS=Homo sapiens GN=TRIAP1 PE=1 SV=1	sp|O43715|TRIA1_HUMAN	O43715	2	8.7858	NA	NA	NA
>sp|O43920|NDUS5_HUMAN NADH dehydrogenase [ubiquinone] iron-sulfur protein 5 OS=Homo sapiens GN=NDUFS5 PE=1 SV=3	sp|O43920|NDUS5_HUMAN	O43920	7	12.517	NA	NA	NA
>sp|O60331|PI51C_HUMAN Phosphatidylinositol 4-phosphate 5-kinase type-1 gamma OS=Homo sapiens GN=PIP5K1C PE=1 SV=2	sp|O60331|PI51C_HUMAN	O60331	6	73.259	NA	NA	NA
>sp|O60343|TBCD4_HUMAN TBC1 domain family member 4 OS=Homo sapiens GN=TBC1D4 PE=1 SV=2	sp|O60343|TBCD4_HUMAN	O60343	7	146.56	NA	NA	NA
>sp|O60551|NMT2_HUMAN Glycylpeptide N-tetradecanoyltransferase 2 OS=Homo sapiens GN=NMT2 PE=1 SV=1	sp|O60551|NMT2_HUMAN	O60551	9	56.98	NA	NA	NA
>sp|O60885|BRD4_HUMAN Bromodomain-containing protein 4 OS=Homo sapiens GN=BRD4 PE=1 SV=2;>sp|Q15059|BRD3_HUMAN Bromodomain-containing protein 3 OS=Homo sapiens GN=BRD3 PE=1 SV=1	sp|O60885|BRD4_HUMAN;sp|Q15059|BRD3_HUMAN	O60885	4	152.22	NA	NA	NA
>sp|O75153|CLU_HUMAN Clustered mitochondria protein homolog OS=Homo sapiens GN=CLUH PE=1 SV=2	sp|O75153|CLU_HUMAN	O75153	6	146.67	NA	NA	NA
>sp|O75298|RTN2_HUMAN Reticulon-2 OS=Homo sapiens GN=RTN2 PE=1 SV=1	sp|O75298|RTN2_HUMAN	O75298	3	59.263	NA	NA	NA
>sp|O75352|MPU1_HUMAN Mannose-P-dolichol utilization defect 1 protein OS=Homo sapiens GN=MPDU1 PE=1 SV=2	sp|O75352|MPU1_HUMAN	O75352	2	26.638	NA	NA	NA
>sp|O75427|LRCH4_HUMAN Leucine-rich repeat and calponin homology domain-containing protein 4 OS=Homo sapiens GN=LRCH4 PE=1 SV=2	sp|O75427|LRCH4_HUMAN	O75427	5	73.449	NA	NA	NA
>sp|O75503|CLN5_HUMAN Ceroid-lipofuscinosis neuronal protein 5 OS=Homo sapiens GN=CLN5 PE=1 SV=2	sp|O75503|CLN5_HUMAN	O75503	3	41.496	NA	NA	NA
>sp|O75969|AKAP3_HUMAN A-kinase anchor protein 3 OS=Homo sapiens GN=AKAP3 PE=1 SV=2	sp|O75969|AKAP3_HUMAN	O75969	1	94.75	NA	NA	NA
>sp|O94915|FRYL_HUMAN Protein furry homolog-like OS=Homo sapiens GN=FRYL PE=1 SV=2	sp|O94915|FRYL_HUMAN	O94915	4	339.59	NA	NA	NA
>sp|O95159|ZFPL1_HUMAN Zinc finger protein-like 1 OS=Homo sapiens GN=ZFPL1 PE=1 SV=2	sp|O95159|ZFPL1_HUMAN	O95159	5	34.114	NA	NA	NA
>sp|O95376|ARI2_HUMAN E3 ubiquitin-protein ligase ARIH2 OS=Homo sapiens GN=ARIH2 PE=1 SV=1	sp|O95376|ARI2_HUMAN	O95376	4	57.818	NA	NA	NA
>sp|O95400|CD2B2_HUMAN CD2 antigen cytoplasmic tail-binding protein 2 OS=Homo sapiens GN=CD2BP2 PE=1 SV=1	sp|O95400|CD2B2_HUMAN	O95400	2	37.646	NA	NA	NA
>sp|O95563|MPC2_HUMAN Mitochondrial pyruvate carrier 2 OS=Homo sapiens GN=MPC2 PE=1 SV=1	sp|O95563|MPC2_HUMAN	O95563	1	14.279	NA	NA	NA
>sp|O95571|ETHE1_HUMAN Persulfide dioxygenase ETHE1, mitochondrial OS=Homo sapiens GN=ETHE1 PE=1 SV=2	sp|O95571|ETHE1_HUMAN	O95571	10	27.873	NA	NA	NA
>sp|O95758|PTBP3_HUMAN Polypyrimidine tract-binding protein 3 OS=Homo sapiens GN=PTBP3 PE=1 SV=2	sp|O95758|PTBP3_HUMAN	O95758	10	59.689	NA	NA	NA
>sp|O95825|QORL1_HUMAN Quinone oxidoreductase-like protein 1 OS=Homo sapiens GN=CRYZL1 PE=1 SV=2	sp|O95825|QORL1_HUMAN	O95825	10	38.696	NA	NA	NA
>sp|O95870|ABHGA_HUMAN Protein ABHD16A OS=Homo sapiens GN=ABHD16A PE=1 SV=3	sp|O95870|ABHGA_HUMAN	O95870	7	63.243	NA	NA	NA
>sp|P04049|RAF1_HUMAN RAF proto-oncogene serine/threonine-protein kinase OS=Homo sapiens GN=RAF1 PE=1 SV=1	sp|P04049|RAF1_HUMAN	P04049	5	73.051	NA	NA	NA
>sp|P05026|AT1B1_HUMAN Sodium/potassium-transporting ATPase subunit beta-1 OS=Homo sapiens GN=ATP1B1 PE=1 SV=1	sp|P05026|AT1B1_HUMAN	P05026	4	35.061	NA	NA	NA
>sp|P05106|ITB3_HUMAN Integrin beta-3 OS=Homo sapiens GN=ITGB3 PE=1 SV=2	sp|P05106|ITB3_HUMAN	P05106	4	87.057	NA	NA	NA
>sp|P09132|SRP19_HUMAN Signal recognition particle 19 kDa protein OS=Homo sapiens GN=SRP19 PE=1 SV=3	sp|P09132|SRP19_HUMAN	P09132	5	16.156	NA	NA	NA
>sp|P0CG35|TB15B_HUMAN Thymosin beta-15B OS=Homo sapiens GN=TMSB15B PE=1 SV=1;>sp|P0CG34|TB15A_HUMAN Thymosin beta-15A OS=Homo sapiens GN=TMSB15A PE=1 SV=1	sp|P0CG35|TB15B_HUMAN;sp|P0CG34|TB15A_HUMAN	P0CG35	3	5.2288	NA	NA	NA
>sp|P10316|1A69_HUMAN HLA class I histocompatibility antigen, A-69 alpha chain OS=Homo sapiens GN=HLA-A PE=1 SV=2;>sp|P01891|1A68_HUMAN HLA class I histocompatibility antigen, A-68 alpha chain OS=Homo sapiens GN=HLA-A PE=1 SV=4	sp|P10316|1A69_HUMAN;sp|P01891|1A68_HUMAN	P10316	11	40.976	NA	NA	NA
>sp|P15104|GLNA_HUMAN Glutamine synthetase OS=Homo sapiens GN=GLUL PE=1 SV=4	sp|P15104|GLNA_HUMAN	P15104	7	42.064	NA	NA	NA
>sp|P15291|B4GT1_HUMAN Beta-1,4-galactosyltransferase 1 OS=Homo sapiens GN=B4GALT1 PE=1 SV=5	sp|P15291|B4GT1_HUMAN	P15291	6	43.92	NA	NA	NA
>sp|P15408|FOSL2_HUMAN Fos-related antigen 2 OS=Homo sapiens GN=FOSL2 PE=1 SV=1	sp|P15408|FOSL2_HUMAN	P15408	3	35.193	NA	NA	NA
>sp|P15735|PHKG2_HUMAN Phosphorylase b kinase gamma catalytic chain, liver/testis isoform OS=Homo sapiens GN=PHKG2 PE=1 SV=1	sp|P15735|PHKG2_HUMAN	P15735	2	46.442	NA	NA	NA
>sp|P19838|NFKB1_HUMAN Nuclear factor NF-kappa-B p105 subunit OS=Homo sapiens GN=NFKB1 PE=1 SV=2	sp|P19838|NFKB1_HUMAN	P19838	10	105.35	NA	NA	NA
>sp|P25205|MCM3_HUMAN DNA replication licensing factor MCM3 OS=Homo sapiens GN=MCM3 PE=1 SV=3	sp|P25205|MCM3_HUMAN	P25205	2	90.98	NA	NA	NA
>sp|P26572|MGAT1_HUMAN Alpha-1,3-mannosyl-glycoprotein 2-beta-N-acetylglucosaminyltransferase OS=Homo sapiens GN=MGAT1 PE=1 SV=2	sp|P26572|MGAT1_HUMAN	P26572	6	50.878	NA	NA	NA
>sp|P29034|S10A2_HUMAN Protein S100-A2 OS=Homo sapiens GN=S100A2 PE=1 SV=3	sp|P29034|S10A2_HUMAN	P29034	3	11.117	NA	NA	NA
>sp|P29373|RABP2_HUMAN Cellular retinoic acid-binding protein 2 OS=Homo sapiens GN=CRABP2 PE=1 SV=2	sp|P29373|RABP2_HUMAN	P29373	7	15.693	NA	NA	NA
>sp|P35609|ACTN2_HUMAN Alpha-actinin-2 OS=Homo sapiens GN=ACTN2 PE=1 SV=1	sp|P35609|ACTN2_HUMAN	P35609	36	103.85	NA	NA	NA
>sp|P36873|PP1G_HUMAN Serine/threonine-protein phosphatase PP1-gamma catalytic subunit OS=Homo sapiens GN=PPP1CC PE=1 SV=1	sp|P36873|PP1G_HUMAN	P36873	20	36.983	NA	NA	NA
>sp|P39748|FEN1_HUMAN Flap endonuclease 1 OS=Homo sapiens GN=FEN1 PE=1 SV=1	sp|P39748|FEN1_HUMAN	P39748	11	42.592	NA	NA	NA
>sp|P42226|STAT6_HUMAN Signal transducer and activator of transcription 6 OS=Homo sapiens GN=STAT6 PE=1 SV=1	sp|P42226|STAT6_HUMAN	P42226	6	94.134	NA	NA	NA
>sp|P45985|MP2K4_HUMAN Dual specificity mitogen-activated protein kinase kinase 4 OS=Homo sapiens GN=MAP2K4 PE=1 SV=1	sp|P45985|MP2K4_HUMAN	P45985	7	44.287	NA	NA	NA
>sp|P49427|UB2R1_HUMAN Ubiquitin-conjugating enzyme E2 R1 OS=Homo sapiens GN=CDC34 PE=1 SV=2	sp|P49427|UB2R1_HUMAN	P49427	5	26.736	NA	NA	NA
>sp|P49459|UBE2A_HUMAN Ubiquitin-conjugating enzyme E2 A OS=Homo sapiens GN=UBE2A PE=1 SV=2	sp|P49459|UBE2A_HUMAN	P49459	3	17.315	NA	NA	NA
>sp|P50336|PPOX_HUMAN Protoporphyrinogen oxidase OS=Homo sapiens GN=PPOX PE=1 SV=1	sp|P50336|PPOX_HUMAN	P50336	4	50.765	NA	NA	NA
>sp|P51795|CLCN5_HUMAN H(+)/Cl(-) exchange transporter 5 OS=Homo sapiens GN=CLCN5 PE=1 SV=1	sp|P51795|CLCN5_HUMAN	P51795	3	83.146	NA	NA	NA
>sp|P51798|CLCN7_HUMAN H(+)/Cl(-) exchange transporter 7 OS=Homo sapiens GN=CLCN7 PE=1 SV=2	sp|P51798|CLCN7_HUMAN	P51798	8	88.678	NA	NA	NA
>sp|P53634|CATC_HUMAN Dipeptidyl peptidase 1 OS=Homo sapiens GN=CTSC PE=1 SV=2	sp|P53634|CATC_HUMAN	P53634	4	51.853	NA	NA	NA
>sp|P53667|LIMK1_HUMAN LIM domain kinase 1 OS=Homo sapiens GN=LIMK1 PE=1 SV=3	sp|P53667|LIMK1_HUMAN	P53667	4	72.584	NA	NA	NA
>sp|P55196|AFAD_HUMAN Afadin OS=Homo sapiens GN=MLLT4 PE=1 SV=3	sp|P55196|AFAD_HUMAN	P55196	9	206.8	NA	NA	NA
>sp|P55210|CASP7_HUMAN Caspase-7 OS=Homo sapiens GN=CASP7 PE=1 SV=1	sp|P55210|CASP7_HUMAN	P55210	6	34.276	NA	NA	NA
>sp|P57678|GEMI4_HUMAN Gem-associated protein 4 OS=Homo sapiens GN=GEMIN4 PE=1 SV=2	sp|P57678|GEMI4_HUMAN	P57678	7	120.04	NA	NA	NA
>sp|P61803|DAD1_HUMAN Dolichyl-diphosphooligosaccharide--protein glycosyltransferase subunit DAD1 OS=Homo sapiens GN=DAD1 PE=1 SV=3	sp|P61803|DAD1_HUMAN	P61803	3	12.497	NA	NA	NA
>sp|P82933|RT09_HUMAN 28S ribosomal protein S9, mitochondrial OS=Homo sapiens GN=MRPS9 PE=1 SV=2	sp|P82933|RT09_HUMAN	P82933	2	45.834	NA	NA	NA
>sp|Q00653|NFKB2_HUMAN Nuclear factor NF-kappa-B p100 subunit OS=Homo sapiens GN=NFKB2 PE=1 SV=4	sp|Q00653|NFKB2_HUMAN	Q00653	5	96.748	NA	NA	NA
>sp|Q01432|AMPD3_HUMAN AMP deaminase 3 OS=Homo sapiens GN=AMPD3 PE=1 SV=1	sp|Q01432|AMPD3_HUMAN	Q01432	8	88.811	NA	NA	NA
>sp|Q06136|KDSR_HUMAN 3-ketodihydrosphingosine reductase OS=Homo sapiens GN=KDSR PE=1 SV=1	sp|Q06136|KDSR_HUMAN	Q06136	5	36.187	NA	NA	NA
>sp|Q08AD1|CAMP2_HUMAN Calmodulin-regulated spectrin-associated protein 2 OS=Homo sapiens GN=CAMSAP2 PE=1 SV=3	sp|Q08AD1|CAMP2_HUMAN	Q08AD1	7	168.09	NA	NA	NA
>sp|Q10472|GALT1_HUMAN Polypeptide N-acetylgalactosaminyltransferase 1 OS=Homo sapiens GN=GALNT1 PE=1 SV=1	sp|Q10472|GALT1_HUMAN	Q10472	9	64.218	NA	NA	NA
>sp|Q10588|BST1_HUMAN ADP-ribosyl cyclase/cyclic ADP-ribose hydrolase 2 OS=Homo sapiens GN=BST1 PE=1 SV=2	sp|Q10588|BST1_HUMAN	Q10588	3	35.724	NA	NA	NA
>sp|Q12800|TFCP2_HUMAN Alpha-globin transcription factor CP2 OS=Homo sapiens GN=TFCP2 PE=1 SV=2	sp|Q12800|TFCP2_HUMAN	Q12800	3	57.255	NA	NA	NA
>sp|Q12955|ANK3_HUMAN Ankyrin-3 OS=Homo sapiens GN=ANK3 PE=1 SV=3	sp|Q12955|ANK3_HUMAN	Q12955	7	480.4	NA	NA	NA
>sp|Q13084|RM28_HUMAN 39S ribosomal protein L28, mitochondrial OS=Homo sapiens GN=MRPL28 PE=1 SV=4	sp|Q13084|RM28_HUMAN	Q13084	5	30.156	NA	NA	NA
>sp|Q13330|MTA1_HUMAN Metastasis-associated protein MTA1 OS=Homo sapiens GN=MTA1 PE=1 SV=2	sp|Q13330|MTA1_HUMAN	Q13330	5	80.785	NA	NA	NA
>sp|Q13362|2A5G_HUMAN Serine/threonine-protein phosphatase 2A 56 kDa regulatory subunit gamma isoform OS=Homo sapiens GN=PPP2R5C PE=1 SV=3	sp|Q13362|2A5G_HUMAN	Q13362	7	61.06	NA	NA	NA
>sp|Q13485|SMAD4_HUMAN Mothers against decapentaplegic homolog 4 OS=Homo sapiens GN=SMAD4 PE=1 SV=1	sp|Q13485|SMAD4_HUMAN	Q13485	1	60.438	NA	NA	NA
>sp|Q13505|MTX1_HUMAN Metaxin-1 OS=Homo sapiens GN=MTX1 PE=1 SV=2	sp|Q13505|MTX1_HUMAN	Q13505	5	51.476	NA	NA	NA
>sp|Q13563|PKD2_HUMAN Polycystin-2 OS=Homo sapiens GN=PKD2 PE=1 SV=3	sp|Q13563|PKD2_HUMAN	Q13563	6	109.69	NA	NA	NA
>sp|Q13636|RAB31_HUMAN Ras-related protein Rab-31 OS=Homo sapiens GN=RAB31 PE=1 SV=1	sp|Q13636|RAB31_HUMAN	Q13636	5	21.569	NA	NA	NA
>sp|Q13685|AAMP_HUMAN Angio-associated migratory cell protein OS=Homo sapiens GN=AAMP PE=1 SV=2	sp|Q13685|AAMP_HUMAN	Q13685	5	46.75	NA	NA	NA
>sp|Q14061|COX17_HUMAN Cytochrome c oxidase copper chaperone OS=Homo sapiens GN=COX17 PE=1 SV=2	sp|Q14061|COX17_HUMAN	Q14061	2	6.9151	NA	NA	NA
>sp|Q14353|GAMT_HUMAN Guanidinoacetate N-methyltransferase OS=Homo sapiens GN=GAMT PE=1 SV=1	sp|Q14353|GAMT_HUMAN	Q14353	6	26.318	NA	NA	NA
>sp|Q14393|GAS6_HUMAN Growth arrest-specific protein 6 OS=Homo sapiens GN=GAS6 PE=1 SV=2	sp|Q14393|GAS6_HUMAN	Q14393	5	79.676	NA	NA	NA
>sp|Q14520|HABP2_HUMAN Hyaluronan-binding protein 2 OS=Homo sapiens GN=HABP2 PE=1 SV=1	sp|Q14520|HABP2_HUMAN	Q14520	3	62.671	NA	NA	NA
>sp|Q14651|PLSI_HUMAN Plastin-1 OS=Homo sapiens GN=PLS1 PE=1 SV=2	sp|Q14651|PLSI_HUMAN	Q14651	4	70.253	NA	NA	NA
>sp|Q14678|KANK1_HUMAN KN motif and ankyrin repeat domain-containing protein 1 OS=Homo sapiens GN=KANK1 PE=1 SV=3	sp|Q14678|KANK1_HUMAN	Q14678	7	147.29	NA	NA	NA
>sp|Q14964|RB39A_HUMAN Ras-related protein Rab-39A OS=Homo sapiens GN=RAB39A PE=1 SV=2	sp|Q14964|RB39A_HUMAN	Q14964	2	25.006	NA	NA	NA
>sp|Q14999|CUL7_HUMAN Cullin-7 OS=Homo sapiens GN=CUL7 PE=1 SV=2	sp|Q14999|CUL7_HUMAN	Q14999	8	191.16	NA	NA	NA
>sp|Q15125|EBP_HUMAN 3-beta-hydroxysteroid-Delta(8),Delta(7)-isomerase OS=Homo sapiens GN=EBP PE=1 SV=3	sp|Q15125|EBP_HUMAN	Q15125	2	26.352	NA	NA	NA
>sp|Q15334|L2GL1_HUMAN Lethal(2) giant larvae protein homolog 1 OS=Homo sapiens GN=LLGL1 PE=1 SV=3	sp|Q15334|L2GL1_HUMAN	Q15334	8	115.42	NA	NA	NA
>sp|Q15397|PUM3_HUMAN Pumilio homolog 3 OS=Homo sapiens GN=PUM3 PE=1 SV=3	sp|Q15397|PUM3_HUMAN	Q15397	10	73.584	NA	NA	NA
>sp|Q15629|TRAM1_HUMAN Translocating chain-associated membrane protein 1 OS=Homo sapiens GN=TRAM1 PE=1 SV=3	sp|Q15629|TRAM1_HUMAN	Q15629	3	43.071	NA	NA	NA
>sp|Q15814|TBCC_HUMAN Tubulin-specific chaperone C OS=Homo sapiens GN=TBCC PE=1 SV=2	sp|Q15814|TBCC_HUMAN	Q15814	6	39.248	NA	NA	NA
>sp|Q16513|PKN2_HUMAN Serine/threonine-protein kinase N2 OS=Homo sapiens GN=PKN2 PE=1 SV=1	sp|Q16513|PKN2_HUMAN	Q16513	12	112.03	NA	NA	NA
>sp|Q16850|CP51A_HUMAN Lanosterol 14-alpha demethylase OS=Homo sapiens GN=CYP51A1 PE=1 SV=3	sp|Q16850|CP51A_HUMAN	Q16850	5	56.805	NA	NA	NA
>sp|Q2PZI1|D19L1_HUMAN Probable C-mannosyltransferase DPY19L1 OS=Homo sapiens GN=DPY19L1 PE=2 SV=1	sp|Q2PZI1|D19L1_HUMAN	Q2PZI1	2	77.318	NA	NA	NA
>sp|Q3KQV9|UAP1L_HUMAN UDP-N-acetylhexosamine pyrophosphorylase-like protein 1 OS=Homo sapiens GN=UAP1L1 PE=1 SV=2	sp|Q3KQV9|UAP1L_HUMAN	Q3KQV9	10	57.03	NA	NA	NA
>sp|Q53H12|AGK_HUMAN Acylglycerol kinase, mitochondrial OS=Homo sapiens GN=AGK PE=1 SV=2	sp|Q53H12|AGK_HUMAN	Q53H12	7	47.137	NA	NA	NA
>sp|Q56VL3|OCAD2_HUMAN OCIA domain-containing protein 2 OS=Homo sapiens GN=OCIAD2 PE=1 SV=1	sp|Q56VL3|OCAD2_HUMAN	Q56VL3	3	16.953	NA	NA	NA
>sp|Q5BJH7|YIF1B_HUMAN Protein YIF1B OS=Homo sapiens GN=YIF1B PE=1 SV=1	sp|Q5BJH7|YIF1B_HUMAN	Q5BJH7	6	34.435	NA	NA	NA
>sp|Q5BKX8|MURC_HUMAN Muscle-related coiled-coil protein OS=Homo sapiens GN=MURC PE=1 SV=2	sp|Q5BKX8|MURC_HUMAN	Q5BKX8	11	41.899	NA	NA	NA
>sp|Q5J8M3|EMC4_HUMAN ER membrane protein complex subunit 4 OS=Homo sapiens GN=EMC4 PE=1 SV=2	sp|Q5J8M3|EMC4_HUMAN	Q5J8M3	4	20.086	NA	NA	NA
>sp|Q5JTJ3|COA6_HUMAN Cytochrome c oxidase assembly factor 6 homolog OS=Homo sapiens GN=COA6 PE=1 SV=1	sp|Q5JTJ3|COA6_HUMAN	Q5JTJ3	3	14.116	NA	NA	NA
>sp|Q5QJ74|TBCEL_HUMAN Tubulin-specific chaperone cofactor E-like protein OS=Homo sapiens GN=TBCEL PE=1 SV=2	sp|Q5QJ74|TBCEL_HUMAN	Q5QJ74	8	48.194	NA	NA	NA
>sp|Q5SNT2|TM201_HUMAN Transmembrane protein 201 OS=Homo sapiens GN=TMEM201 PE=1 SV=1	sp|Q5SNT2|TM201_HUMAN	Q5SNT2	4	72.235	NA	NA	NA
>sp|Q5SWX8|ODR4_HUMAN Protein odr-4 homolog OS=Homo sapiens GN=ODR4 PE=1 SV=1	sp|Q5SWX8|ODR4_HUMAN	Q5SWX8	6	51.103	NA	NA	NA
>sp|Q5T0D9|TPRGL_HUMAN Tumor protein p63-regulated gene 1-like protein OS=Homo sapiens GN=TPRG1L PE=1 SV=1	sp|Q5T0D9|TPRGL_HUMAN	Q5T0D9	3	30.211	NA	NA	NA
>sp|Q5T6F2|UBAP2_HUMAN Ubiquitin-associated protein 2 OS=Homo sapiens GN=UBAP2 PE=1 SV=1	sp|Q5T6F2|UBAP2_HUMAN	Q5T6F2	5	117.11	NA	NA	NA
>sp|Q5TAQ9|DCAF8_HUMAN DDB1- and CUL4-associated factor 8 OS=Homo sapiens GN=DCAF8 PE=1 SV=1	sp|Q5TAQ9|DCAF8_HUMAN	Q5TAQ9	3	66.851	NA	NA	NA
>sp|Q5TFE4|NT5D1_HUMAN 5-nucleotidase domain-containing protein 1 OS=Homo sapiens GN=NT5DC1 PE=1 SV=1	sp|Q5TFE4|NT5D1_HUMAN	Q5TFE4	5	51.844	NA	NA	NA
>sp|Q66K14|TBC9B_HUMAN TBC1 domain family member 9B OS=Homo sapiens GN=TBC1D9B PE=1 SV=3	sp|Q66K14|TBC9B_HUMAN	Q66K14	16	140.52	NA	NA	NA
>sp|Q68CQ7|GL8D1_HUMAN Glycosyltransferase 8 domain-containing protein 1 OS=Homo sapiens GN=GLT8D1 PE=1 SV=2	sp|Q68CQ7|GL8D1_HUMAN	Q68CQ7	2	41.935	NA	NA	NA
>sp|Q6P1N9|TATD1_HUMAN Putative deoxyribonuclease TATDN1 OS=Homo sapiens GN=TATDN1 PE=1 SV=2	sp|Q6P1N9|TATD1_HUMAN	Q6P1N9	5	33.601	NA	NA	NA
>sp|Q6P1Q9|MET2B_HUMAN Methyltransferase-like protein 2B OS=Homo sapiens GN=METTL2B PE=1 SV=3;>sp|Q96IZ6|MET2A_HUMAN Methyltransferase-like protein 2A OS=Homo sapiens GN=METTL2A PE=1 SV=5	sp|Q6P1Q9|MET2B_HUMAN;sp|Q96IZ6|MET2A_HUMAN	Q6P1Q9	4	43.426	NA	NA	NA
>sp|Q6PJW8|CNST_HUMAN Consortin OS=Homo sapiens GN=CNST PE=1 SV=3	sp|Q6PJW8|CNST_HUMAN	Q6PJW8	2	79.596	NA	NA	NA
>sp|Q6UVK1|CSPG4_HUMAN Chondroitin sulfate proteoglycan 4 OS=Homo sapiens GN=CSPG4 PE=1 SV=2	sp|Q6UVK1|CSPG4_HUMAN	Q6UVK1	5	250.53	NA	NA	NA
>sp|Q6ZTI6|F101A_HUMAN Filamin-interacting protein FAM101A OS=Homo sapiens GN=FAM101A PE=1 SV=3	sp|Q6ZTI6|F101A_HUMAN	Q6ZTI6	3	23.61	NA	NA	NA
>sp|Q7L2J0|MEPCE_HUMAN 7SK snRNA methylphosphate capping enzyme OS=Homo sapiens GN=MEPCE PE=1 SV=1	sp|Q7L2J0|MEPCE_HUMAN	Q7L2J0	5	74.354	NA	NA	NA
>sp|Q7Z2W9|RM21_HUMAN 39S ribosomal protein L21, mitochondrial OS=Homo sapiens GN=MRPL21 PE=1 SV=2	sp|Q7Z2W9|RM21_HUMAN	Q7Z2W9	4	22.814	NA	NA	NA
>sp|Q7Z392|TPC11_HUMAN Trafficking protein particle complex subunit 11 OS=Homo sapiens GN=TRAPPC11 PE=1 SV=2	sp|Q7Z392|TPC11_HUMAN	Q7Z392	9	128.88	NA	NA	NA
>sp|Q7Z4R8|CF120_HUMAN UPF0669 protein C6orf120 OS=Homo sapiens GN=C6orf120 PE=1 SV=1	sp|Q7Z4R8|CF120_HUMAN	Q7Z4R8	2	20.772	NA	NA	NA
>sp|Q7Z7H8|RM10_HUMAN 39S ribosomal protein L10, mitochondrial OS=Homo sapiens GN=MRPL10 PE=1 SV=3	sp|Q7Z7H8|RM10_HUMAN	Q7Z7H8	2	29.282	NA	NA	NA
>sp|Q86VN1|VPS36_HUMAN Vacuolar protein-sorting-associated protein 36 OS=Homo sapiens GN=VPS36 PE=1 SV=1	sp|Q86VN1|VPS36_HUMAN	Q86VN1	8	43.816	NA	NA	NA
>sp|Q86WA8|LONP2_HUMAN Lon protease homolog 2, peroxisomal OS=Homo sapiens GN=LONP2 PE=1 SV=1	sp|Q86WA8|LONP2_HUMAN	Q86WA8	4	94.615	NA	NA	NA
>sp|Q86WN1|FCSD1_HUMAN F-BAR and double SH3 domains protein 1 OS=Homo sapiens GN=FCHSD1 PE=1 SV=1	sp|Q86WN1|FCSD1_HUMAN	Q86WN1	8	76.941	NA	NA	NA
>sp|Q86Y56|DAAF5_HUMAN Dynein assembly factor 5, axonemal OS=Homo sapiens GN=DNAAF5 PE=1 SV=4	sp|Q86Y56|DAAF5_HUMAN	Q86Y56	5	93.52	NA	NA	NA
>sp|Q8IUR7|ARMC8_HUMAN Armadillo repeat-containing protein 8 OS=Homo sapiens GN=ARMC8 PE=1 SV=2	sp|Q8IUR7|ARMC8_HUMAN	Q8IUR7	8	75.509	NA	NA	NA
>sp|Q8IVL5|P3H2_HUMAN Prolyl 3-hydroxylase 2 OS=Homo sapiens GN=P3H2 PE=1 SV=1	sp|Q8IVL5|P3H2_HUMAN	Q8IVL5	14	80.984	NA	NA	NA
>sp|Q8IWA4|MFN1_HUMAN Mitofusin-1 OS=Homo sapiens GN=MFN1 PE=1 SV=2	sp|Q8IWA4|MFN1_HUMAN	Q8IWA4	4	84.099	NA	NA	NA
>sp|Q8IWJ2|GCC2_HUMAN GRIP and coiled-coil domain-containing protein 2 OS=Homo sapiens GN=GCC2 PE=1 SV=4	sp|Q8IWJ2|GCC2_HUMAN	Q8IWJ2	14	195.91	NA	NA	NA
>sp|Q8IY33|MILK2_HUMAN MICAL-like protein 2 OS=Homo sapiens GN=MICALL2 PE=1 SV=1	sp|Q8IY33|MILK2_HUMAN	Q8IY33	8	97.501	NA	NA	NA
>sp|Q8IY67|RAVR1_HUMAN Ribonucleoprotein PTB-binding 1 OS=Homo sapiens GN=RAVER1 PE=1 SV=1	sp|Q8IY67|RAVR1_HUMAN	Q8IY67	5	63.876	NA	NA	NA
>sp|Q8IYB5|SMAP1_HUMAN Stromal membrane-associated protein 1 OS=Homo sapiens GN=SMAP1 PE=1 SV=2	sp|Q8IYB5|SMAP1_HUMAN	Q8IYB5	4	50.386	NA	NA	NA
>sp|Q8N138|ORML3_HUMAN ORM1-like protein 3 OS=Homo sapiens GN=ORMDL3 PE=1 SV=1	sp|Q8N138|ORML3_HUMAN	Q8N138	2	17.494	NA	NA	NA
>sp|Q8N1G2|CMTR1_HUMAN Cap-specific mRNA (nucleoside-2-O-)-methyltransferase 1 OS=Homo sapiens GN=CMTR1 PE=1 SV=1	sp|Q8N1G2|CMTR1_HUMAN	Q8N1G2	6	95.32	NA	NA	NA
>sp|Q8N335|GPD1L_HUMAN Glycerol-3-phosphate dehydrogenase 1-like protein OS=Homo sapiens GN=GPD1L PE=1 SV=1	sp|Q8N335|GPD1L_HUMAN	Q8N335	3	38.418	NA	NA	NA
>sp|Q8N4H5|TOM5_HUMAN Mitochondrial import receptor subunit TOM5 homolog OS=Homo sapiens GN=TOMM5 PE=1 SV=1	sp|Q8N4H5|TOM5_HUMAN	Q8N4H5	4	6.0352	NA	NA	NA
>sp|Q8N5B7|CERS5_HUMAN Ceramide synthase 5 OS=Homo sapiens GN=CERS5 PE=2 SV=1	sp|Q8N5B7|CERS5_HUMAN	Q8N5B7	4	45.752	NA	NA	NA
>sp|Q8N7H5|PAF1_HUMAN RNA polymerase II-associated factor 1 homolog OS=Homo sapiens GN=PAF1 PE=1 SV=2	sp|Q8N7H5|PAF1_HUMAN	Q8N7H5	3	59.975	NA	NA	NA
>sp|Q8N999|CL029_HUMAN Uncharacterized protein C12orf29 OS=Homo sapiens GN=C12orf29 PE=1 SV=2	sp|Q8N999|CL029_HUMAN	Q8N999	2	37.49	NA	NA	NA
>sp|Q8NB46|ANR52_HUMAN Serine/threonine-protein phosphatase 6 regulatory ankyrin repeat subunit C OS=Homo sapiens GN=ANKRD52 PE=1 SV=3	sp|Q8NB46|ANR52_HUMAN	Q8NB46	6	115.08	NA	NA	NA
>sp|Q8NBM8|PCYXL_HUMAN Prenylcysteine oxidase-like OS=Homo sapiens GN=PCYOX1L PE=1 SV=2	sp|Q8NBM8|PCYXL_HUMAN	Q8NBM8	5	54.646	NA	NA	NA
>sp|Q8NCE0|SEN2_HUMAN tRNA-splicing endonuclease subunit Sen2 OS=Homo sapiens GN=TSEN2 PE=1 SV=2	sp|Q8NCE0|SEN2_HUMAN	Q8NCE0	1	53.246	NA	NA	NA
>sp|Q8NDF8|PAPD5_HUMAN Non-canonical poly(A) RNA polymerase PAPD5 OS=Homo sapiens GN=PAPD5 PE=1 SV=2	sp|Q8NDF8|PAPD5_HUMAN	Q8NDF8	2	63.266	NA	NA	NA
>sp|Q8NEZ2|VP37A_HUMAN Vacuolar protein sorting-associated protein 37A OS=Homo sapiens GN=VPS37A PE=1 SV=1	sp|Q8NEZ2|VP37A_HUMAN	Q8NEZ2	4	44.314	NA	NA	NA
>sp|Q8NFH5|NUP53_HUMAN Nucleoporin NUP53 OS=Homo sapiens GN=NUP35 PE=1 SV=1	sp|Q8NFH5|NUP53_HUMAN	Q8NFH5	4	34.773	NA	NA	NA
>sp|Q8NHP6|MSPD2_HUMAN Motile sperm domain-containing protein 2 OS=Homo sapiens GN=MOSPD2 PE=1 SV=1	sp|Q8NHP6|MSPD2_HUMAN	Q8NHP6	7	59.745	NA	NA	NA
>sp|Q8TB03|CX038_HUMAN Uncharacterized protein CXorf38 OS=Homo sapiens GN=CXorf38 PE=1 SV=1	sp|Q8TB03|CX038_HUMAN	Q8TB03	4	36.67	NA	NA	NA
>sp|Q8TB72|PUM2_HUMAN Pumilio homolog 2 OS=Homo sapiens GN=PUM2 PE=1 SV=2	sp|Q8TB72|PUM2_HUMAN	Q8TB72	7	114.21	NA	NA	NA
>sp|Q8TER5|ARH40_HUMAN Rho guanine nucleotide exchange factor 40 OS=Homo sapiens GN=ARHGEF40 PE=1 SV=3	sp|Q8TER5|ARH40_HUMAN	Q8TER5	10	164.66	NA	NA	NA
>sp|Q8WUA2|PPIL4_HUMAN Peptidyl-prolyl cis-trans isomerase-like 4 OS=Homo sapiens GN=PPIL4 PE=1 SV=1	sp|Q8WUA2|PPIL4_HUMAN	Q8WUA2	7	57.224	NA	NA	NA
>sp|Q8WXA3|RUFY2_HUMAN RUN and FYVE domain-containing protein 2 OS=Homo sapiens GN=RUFY2 PE=1 SV=2	sp|Q8WXA3|RUFY2_HUMAN	Q8WXA3	5	75.054	NA	NA	NA
>sp|Q8WXA9|SREK1_HUMAN Splicing regulatory glutamine/lysine-rich protein 1 OS=Homo sapiens GN=SREK1 PE=1 SV=1	sp|Q8WXA9|SREK1_HUMAN	Q8WXA9	5	59.38	NA	NA	NA
>sp|Q92623|TTC9A_HUMAN Tetratricopeptide repeat protein 9A OS=Homo sapiens GN=TTC9 PE=2 SV=3	sp|Q92623|TTC9A_HUMAN	Q92623	3	24.379	NA	NA	NA
>sp|Q92643|GPI8_HUMAN GPI-anchor transamidase OS=Homo sapiens GN=PIGK PE=1 SV=2	sp|Q92643|GPI8_HUMAN	Q92643	6	45.251	NA	NA	NA
>sp|Q92797|SYMPK_HUMAN Symplekin OS=Homo sapiens GN=SYMPK PE=1 SV=2	sp|Q92797|SYMPK_HUMAN	Q92797	7	141.15	NA	NA	NA
>sp|Q92879|CELF1_HUMAN CUGBP Elav-like family member 1 OS=Homo sapiens GN=CELF1 PE=1 SV=2	sp|Q92879|CELF1_HUMAN	Q92879	10	52.063	NA	NA	NA
>sp|Q92979|NEP1_HUMAN Ribosomal RNA small subunit methyltransferase NEP1 OS=Homo sapiens GN=EMG1 PE=1 SV=4	sp|Q92979|NEP1_HUMAN	Q92979	3	26.72	NA	NA	NA
>sp|Q969S3|ZN622_HUMAN Zinc finger protein 622 OS=Homo sapiens GN=ZNF622 PE=1 SV=1	sp|Q969S3|ZN622_HUMAN	Q969S3	6	54.271	NA	NA	NA
>sp|Q96A35|RM24_HUMAN 39S ribosomal protein L24, mitochondrial OS=Homo sapiens GN=MRPL24 PE=1 SV=1	sp|Q96A35|RM24_HUMAN	Q96A35	3	24.915	NA	NA	NA
>sp|Q96DB5|RMD1_HUMAN Regulator of microtubule dynamics protein 1 OS=Homo sapiens GN=RMDN1 PE=1 SV=1	sp|Q96DB5|RMD1_HUMAN	Q96DB5	4	35.808	NA	NA	NA
>sp|Q96EC8|YIPF6_HUMAN Protein YIPF6 OS=Homo sapiens GN=YIPF6 PE=1 SV=2	sp|Q96EC8|YIPF6_HUMAN	Q96EC8	3	26.256	NA	NA	NA
>sp|Q96FJ2|DYL2_HUMAN Dynein light chain 2, cytoplasmic OS=Homo sapiens GN=DYNLL2 PE=1 SV=1	sp|Q96FJ2|DYL2_HUMAN	Q96FJ2	4	10.35	NA	NA	NA
>sp|Q96G28|CFA36_HUMAN Cilia- and flagella-associated protein 36 OS=Homo sapiens GN=CFAP36 PE=1 SV=2	sp|Q96G28|CFA36_HUMAN	Q96G28	2	39.446	NA	NA	NA
>sp|Q96GQ5|RUS1_HUMAN RUS1 family protein C16orf58 OS=Homo sapiens GN=C16orf58 PE=1 SV=2	sp|Q96GQ5|RUS1_HUMAN	Q96GQ5	6	51.017	NA	NA	NA
>sp|Q96GS4|CQ059_HUMAN Uncharacterized protein C17orf59 OS=Homo sapiens GN=C17orf59 PE=1 SV=2	sp|Q96GS4|CQ059_HUMAN	Q96GS4	6	37.226	NA	NA	NA
>sp|Q96IX5|USMG5_HUMAN Up-regulated during skeletal muscle growth protein 5 OS=Homo sapiens GN=USMG5 PE=1 SV=1	sp|Q96IX5|USMG5_HUMAN	Q96IX5	3	6.4575	NA	NA	NA
>sp|Q96J42|TXD15_HUMAN Thioredoxin domain-containing protein 15 OS=Homo sapiens GN=TXNDC15 PE=1 SV=1	sp|Q96J42|TXD15_HUMAN	Q96J42	3	39.885	NA	NA	NA
>sp|Q96JC1|VPS39_HUMAN Vam6/Vps39-like protein OS=Homo sapiens GN=VPS39 PE=1 SV=2	sp|Q96JC1|VPS39_HUMAN	Q96JC1	4	101.81	NA	NA	NA
>sp|Q96LW7|CAR19_HUMAN Caspase recruitment domain-containing protein 19 OS=Homo sapiens GN=CARD19 PE=1 SV=1	sp|Q96LW7|CAR19_HUMAN	Q96LW7	3	25.589	NA	NA	NA
>sp|Q96MU7|YTDC1_HUMAN YTH domain-containing protein 1 OS=Homo sapiens GN=YTHDC1 PE=1 SV=3	sp|Q96MU7|YTDC1_HUMAN	Q96MU7	6	84.699	NA	NA	NA
>sp|Q96NT1|NP1L5_HUMAN Nucleosome assembly protein 1-like 5 OS=Homo sapiens GN=NAP1L5 PE=2 SV=1	sp|Q96NT1|NP1L5_HUMAN	Q96NT1	3	19.593	NA	NA	NA
>sp|Q96P47|AGAP3_HUMAN Arf-GAP with GTPase, ANK repeat and PH domain-containing protein 3 OS=Homo sapiens GN=AGAP3 PE=1 SV=2	sp|Q96P47|AGAP3_HUMAN	Q96P47	3	95.043	NA	NA	NA
>sp|Q96Q45|TM237_HUMAN Transmembrane protein 237 OS=Homo sapiens GN=TMEM237 PE=1 SV=2	sp|Q96Q45|TM237_HUMAN	Q96Q45	4	45.525	NA	NA	NA
>sp|Q96S19|CP013_HUMAN UPF0585 protein C16orf13 OS=Homo sapiens GN=C16orf13 PE=1 SV=2	sp|Q96S19|CP013_HUMAN	Q96S19	4	22.578	NA	NA	NA
>sp|Q96S97|MYADM_HUMAN Myeloid-associated differentiation marker OS=Homo sapiens GN=MYADM PE=1 SV=2	sp|Q96S97|MYADM_HUMAN	Q96S97	1	35.273	NA	NA	NA
>sp|Q99719|SEPT5_HUMAN Septin-5 OS=Homo sapiens GN=SEPT5 PE=1 SV=1	sp|Q99719|SEPT5_HUMAN	Q99719	5	42.777	NA	NA	NA
>sp|Q99933|BAG1_HUMAN BAG family molecular chaperone regulator 1 OS=Homo sapiens GN=BAG1 PE=1 SV=4	sp|Q99933|BAG1_HUMAN	Q99933	3	38.778	NA	NA	NA
>sp|Q9BQ67|GRWD1_HUMAN Glutamate-rich WD repeat-containing protein 1 OS=Homo sapiens GN=GRWD1 PE=1 SV=1	sp|Q9BQ67|GRWD1_HUMAN	Q9BQ67	2	49.419	NA	NA	NA
>sp|Q9BQS8|FYCO1_HUMAN FYVE and coiled-coil domain-containing protein 1 OS=Homo sapiens GN=FYCO1 PE=1 SV=3	sp|Q9BQS8|FYCO1_HUMAN	Q9BQS8	6	166.98	NA	NA	NA
>sp|Q9BR39|JPH2_HUMAN Junctophilin-2 OS=Homo sapiens GN=JPH2 PE=1 SV=2	sp|Q9BR39|JPH2_HUMAN	Q9BR39	4	74.221	NA	NA	NA
>sp|Q9BR61|ACBD6_HUMAN Acyl-CoA-binding domain-containing protein 6 OS=Homo sapiens GN=ACBD6 PE=1 SV=1	sp|Q9BR61|ACBD6_HUMAN	Q9BR61	7	31.15	NA	NA	NA
>sp|Q9BSC4|NOL10_HUMAN Nucleolar protein 10 OS=Homo sapiens GN=NOL10 PE=1 SV=1	sp|Q9BSC4|NOL10_HUMAN	Q9BSC4	2	80.301	NA	NA	NA
>sp|Q9BTC0|DIDO1_HUMAN Death-inducer obliterator 1 OS=Homo sapiens GN=DIDO1 PE=1 SV=5	sp|Q9BTC0|DIDO1_HUMAN	Q9BTC0	10	243.87	NA	NA	NA
>sp|Q9BUH6|PAXX_HUMAN Protein PAXX OS=Homo sapiens GN=C9orf142 PE=1 SV=2	sp|Q9BUH6|PAXX_HUMAN	Q9BUH6	6	21.639	NA	NA	NA
>sp|Q9BVI4|NOC4L_HUMAN Nucleolar complex protein 4 homolog OS=Homo sapiens GN=NOC4L PE=1 SV=1	sp|Q9BVI4|NOC4L_HUMAN	Q9BVI4	7	58.467	NA	NA	NA
>sp|Q9BVJ7|DUS23_HUMAN Dual specificity protein phosphatase 23 OS=Homo sapiens GN=DUSP23 PE=1 SV=1	sp|Q9BVJ7|DUS23_HUMAN	Q9BVJ7	7	16.588	NA	NA	NA
>sp|Q9BW27|NUP85_HUMAN Nuclear pore complex protein Nup85 OS=Homo sapiens GN=NUP85 PE=1 SV=1	sp|Q9BW27|NUP85_HUMAN	Q9BW27	8	75.019	NA	NA	NA
>sp|Q9BXB4|OSB11_HUMAN Oxysterol-binding protein-related protein 11 OS=Homo sapiens GN=OSBPL11 PE=1 SV=2	sp|Q9BXB4|OSB11_HUMAN	Q9BXB4	6	83.642	NA	NA	NA
>sp|Q9BY42|RTF2_HUMAN Protein RTF2 homolog OS=Homo sapiens GN=RTFDC1 PE=1 SV=3	sp|Q9BY42|RTF2_HUMAN	Q9BY42	3	33.886	NA	NA	NA
>sp|Q9BYD3|RM04_HUMAN 39S ribosomal protein L4, mitochondrial OS=Homo sapiens GN=MRPL4 PE=1 SV=1	sp|Q9BYD3|RM04_HUMAN	Q9BYD3	4	34.919	NA	NA	NA
>sp|Q9GZP9|DERL2_HUMAN Derlin-2 OS=Homo sapiens GN=DERL2 PE=1 SV=1	sp|Q9GZP9|DERL2_HUMAN	Q9GZP9	2	27.567	NA	NA	NA
>sp|Q9H6F5|CCD86_HUMAN Coiled-coil domain-containing protein 86 OS=Homo sapiens GN=CCDC86 PE=1 SV=1	sp|Q9H6F5|CCD86_HUMAN	Q9H6F5	5	40.235	NA	NA	NA
>sp|Q9H7B2|RPF2_HUMAN Ribosome production factor 2 homolog OS=Homo sapiens GN=RPF2 PE=1 SV=2	sp|Q9H7B2|RPF2_HUMAN	Q9H7B2	7	35.582	NA	NA	NA
>sp|Q9H7F0|AT133_HUMAN Probable cation-transporting ATPase 13A3 OS=Homo sapiens GN=ATP13A3 PE=1 SV=4	sp|Q9H7F0|AT133_HUMAN	Q9H7F0	2	138.04	NA	NA	NA
>sp|Q9H7N4|SFR19_HUMAN Splicing factor, arginine/serine-rich 19 OS=Homo sapiens GN=SCAF1 PE=1 SV=3	sp|Q9H7N4|SFR19_HUMAN	Q9H7N4	2	139.27	NA	NA	NA
>sp|Q9H845|ACAD9_HUMAN Acyl-CoA dehydrogenase family member 9, mitochondrial OS=Homo sapiens GN=ACAD9 PE=1 SV=1	sp|Q9H845|ACAD9_HUMAN	Q9H845	11	68.76	NA	NA	NA
>sp|Q9H9A5|CNO10_HUMAN CCR4-NOT transcription complex subunit 10 OS=Homo sapiens GN=CNOT10 PE=1 SV=1	sp|Q9H9A5|CNO10_HUMAN	Q9H9A5	3	82.309	NA	NA	NA
>sp|Q9H9T3|ELP3_HUMAN Elongator complex protein 3 OS=Homo sapiens GN=ELP3 PE=1 SV=2	sp|Q9H9T3|ELP3_HUMAN	Q9H9T3	2	62.258	NA	NA	NA
>sp|Q9HAV0|GBB4_HUMAN Guanine nucleotide-binding protein subunit beta-4 OS=Homo sapiens GN=GNB4 PE=1 SV=3	sp|Q9HAV0|GBB4_HUMAN	Q9HAV0	12	37.567	NA	NA	NA
>sp|Q9HB19|PKHA2_HUMAN Pleckstrin homology domain-containing family A member 2 OS=Homo sapiens GN=PLEKHA2 PE=1 SV=2	sp|Q9HB19|PKHA2_HUMAN	Q9HB19	8	47.254	NA	NA	NA
>sp|Q9NNW5|WDR6_HUMAN WD repeat-containing protein 6 OS=Homo sapiens GN=WDR6 PE=1 SV=1	sp|Q9NNW5|WDR6_HUMAN	Q9NNW5	12	121.72	NA	NA	NA
>sp|Q9NPD3|EXOS4_HUMAN Exosome complex component RRP41 OS=Homo sapiens GN=EXOSC4 PE=1 SV=3	sp|Q9NPD3|EXOS4_HUMAN	Q9NPD3	4	26.383	NA	NA	NA
>sp|Q9NQ29|LUC7L_HUMAN Putative RNA-binding protein Luc7-like 1 OS=Homo sapiens GN=LUC7L PE=1 SV=1	sp|Q9NQ29|LUC7L_HUMAN	Q9NQ29	11	43.727	NA	NA	NA
>sp|Q9NRG7|D39U1_HUMAN Epimerase family protein SDR39U1 OS=Homo sapiens GN=SDR39U1 PE=1 SV=2	sp|Q9NRG7|D39U1_HUMAN	Q9NRG7	1	34.747	NA	NA	NA
>sp|Q9NUM4|T106B_HUMAN Transmembrane protein 106B OS=Homo sapiens GN=TMEM106B PE=1 SV=2	sp|Q9NUM4|T106B_HUMAN	Q9NUM4	3	31.127	NA	NA	NA
>sp|Q9NW64|RBM22_HUMAN Pre-mRNA-splicing factor RBM22 OS=Homo sapiens GN=RBM22 PE=1 SV=1	sp|Q9NW64|RBM22_HUMAN	Q9NW64	8	46.895	NA	NA	NA
>sp|Q9NWZ5|UCKL1_HUMAN Uridine-cytidine kinase-like 1 OS=Homo sapiens GN=UCKL1 PE=1 SV=2	sp|Q9NWZ5|UCKL1_HUMAN	Q9NWZ5	6	61.14	NA	NA	NA
>sp|Q9NX24|NHP2_HUMAN H/ACA ribonucleoprotein complex subunit 2 OS=Homo sapiens GN=NHP2 PE=1 SV=1	sp|Q9NX24|NHP2_HUMAN	Q9NX24	5	17.201	NA	NA	NA
>sp|Q9NY27|PP4R2_HUMAN Serine/threonine-protein phosphatase 4 regulatory subunit 2 OS=Homo sapiens GN=PPP4R2 PE=1 SV=3	sp|Q9NY27|PP4R2_HUMAN	Q9NY27	7	46.898	NA	NA	NA
>sp|Q9NY61|AATF_HUMAN Protein AATF OS=Homo sapiens GN=AATF PE=1 SV=1	sp|Q9NY61|AATF_HUMAN	Q9NY61	3	63.132	NA	NA	NA
>sp|Q9NZJ4|SACS_HUMAN Sacsin OS=Homo sapiens GN=SACS PE=1 SV=2	sp|Q9NZJ4|SACS_HUMAN	Q9NZJ4	14	521.12	NA	NA	NA
>sp|Q9P2E5|CHPF2_HUMAN Chondroitin sulfate glucuronyltransferase OS=Homo sapiens GN=CHPF2 PE=2 SV=2	sp|Q9P2E5|CHPF2_HUMAN	Q9P2E5	7	85.947	NA	NA	NA
>sp|Q9UBP4|DKK3_HUMAN Dickkopf-related protein 3 OS=Homo sapiens GN=DKK3 PE=1 SV=2	sp|Q9UBP4|DKK3_HUMAN	Q9UBP4	3	38.39	NA	NA	NA
>sp|Q9UG63|ABCF2_HUMAN ATP-binding cassette sub-family F member 2 OS=Homo sapiens GN=ABCF2 PE=1 SV=2	sp|Q9UG63|ABCF2_HUMAN	Q9UG63	18	71.289	NA	NA	NA
>sp|Q9UHR5|S30BP_HUMAN SAP30-binding protein OS=Homo sapiens GN=SAP30BP PE=1 SV=1	sp|Q9UHR5|S30BP_HUMAN	Q9UHR5	3	33.87	NA	NA	NA
>sp|Q9UHY8|FEZ2_HUMAN Fasciculation and elongation protein zeta-2 OS=Homo sapiens GN=FEZ2 PE=1 SV=2	sp|Q9UHY8|FEZ2_HUMAN	Q9UHY8	3	39.666	NA	NA	NA
>sp|Q9UJY4|GGA2_HUMAN ADP-ribosylation factor-binding protein GGA2 OS=Homo sapiens GN=GGA2 PE=1 SV=3	sp|Q9UJY4|GGA2_HUMAN	Q9UJY4	5	67.15	NA	NA	NA
>sp|Q9UL26|RB22A_HUMAN Ras-related protein Rab-22A OS=Homo sapiens GN=RAB22A PE=1 SV=2	sp|Q9UL26|RB22A_HUMAN	Q9UL26	5	21.855	NA	NA	NA
>sp|Q9UNN8|EPCR_HUMAN Endothelial protein C receptor OS=Homo sapiens GN=PROCR PE=1 SV=1	sp|Q9UNN8|EPCR_HUMAN	Q9UNN8	2	26.671	NA	NA	NA
>sp|Q9UPY3|DICER_HUMAN Endoribonuclease Dicer OS=Homo sapiens GN=DICER1 PE=1 SV=3	sp|Q9UPY3|DICER_HUMAN	Q9UPY3	5	218.68	NA	NA	NA
>sp|Q9UPY5|XCT_HUMAN Cystine/glutamate transporter OS=Homo sapiens GN=SLC7A11 PE=1 SV=1	sp|Q9UPY5|XCT_HUMAN	Q9UPY5	2	55.422	NA	NA	NA
>sp|Q9UPY8|MARE3_HUMAN Microtubule-associated protein RP/EB family member 3 OS=Homo sapiens GN=MAPRE3 PE=1 SV=1	sp|Q9UPY8|MARE3_HUMAN	Q9UPY8	8	31.982	NA	NA	NA
>sp|Q9UPZ3|HPS5_HUMAN Hermansky-Pudlak syndrome 5 protein OS=Homo sapiens GN=HPS5 PE=1 SV=2	sp|Q9UPZ3|HPS5_HUMAN	Q9UPZ3	3	127.45	NA	NA	NA
>sp|Q9UQ13|SHOC2_HUMAN Leucine-rich repeat protein SHOC-2 OS=Homo sapiens GN=SHOC2 PE=1 SV=2	sp|Q9UQ13|SHOC2_HUMAN	Q9UQ13	8	64.887	NA	NA	NA
>sp|Q9UQB8|BAIP2_HUMAN Brain-specific angiogenesis inhibitor 1-associated protein 2 OS=Homo sapiens GN=BAIAP2 PE=1 SV=1	sp|Q9UQB8|BAIP2_HUMAN	Q9UQB8	14	60.867	NA	NA	NA
>sp|Q9Y223|GLCNE_HUMAN Bifunctional UDP-N-acetylglucosamine 2-epimerase/N-acetylmannosamine kinase OS=Homo sapiens GN=GNE PE=1 SV=1	sp|Q9Y223|GLCNE_HUMAN	Q9Y223	8	79.274	NA	NA	NA
>sp|Q9Y250|LZTS1_HUMAN Leucine zipper putative tumor suppressor 1 OS=Homo sapiens GN=LZTS1 PE=1 SV=3	sp|Q9Y250|LZTS1_HUMAN	Q9Y250	5	66.612	NA	NA	NA
>sp|Q9Y287|ITM2B_HUMAN Integral membrane protein 2B OS=Homo sapiens GN=ITM2B PE=1 SV=1	sp|Q9Y287|ITM2B_HUMAN	Q9Y287	5	30.338	NA	NA	NA
>sp|Q9Y294|ASF1A_HUMAN Histone chaperone ASF1A OS=Homo sapiens GN=ASF1A PE=1 SV=1;>sp|Q9NVP2|ASF1B_HUMAN Histone chaperone ASF1B OS=Homo sapiens GN=ASF1B PE=1 SV=1	sp|Q9Y294|ASF1A_HUMAN;sp|Q9NVP2|ASF1B_HUMAN	Q9Y294	2	22.968	NA	NA	NA
>sp|Q9Y296|TPPC4_HUMAN Trafficking protein particle complex subunit 4 OS=Homo sapiens GN=TRAPPC4 PE=1 SV=1	sp|Q9Y296|TPPC4_HUMAN	Q9Y296	5	24.34	NA	NA	NA
>sp|Q9Y2J4|AMOL2_HUMAN Angiomotin-like protein 2 OS=Homo sapiens GN=AMOTL2 PE=1 SV=3	sp|Q9Y2J4|AMOL2_HUMAN	Q9Y2J4	4	85.763	NA	NA	NA
>sp|Q9Y312|AAR2_HUMAN Protein AAR2 homolog OS=Homo sapiens GN=AAR2 PE=1 SV=2	sp|Q9Y312|AAR2_HUMAN	Q9Y312	7	43.472	NA	NA	NA
>sp|Q9Y315|DEOC_HUMAN Deoxyribose-phosphate aldolase OS=Homo sapiens GN=DERA PE=1 SV=2	sp|Q9Y315|DEOC_HUMAN	Q9Y315	7	35.23	NA	NA	NA
>sp|Q9Y3B7|RM11_HUMAN 39S ribosomal protein L11, mitochondrial OS=Homo sapiens GN=MRPL11 PE=1 SV=1	sp|Q9Y3B7|RM11_HUMAN	Q9Y3B7	5	20.683	NA	NA	NA
>sp|Q9Y3R5|DOP2_HUMAN Protein dopey-2 OS=Homo sapiens GN=DOPEY2 PE=1 SV=5	sp|Q9Y3R5|DOP2_HUMAN	Q9Y3R5	2	258.23	NA	NA	NA
>sp|Q9Y6A4|CFA20_HUMAN Cilia- and flagella-associated protein 20 OS=Homo sapiens GN=CFAP20 PE=1 SV=1	sp|Q9Y6A4|CFA20_HUMAN	Q9Y6A4	4	22.774	NA	NA	NA
>sp|Q14151|SAFB2_HUMAN Scaffold attachment factor B2 OS=Homo sapiens GN=SAFB2 PE=1 SV=1	sp|Q14151|SAFB2_HUMAN	Q14151	19	107.47	4.28422	9.87338e-08	2.69394e-06
>sp|P14324|FPPS_HUMAN Farnesyl pyrophosphate synthase OS=Homo sapiens GN=FDPS PE=1 SV=4	sp|P14324|FPPS_HUMAN	P14324	9	48.275	0.700364	0.00233597	0.0053114
>sp|P61966|AP1S1_HUMAN AP-1 complex subunit sigma-1A OS=Homo sapiens GN=AP1S1 PE=1 SV=1	sp|P61966|AP1S1_HUMAN	P61966	4	18.733	0.591132	0.00467476	0.00850335
>sp|P11908|PRPS2_HUMAN Ribose-phosphate pyrophosphokinase 2 OS=Homo sapiens GN=PRPS2 PE=1 SV=2	sp|P11908|PRPS2_HUMAN	P11908	19	34.769	0.640225	0.00540403	0.00867344
>sp|P02792|FRIL_HUMAN Ferritin light chain OS=Homo sapiens GN=FTL PE=1 SV=2	sp|P02792|FRIL_HUMAN	P02792	4	20.019	1.45243	0.00622198	0.00943145
>sp|O00635|TRI38_HUMAN E3 ubiquitin-protein ligase TRIM38 OS=Homo sapiens GN=TRIM38 PE=1 SV=1	sp|O00635|TRI38_HUMAN	O00635	7	53.415	NA	NA	NA
>sp|O14576|DC1I1_HUMAN Cytoplasmic dynein 1 intermediate chain 1 OS=Homo sapiens GN=DYNC1I1 PE=1 SV=2	sp|O14576|DC1I1_HUMAN	O14576	5	72.955	NA	NA	NA
>sp|O14618|CCS_HUMAN Copper chaperone for superoxide dismutase OS=Homo sapiens GN=CCS PE=1 SV=1	sp|O14618|CCS_HUMAN	O14618	5	29.04	NA	NA	NA
>sp|O14787|TNPO2_HUMAN Transportin-2 OS=Homo sapiens GN=TNPO2 PE=1 SV=3	sp|O14787|TNPO2_HUMAN	O14787	11	101.39	NA	NA	NA
>sp|O14879|IFIT3_HUMAN Interferon-induced protein with tetratricopeptide repeats 3 OS=Homo sapiens GN=IFIT3 PE=1 SV=1	sp|O14879|IFIT3_HUMAN	O14879	7	55.984	NA	NA	NA
>sp|O14929|HAT1_HUMAN Histone acetyltransferase type B catalytic subunit OS=Homo sapiens GN=HAT1 PE=1 SV=1	sp|O14929|HAT1_HUMAN	O14929	4	49.512	NA	NA	NA
>sp|O43314|VIP2_HUMAN Inositol hexakisphosphate and diphosphoinositol-pentakisphosphate kinase 2 OS=Homo sapiens GN=PPIP5K2 PE=1 SV=3	sp|O43314|VIP2_HUMAN	O43314	4	140.41	NA	NA	NA
>sp|O43719|HTSF1_HUMAN HIV Tat-specific factor 1 OS=Homo sapiens GN=HTATSF1 PE=1 SV=1	sp|O43719|HTSF1_HUMAN	O43719	10	85.852	NA	NA	NA
>sp|O43818|U3IP2_HUMAN U3 small nucleolar RNA-interacting protein 2 OS=Homo sapiens GN=RRP9 PE=1 SV=1	sp|O43818|U3IP2_HUMAN	O43818	8	51.84	NA	NA	NA
>sp|O43819|SCO2_HUMAN Protein SCO2 homolog, mitochondrial OS=Homo sapiens GN=SCO2 PE=1 SV=3	sp|O43819|SCO2_HUMAN	O43819	2	29.81	NA	NA	NA
>sp|O60927|PP1RB_HUMAN Protein phosphatase 1 regulatory subunit 11 OS=Homo sapiens GN=PPP1R11 PE=1 SV=1	sp|O60927|PP1RB_HUMAN	O60927	6	13.952	NA	NA	NA
>sp|O75152|ZC11A_HUMAN Zinc finger CCCH domain-containing protein 11A OS=Homo sapiens GN=ZC3H11A PE=1 SV=3	sp|O75152|ZC11A_HUMAN	O75152	4	89.13	NA	NA	NA
>sp|O75175|CNOT3_HUMAN CCR4-NOT transcription complex subunit 3 OS=Homo sapiens GN=CNOT3 PE=1 SV=1	sp|O75175|CNOT3_HUMAN	O75175	4	81.871	NA	NA	NA
>sp|O75475|PSIP1_HUMAN PC4 and SFRS1-interacting protein OS=Homo sapiens GN=PSIP1 PE=1 SV=1	sp|O75475|PSIP1_HUMAN	O75475	6	60.103	NA	NA	NA
>sp|O75794|CD123_HUMAN Cell division cycle protein 123 homolog OS=Homo sapiens GN=CDC123 PE=1 SV=1	sp|O75794|CD123_HUMAN	O75794	5	39.134	NA	NA	NA
>sp|O75891|AL1L1_HUMAN Cytosolic 10-formyltetrahydrofolate dehydrogenase OS=Homo sapiens GN=ALDH1L1 PE=1 SV=2	sp|O75891|AL1L1_HUMAN	O75891	5	98.828	NA	NA	NA
>sp|O76054|S14L2_HUMAN SEC14-like protein 2 OS=Homo sapiens GN=SEC14L2 PE=1 SV=1	sp|O76054|S14L2_HUMAN	O76054	5	46.145	NA	NA	NA
>sp|O95218|ZRAB2_HUMAN Zinc finger Ran-binding domain-containing protein 2 OS=Homo sapiens GN=ZRANB2 PE=1 SV=2	sp|O95218|ZRAB2_HUMAN	O95218	7	37.404	NA	NA	NA
>sp|O95926|SYF2_HUMAN Pre-mRNA-splicing factor SYF2 OS=Homo sapiens GN=SYF2 PE=1 SV=1	sp|O95926|SYF2_HUMAN	O95926	4	28.722	NA	NA	NA
>sp|O96011|PX11B_HUMAN Peroxisomal membrane protein 11B OS=Homo sapiens GN=PEX11B PE=1 SV=1	sp|O96011|PX11B_HUMAN	O96011	6	28.431	NA	NA	NA
>sp|P02458|CO2A1_HUMAN Collagen alpha-1(II) chain OS=Homo sapiens GN=COL2A1 PE=1 SV=3	sp|P02458|CO2A1_HUMAN	P02458	10	141.78	NA	NA	NA
>sp|P06280|AGAL_HUMAN Alpha-galactosidase A OS=Homo sapiens GN=GLA PE=1 SV=1	sp|P06280|AGAL_HUMAN	P06280	3	48.766	NA	NA	NA
>sp|P08138|TNR16_HUMAN Tumor necrosis factor receptor superfamily member 16 OS=Homo sapiens GN=NGFR PE=1 SV=1	sp|P08138|TNR16_HUMAN	P08138	4	45.183	NA	NA	NA
>sp|P09913|IFIT2_HUMAN Interferon-induced protein with tetratricopeptide repeats 2 OS=Homo sapiens GN=IFIT2 PE=1 SV=1	sp|P09913|IFIT2_HUMAN	P09913	6	54.632	NA	NA	NA
>sp|P09914|IFIT1_HUMAN Interferon-induced protein with tetratricopeptide repeats 1 OS=Homo sapiens GN=IFIT1 PE=1 SV=2	sp|P09914|IFIT1_HUMAN	P09914	16	55.36	NA	NA	NA
>sp|P11441|UBL4A_HUMAN Ubiquitin-like protein 4A OS=Homo sapiens GN=UBL4A PE=1 SV=1	sp|P11441|UBL4A_HUMAN	P11441	3	17.776	NA	NA	NA
>sp|P14649|MYL6B_HUMAN Myosin light chain 6B OS=Homo sapiens GN=MYL6B PE=1 SV=1	sp|P14649|MYL6B_HUMAN	P14649	10	22.764	NA	NA	NA
>sp|P16220|CREB1_HUMAN Cyclic AMP-responsive element-binding protein 1 OS=Homo sapiens GN=CREB1 PE=1 SV=2;>sp|P18846|ATF1_HUMAN Cyclic AMP-dependent transcription factor ATF-1 OS=Homo sapiens GN=ATF1 PE=1 SV=2	sp|P16220|CREB1_HUMAN;sp|P18846|ATF1_HUMAN	P16220	3	36.688	NA	NA	NA
>sp|P18440|ARY1_HUMAN Arylamine N-acetyltransferase 1 OS=Homo sapiens GN=NAT1 PE=1 SV=2	sp|P18440|ARY1_HUMAN	P18440	3	33.898	NA	NA	NA
>sp|P20591|MX1_HUMAN Interferon-induced GTP-binding protein Mx1 OS=Homo sapiens GN=MX1 PE=1 SV=4	sp|P20591|MX1_HUMAN	P20591	8	75.519	NA	NA	NA
>sp|P33121|ACSL1_HUMAN Long-chain-fatty-acid--CoA ligase 1 OS=Homo sapiens GN=ACSL1 PE=1 SV=1	sp|P33121|ACSL1_HUMAN	P33121	8	77.942	NA	NA	NA
>sp|P33897|ABCD1_HUMAN ATP-binding cassette sub-family D member 1 OS=Homo sapiens GN=ABCD1 PE=1 SV=2	sp|P33897|ABCD1_HUMAN	P33897	3	82.936	NA	NA	NA
>sp|P38435|VKGC_HUMAN Vitamin K-dependent gamma-carboxylase OS=Homo sapiens GN=GGCX PE=1 SV=2	sp|P38435|VKGC_HUMAN	P38435	3	87.56	NA	NA	NA
>sp|P42126|ECI1_HUMAN Enoyl-CoA delta isomerase 1, mitochondrial OS=Homo sapiens GN=ECI1 PE=1 SV=1	sp|P42126|ECI1_HUMAN	P42126	5	32.816	NA	NA	NA
>sp|P48553|TPC10_HUMAN Trafficking protein particle complex subunit 10 OS=Homo sapiens GN=TRAPPC10 PE=1 SV=2	sp|P48553|TPC10_HUMAN	P48553	3	142.19	NA	NA	NA
>sp|P51398|RT29_HUMAN 28S ribosomal protein S29, mitochondrial OS=Homo sapiens GN=DAP3 PE=1 SV=1	sp|P51398|RT29_HUMAN	P51398	5	45.566	NA	NA	NA
>sp|P51553|IDH3G_HUMAN Isocitrate dehydrogenase [NAD] subunit gamma, mitochondrial OS=Homo sapiens GN=IDH3G PE=1 SV=1	sp|P51553|IDH3G_HUMAN	P51553	6	42.794	NA	NA	NA
>sp|P51580|TPMT_HUMAN Thiopurine S-methyltransferase OS=Homo sapiens GN=TPMT PE=1 SV=1	sp|P51580|TPMT_HUMAN	P51580	8	28.18	NA	NA	NA
>sp|P51617|IRAK1_HUMAN Interleukin-1 receptor-associated kinase 1 OS=Homo sapiens GN=IRAK1 PE=1 SV=2	sp|P51617|IRAK1_HUMAN	P51617	6	76.536	NA	NA	NA
>sp|P51636|CAV2_HUMAN Caveolin-2 OS=Homo sapiens GN=CAV2 PE=1 SV=2	sp|P51636|CAV2_HUMAN	P51636	2	18.291	NA	NA	NA
>sp|P53384|NUBP1_HUMAN Cytosolic Fe-S cluster assembly factor NUBP1 OS=Homo sapiens GN=NUBP1 PE=1 SV=2	sp|P53384|NUBP1_HUMAN	P53384	4	34.534	NA	NA	NA
>sp|P55899|FCGRN_HUMAN IgG receptor FcRn large subunit p51 OS=Homo sapiens GN=FCGRT PE=1 SV=1	sp|P55899|FCGRN_HUMAN	P55899	4	39.743	NA	NA	NA
>sp|P56134|ATPK_HUMAN ATP synthase subunit f, mitochondrial OS=Homo sapiens GN=ATP5J2 PE=1 SV=3	sp|P56134|ATPK_HUMAN	P56134	3	10.918	NA	NA	NA
>sp|P56377|AP1S2_HUMAN AP-1 complex subunit sigma-2 OS=Homo sapiens GN=AP1S2 PE=1 SV=1	sp|P56377|AP1S2_HUMAN	P56377	3	18.615	NA	NA	NA
>sp|P56556|NDUA6_HUMAN NADH dehydrogenase [ubiquinone] 1 alpha subcomplex subunit 6 OS=Homo sapiens GN=NDUFA6 PE=1 SV=3	sp|P56556|NDUA6_HUMAN	P56556	4	17.871	NA	NA	NA
>sp|P57088|TMM33_HUMAN Transmembrane protein 33 OS=Homo sapiens GN=TMEM33 PE=1 SV=2	sp|P57088|TMM33_HUMAN	P57088	7	27.978	NA	NA	NA
>sp|P61587|RND3_HUMAN Rho-related GTP-binding protein RhoE OS=Homo sapiens GN=RND3 PE=1 SV=1	sp|P61587|RND3_HUMAN	P61587	4	27.368	NA	NA	NA
>sp|P61962|DCAF7_HUMAN DDB1- and CUL4-associated factor 7 OS=Homo sapiens GN=DCAF7 PE=1 SV=1	sp|P61962|DCAF7_HUMAN	P61962	5	38.926	NA	NA	NA
>sp|P98194|AT2C1_HUMAN Calcium-transporting ATPase type 2C member 1 OS=Homo sapiens GN=ATP2C1 PE=1 SV=3	sp|P98194|AT2C1_HUMAN	P98194	8	100.58	NA	NA	NA
>sp|Q09161|NCBP1_HUMAN Nuclear cap-binding protein subunit 1 OS=Homo sapiens GN=NCBP1 PE=1 SV=1	sp|Q09161|NCBP1_HUMAN	Q09161	7	91.838	NA	NA	NA
>sp|Q12788|TBL3_HUMAN Transducin beta-like protein 3 OS=Homo sapiens GN=TBL3 PE=1 SV=2	sp|Q12788|TBL3_HUMAN	Q12788	7	89.034	NA	NA	NA
>sp|Q13085|ACACA_HUMAN Acetyl-CoA carboxylase 1 OS=Homo sapiens GN=ACACA PE=1 SV=2	sp|Q13085|ACACA_HUMAN	Q13085	9	265.55	NA	NA	NA
>sp|Q13895|BYST_HUMAN Bystin OS=Homo sapiens GN=BYSL PE=1 SV=3	sp|Q13895|BYST_HUMAN	Q13895	5	49.601	NA	NA	NA
>sp|Q13948|CASP_HUMAN Protein CASP OS=Homo sapiens GN=CUX1 PE=1 SV=2;>sp|P39880|CUX1_HUMAN Homeobox protein cut-like 1 OS=Homo sapiens GN=CUX1 PE=1 SV=3	sp|Q13948|CASP_HUMAN;sp|P39880|CUX1_HUMAN	Q13948	11	77.454	NA	NA	NA
>sp|Q14123|PDE1C_HUMAN Calcium/calmodulin-dependent 3,5-cyclic nucleotide phosphodiesterase 1C OS=Homo sapiens GN=PDE1C PE=1 SV=1	sp|Q14123|PDE1C_HUMAN	Q14123	7	80.759	NA	NA	NA
>sp|Q14746|COG2_HUMAN Conserved oligomeric Golgi complex subunit 2 OS=Homo sapiens GN=COG2 PE=1 SV=1	sp|Q14746|COG2_HUMAN	Q14746	8	83.207	NA	NA	NA
>sp|Q14966|ZN638_HUMAN Zinc finger protein 638 OS=Homo sapiens GN=ZNF638 PE=1 SV=2	sp|Q14966|ZN638_HUMAN	Q14966	8	220.62	NA	NA	NA
>sp|Q15555|MARE2_HUMAN Microtubule-associated protein RP/EB family member 2 OS=Homo sapiens GN=MAPRE2 PE=1 SV=1	sp|Q15555|MARE2_HUMAN	Q15555	7	37.031	NA	NA	NA
>sp|Q15750|TAB1_HUMAN TGF-beta-activated kinase 1 and MAP3K7-binding protein 1 OS=Homo sapiens GN=TAB1 PE=1 SV=1	sp|Q15750|TAB1_HUMAN	Q15750	11	54.643	NA	NA	NA
>sp|Q16762|THTR_HUMAN Thiosulfate sulfurtransferase OS=Homo sapiens GN=TST PE=1 SV=4	sp|Q16762|THTR_HUMAN	Q16762	5	33.429	NA	NA	NA
>sp|Q3V6T2|GRDN_HUMAN Girdin OS=Homo sapiens GN=CCDC88A PE=1 SV=2	sp|Q3V6T2|GRDN_HUMAN	Q3V6T2	8	216.04	NA	NA	NA
>sp|Q4KMP7|TB10B_HUMAN TBC1 domain family member 10B OS=Homo sapiens GN=TBC1D10B PE=1 SV=3	sp|Q4KMP7|TB10B_HUMAN	Q4KMP7	6	87.198	NA	NA	NA
>sp|Q5BJD5|TM41B_HUMAN Transmembrane protein 41B OS=Homo sapiens GN=TMEM41B PE=1 SV=1	sp|Q5BJD5|TM41B_HUMAN	Q5BJD5	2	32.513	NA	NA	NA
>sp|Q5BKZ1|ZN326_HUMAN DBIRD complex subunit ZNF326 OS=Homo sapiens GN=ZNF326 PE=1 SV=2	sp|Q5BKZ1|ZN326_HUMAN	Q5BKZ1	6	65.653	NA	NA	NA
>sp|Q5JSZ5|PRC2B_HUMAN Protein PRRC2B OS=Homo sapiens GN=PRRC2B PE=1 SV=2	sp|Q5JSZ5|PRC2B_HUMAN	Q5JSZ5	13	242.96	NA	NA	NA
>sp|Q5JTD0|TJAP1_HUMAN Tight junction-associated protein 1 OS=Homo sapiens GN=TJAP1 PE=1 SV=1	sp|Q5JTD0|TJAP1_HUMAN	Q5JTD0	8	61.82	NA	NA	NA
>sp|Q5QJE6|TDIF2_HUMAN Deoxynucleotidyltransferase terminal-interacting protein 2 OS=Homo sapiens GN=DNTTIP2 PE=1 SV=2	sp|Q5QJE6|TDIF2_HUMAN	Q5QJE6	3	84.468	NA	NA	NA
>sp|Q5R372|RBG1L_HUMAN Rab GTPase-activating protein 1-like OS=Homo sapiens GN=RABGAP1L PE=1 SV=1	sp|Q5R372|RBG1L_HUMAN	Q5R372	5	92.512	NA	NA	NA
>sp|Q5T5Y3|CAMP1_HUMAN Calmodulin-regulated spectrin-associated protein 1 OS=Homo sapiens GN=CAMSAP1 PE=1 SV=2	sp|Q5T5Y3|CAMP1_HUMAN	Q5T5Y3	8	177.97	NA	NA	NA
>sp|Q5T749|KPRP_HUMAN Keratinocyte proline-rich protein OS=Homo sapiens GN=KPRP PE=1 SV=1	sp|Q5T749|KPRP_HUMAN	Q5T749	2	64.135	NA	NA	NA
>sp|Q5TDH0|DDI2_HUMAN Protein DDI1 homolog 2 OS=Homo sapiens GN=DDI2 PE=1 SV=1	sp|Q5TDH0|DDI2_HUMAN	Q5TDH0	3	44.522	NA	NA	NA
>sp|Q5TZA2|CROCC_HUMAN Rootletin OS=Homo sapiens GN=CROCC PE=1 SV=1	sp|Q5TZA2|CROCC_HUMAN	Q5TZA2	5	228.52	NA	NA	NA
>sp|Q5VT52|RPRD2_HUMAN Regulation of nuclear pre-mRNA domain-containing protein 2 OS=Homo sapiens GN=RPRD2 PE=1 SV=1	sp|Q5VT52|RPRD2_HUMAN	Q5VT52	4	156.02	NA	NA	NA
>sp|Q5VTR2|BRE1A_HUMAN E3 ubiquitin-protein ligase BRE1A OS=Homo sapiens GN=RNF20 PE=1 SV=2	sp|Q5VTR2|BRE1A_HUMAN	Q5VTR2	7	113.66	NA	NA	NA
>sp|Q5VZF2|MBNL2_HUMAN Muscleblind-like protein 2 OS=Homo sapiens GN=MBNL2 PE=1 SV=2	sp|Q5VZF2|MBNL2_HUMAN	Q5VZF2	8	40.517	NA	NA	NA
>sp|Q63HN8|RN213_HUMAN E3 ubiquitin-protein ligase RNF213 OS=Homo sapiens GN=RNF213 PE=1 SV=3	sp|Q63HN8|RN213_HUMAN	Q63HN8	12	591.4	NA	NA	NA
>sp|Q6IQ49|SDE2_HUMAN Protein SDE2 homolog OS=Homo sapiens GN=SDE2 PE=1 SV=1	sp|Q6IQ49|SDE2_HUMAN	Q6IQ49	3	49.741	NA	NA	NA
>sp|Q7KZ85|SPT6H_HUMAN Transcription elongation factor SPT6 OS=Homo sapiens GN=SUPT6H PE=1 SV=2	sp|Q7KZ85|SPT6H_HUMAN	Q7KZ85	5	199.07	NA	NA	NA
>sp|Q7RTS9|DYM_HUMAN Dymeclin OS=Homo sapiens GN=DYM PE=1 SV=1	sp|Q7RTS9|DYM_HUMAN	Q7RTS9	3	75.935	NA	NA	NA
>sp|Q7Z4G1|COMD6_HUMAN COMM domain-containing protein 6 OS=Homo sapiens GN=COMMD6 PE=1 SV=1	sp|Q7Z4G1|COMD6_HUMAN	Q7Z4G1	3	9.638	NA	NA	NA
>sp|Q86SR1|GLT10_HUMAN Polypeptide N-acetylgalactosaminyltransferase 10 OS=Homo sapiens GN=GALNT10 PE=1 SV=2	sp|Q86SR1|GLT10_HUMAN	Q86SR1	6	68.991	NA	NA	NA
>sp|Q86VW0|SESD1_HUMAN SEC14 domain and spectrin repeat-containing protein 1 OS=Homo sapiens GN=SESTD1 PE=1 SV=2	sp|Q86VW0|SESD1_HUMAN	Q86VW0	2	79.347	NA	NA	NA
>sp|Q86XZ4|SPAS2_HUMAN Spermatogenesis-associated serine-rich protein 2 OS=Homo sapiens GN=SPATS2 PE=1 SV=1	sp|Q86XZ4|SPAS2_HUMAN	Q86XZ4	4	59.544	NA	NA	NA
>sp|Q8IVF7|FMNL3_HUMAN Formin-like protein 3 OS=Homo sapiens GN=FMNL3 PE=1 SV=3	sp|Q8IVF7|FMNL3_HUMAN	Q8IVF7	11	117.21	NA	NA	NA
>sp|Q8IVG5|SAM9L_HUMAN Sterile alpha motif domain-containing protein 9-like OS=Homo sapiens GN=SAMD9L PE=1 SV=2	sp|Q8IVG5|SAM9L_HUMAN	Q8IVG5	6	184.53	NA	NA	NA
>sp|Q8IX30|SCUB3_HUMAN Signal peptide, CUB and EGF-like domain-containing protein 3 OS=Homo sapiens GN=SCUBE3 PE=1 SV=1	sp|Q8IX30|SCUB3_HUMAN	Q8IX30	5	109.28	NA	NA	NA
>sp|Q8IYT4|KATL2_HUMAN Katanin p60 ATPase-containing subunit A-like 2 OS=Homo sapiens GN=KATNAL2 PE=2 SV=3	sp|Q8IYT4|KATL2_HUMAN	Q8IYT4	1	61.252	NA	NA	NA
>sp|Q8N4P3|MESH1_HUMAN Guanosine-3,5-bis(diphosphate) 3-pyrophosphohydrolase MESH1 OS=Homo sapiens GN=HDDC3 PE=1 SV=3	sp|Q8N4P3|MESH1_HUMAN	Q8N4P3	4	20.329	NA	NA	NA
>sp|Q8N9N2|ASCC1_HUMAN Activating signal cointegrator 1 complex subunit 1 OS=Homo sapiens GN=ASCC1 PE=1 SV=1	sp|Q8N9N2|ASCC1_HUMAN	Q8N9N2	6	45.509	NA	NA	NA
>sp|Q8NI36|WDR36_HUMAN WD repeat-containing protein 36 OS=Homo sapiens GN=WDR36 PE=1 SV=1	sp|Q8NI36|WDR36_HUMAN	Q8NI36	5	105.32	NA	NA	NA
>sp|Q8TDB6|DTX3L_HUMAN E3 ubiquitin-protein ligase DTX3L OS=Homo sapiens GN=DTX3L PE=1 SV=1	sp|Q8TDB6|DTX3L_HUMAN	Q8TDB6	3	83.553	NA	NA	NA
>sp|Q8WVC6|DCAKD_HUMAN Dephospho-CoA kinase domain-containing protein OS=Homo sapiens GN=DCAKD PE=1 SV=1	sp|Q8WVC6|DCAKD_HUMAN	Q8WVC6	5	26.55	NA	NA	NA
>sp|Q92466|DDB2_HUMAN DNA damage-binding protein 2 OS=Homo sapiens GN=DDB2 PE=1 SV=1	sp|Q92466|DDB2_HUMAN	Q92466	4	47.863	NA	NA	NA
>sp|Q92544|TM9S4_HUMAN Transmembrane 9 superfamily member 4 OS=Homo sapiens GN=TM9SF4 PE=1 SV=2	sp|Q92544|TM9S4_HUMAN	Q92544	8	74.518	NA	NA	NA
>sp|Q92736|RYR2_HUMAN Ryanodine receptor 2 OS=Homo sapiens GN=RYR2 PE=1 SV=3	sp|Q92736|RYR2_HUMAN	Q92736	4	564.56	NA	NA	NA
>sp|Q92930|RAB8B_HUMAN Ras-related protein Rab-8B OS=Homo sapiens GN=RAB8B PE=1 SV=2	sp|Q92930|RAB8B_HUMAN	Q92930	6	23.584	NA	NA	NA
>sp|Q969E2|SCAM4_HUMAN Secretory carrier-associated membrane protein 4 OS=Homo sapiens GN=SCAMP4 PE=2 SV=1	sp|Q969E2|SCAM4_HUMAN	Q969E2	2	25.728	NA	NA	NA
>sp|Q96B23|CR025_HUMAN Uncharacterized protein C18orf25 OS=Homo sapiens GN=C18orf25 PE=1 SV=2	sp|Q96B23|CR025_HUMAN	Q96B23	4	43.324	NA	NA	NA
>sp|Q96B45|CJ032_HUMAN UPF0693 protein C10orf32 OS=Homo sapiens GN=C10orf32 PE=3 SV=1	sp|Q96B45|CJ032_HUMAN	Q96B45	5	11.564	NA	NA	NA
>sp|Q96BH1|RNF25_HUMAN E3 ubiquitin-protein ligase RNF25 OS=Homo sapiens GN=RNF25 PE=1 SV=1	sp|Q96BH1|RNF25_HUMAN	Q96BH1	1	51.218	NA	NA	NA
>sp|Q96BW1|UPP_HUMAN Uracil phosphoribosyltransferase homolog OS=Homo sapiens GN=UPRT PE=1 SV=1	sp|Q96BW1|UPP_HUMAN	Q96BW1	3	33.786	NA	NA	NA
>sp|Q96CM8|ACSF2_HUMAN Acyl-CoA synthetase family member 2, mitochondrial OS=Homo sapiens GN=ACSF2 PE=1 SV=2	sp|Q96CM8|ACSF2_HUMAN	Q96CM8	5	68.124	NA	NA	NA
>sp|Q96EY7|PTCD3_HUMAN Pentatricopeptide repeat domain-containing protein 3, mitochondrial OS=Homo sapiens GN=PTCD3 PE=1 SV=3	sp|Q96EY7|PTCD3_HUMAN	Q96EY7	6	78.549	NA	NA	NA
>sp|Q96IF1|AJUBA_HUMAN LIM domain-containing protein ajuba OS=Homo sapiens GN=AJUBA PE=1 SV=1	sp|Q96IF1|AJUBA_HUMAN	Q96IF1	2	56.933	NA	NA	NA
>sp|Q96QC0|PP1RA_HUMAN Serine/threonine-protein phosphatase 1 regulatory subunit 10 OS=Homo sapiens GN=PPP1R10 PE=1 SV=1	sp|Q96QC0|PP1RA_HUMAN	Q96QC0	2	99.057	NA	NA	NA
>sp|Q96QD9|UIF_HUMAN UAP56-interacting factor OS=Homo sapiens GN=FYTTD1 PE=1 SV=3	sp|Q96QD9|UIF_HUMAN	Q96QD9	3	35.818	NA	NA	NA
>sp|Q96RF0|SNX18_HUMAN Sorting nexin-18 OS=Homo sapiens GN=SNX18 PE=1 SV=2	sp|Q96RF0|SNX18_HUMAN	Q96RF0	2	68.894	NA	NA	NA
>sp|Q99611|SPS2_HUMAN Selenide, water dikinase 2 OS=Homo sapiens GN=SEPHS2 PE=1 SV=3	sp|Q99611|SPS2_HUMAN	Q99611	4	47.305	NA	NA	NA
>sp|Q99848|EBP2_HUMAN Probable rRNA-processing protein EBP2 OS=Homo sapiens GN=EBNA1BP2 PE=1 SV=2	sp|Q99848|EBP2_HUMAN	Q99848	10	34.852	NA	NA	NA
>sp|Q9BPX6|MICU1_HUMAN Calcium uptake protein 1, mitochondrial OS=Homo sapiens GN=MICU1 PE=1 SV=1	sp|Q9BPX6|MICU1_HUMAN	Q9BPX6	6	54.351	NA	NA	NA
>sp|Q9BQE4|SELS_HUMAN Selenoprotein S OS=Homo sapiens GN=VIMP PE=1 SV=3	sp|Q9BQE4|SELS_HUMAN	Q9BQE4	6	21.163	NA	NA	NA
>sp|Q9BT73|PSMG3_HUMAN Proteasome assembly chaperone 3 OS=Homo sapiens GN=PSMG3 PE=1 SV=1	sp|Q9BT73|PSMG3_HUMAN	Q9BT73	3	13.104	NA	NA	NA
>sp|Q9BU89|DOHH_HUMAN Deoxyhypusine hydroxylase OS=Homo sapiens GN=DOHH PE=1 SV=1	sp|Q9BU89|DOHH_HUMAN	Q9BU89	6	32.904	NA	NA	NA
>sp|Q9BVC4|LST8_HUMAN Target of rapamycin complex subunit LST8 OS=Homo sapiens GN=MLST8 PE=1 SV=1	sp|Q9BVC4|LST8_HUMAN	Q9BVC4	5	35.876	NA	NA	NA
>sp|Q9BW83|IFT27_HUMAN Intraflagellar transport protein 27 homolog OS=Homo sapiens GN=IFT27 PE=1 SV=1	sp|Q9BW83|IFT27_HUMAN	Q9BW83	5	20.48	NA	NA	NA
>sp|Q9BWH2|FUND2_HUMAN FUN14 domain-containing protein 2 OS=Homo sapiens GN=FUNDC2 PE=1 SV=2	sp|Q9BWH2|FUND2_HUMAN	Q9BWH2	5	20.675	NA	NA	NA
>sp|Q9BYX4|IFIH1_HUMAN Interferon-induced helicase C domain-containing protein 1 OS=Homo sapiens GN=IFIH1 PE=1 SV=3	sp|Q9BYX4|IFIH1_HUMAN	Q9BYX4	2	116.69	NA	NA	NA
>sp|Q9GZV5|WWTR1_HUMAN WW domain-containing transcription regulator protein 1 OS=Homo sapiens GN=WWTR1 PE=1 SV=1	sp|Q9GZV5|WWTR1_HUMAN	Q9GZV5	2	44.101	NA	NA	NA
>sp|Q9H0N0|RAB6C_HUMAN Ras-related protein Rab-6C OS=Homo sapiens GN=RAB6C PE=1 SV=2	sp|Q9H0N0|RAB6C_HUMAN	Q9H0N0	3	28.355	NA	NA	NA
>sp|Q9H0S4|DDX47_HUMAN Probable ATP-dependent RNA helicase DDX47 OS=Homo sapiens GN=DDX47 PE=1 SV=1	sp|Q9H0S4|DDX47_HUMAN	Q9H0S4	6	50.646	NA	NA	NA
>sp|Q9H2C0|GAN_HUMAN Gigaxonin OS=Homo sapiens GN=GAN PE=1 SV=1	sp|Q9H2C0|GAN_HUMAN	Q9H2C0	3	67.638	NA	NA	NA
>sp|Q9H2W6|RM46_HUMAN 39S ribosomal protein L46, mitochondrial OS=Homo sapiens GN=MRPL46 PE=1 SV=1	sp|Q9H2W6|RM46_HUMAN	Q9H2W6	4	31.705	NA	NA	NA
>sp|Q9H3F6|BACD3_HUMAN BTB/POZ domain-containing adapter for CUL3-mediated RhoA degradation protein 3 OS=Homo sapiens GN=KCTD10 PE=1 SV=1	sp|Q9H3F6|BACD3_HUMAN	Q9H3F6	4	35.432	NA	NA	NA
>sp|Q9H446|RWDD1_HUMAN RWD domain-containing protein 1 OS=Homo sapiens GN=RWDD1 PE=1 SV=1	sp|Q9H446|RWDD1_HUMAN	Q9H446	5	27.939	NA	NA	NA
>sp|Q9H553|ALG2_HUMAN Alpha-1,3/1,6-mannosyltransferase ALG2 OS=Homo sapiens GN=ALG2 PE=1 SV=1	sp|Q9H553|ALG2_HUMAN	Q9H553	8	47.091	NA	NA	NA
>sp|Q9HA77|SYCM_HUMAN Probable cysteine--tRNA ligase, mitochondrial OS=Homo sapiens GN=CARS2 PE=1 SV=1	sp|Q9HA77|SYCM_HUMAN	Q9HA77	2	62.223	NA	NA	NA
>sp|Q9NP58|ABCB6_HUMAN ATP-binding cassette sub-family B member 6, mitochondrial OS=Homo sapiens GN=ABCB6 PE=1 SV=1	sp|Q9NP58|ABCB6_HUMAN	Q9NP58	7	93.884	NA	NA	NA
>sp|Q9NQT8|KI13B_HUMAN Kinesin-like protein KIF13B OS=Homo sapiens GN=KIF13B PE=1 SV=2	sp|Q9NQT8|KI13B_HUMAN	Q9NQT8	12	202.79	NA	NA	NA
>sp|Q9NRX2|RM17_HUMAN 39S ribosomal protein L17, mitochondrial OS=Homo sapiens GN=MRPL17 PE=1 SV=1	sp|Q9NRX2|RM17_HUMAN	Q9NRX2	3	20.05	NA	NA	NA
>sp|Q9NUI1|DECR2_HUMAN Peroxisomal 2,4-dienoyl-CoA reductase OS=Homo sapiens GN=DECR2 PE=1 SV=1	sp|Q9NUI1|DECR2_HUMAN	Q9NUI1	2	30.777	NA	NA	NA
>sp|Q9NVP1|DDX18_HUMAN ATP-dependent RNA helicase DDX18 OS=Homo sapiens GN=DDX18 PE=1 SV=2	sp|Q9NVP1|DDX18_HUMAN	Q9NVP1	8	75.406	NA	NA	NA
>sp|Q9NWT1|PK1IP_HUMAN p21-activated protein kinase-interacting protein 1 OS=Homo sapiens GN=PAK1IP1 PE=1 SV=2	sp|Q9NWT1|PK1IP_HUMAN	Q9NWT1	4	43.963	NA	NA	NA
>sp|Q9NWZ3|IRAK4_HUMAN Interleukin-1 receptor-associated kinase 4 OS=Homo sapiens GN=IRAK4 PE=1 SV=1	sp|Q9NWZ3|IRAK4_HUMAN	Q9NWZ3	7	51.529	NA	NA	NA
>sp|Q9NY93|DDX56_HUMAN Probable ATP-dependent RNA helicase DDX56 OS=Homo sapiens GN=DDX56 PE=1 SV=1	sp|Q9NY93|DDX56_HUMAN	Q9NY93	4	61.589	NA	NA	NA
>sp|Q9NYJ8|TAB2_HUMAN TGF-beta-activated kinase 1 and MAP3K7-binding protein 2 OS=Homo sapiens GN=TAB2 PE=1 SV=1	sp|Q9NYJ8|TAB2_HUMAN	Q9NYJ8	4	76.493	NA	NA	NA
>sp|Q9NYK5|RM39_HUMAN 39S ribosomal protein L39, mitochondrial OS=Homo sapiens GN=MRPL39 PE=1 SV=3	sp|Q9NYK5|RM39_HUMAN	Q9NYK5	3	38.711	NA	NA	NA
>sp|Q9P015|RM15_HUMAN 39S ribosomal protein L15, mitochondrial OS=Homo sapiens GN=MRPL15 PE=1 SV=1	sp|Q9P015|RM15_HUMAN	Q9P015	4	33.419	NA	NA	NA
>sp|Q9P291|ARMX1_HUMAN Armadillo repeat-containing X-linked protein 1 OS=Homo sapiens GN=ARMCX1 PE=1 SV=1	sp|Q9P291|ARMX1_HUMAN	Q9P291	5	49.18	NA	NA	NA
>sp|Q9P2X3|IMPCT_HUMAN Protein IMPACT OS=Homo sapiens GN=IMPACT PE=1 SV=2	sp|Q9P2X3|IMPCT_HUMAN	Q9P2X3	4	36.476	NA	NA	NA
>sp|Q9UET6|TRM7_HUMAN Putative tRNA (cytidine(32)/guanosine(34)-2-O)-methyltransferase OS=Homo sapiens GN=FTSJ1 PE=1 SV=2	sp|Q9UET6|TRM7_HUMAN	Q9UET6	3	36.079	NA	NA	NA
>sp|Q9UFG5|CS025_HUMAN UPF0449 protein C19orf25 OS=Homo sapiens GN=C19orf25 PE=1 SV=2	sp|Q9UFG5|CS025_HUMAN	Q9UFG5	6	12.878	NA	NA	NA
>sp|Q9UHY7|ENOPH_HUMAN Enolase-phosphatase E1 OS=Homo sapiens GN=ENOPH1 PE=1 SV=1	sp|Q9UHY7|ENOPH_HUMAN	Q9UHY7	5	28.932	NA	NA	NA
>sp|Q9UIL1|SCOC_HUMAN Short coiled-coil protein OS=Homo sapiens GN=SCOC PE=1 SV=2	sp|Q9UIL1|SCOC_HUMAN	Q9UIL1	3	18.045	NA	NA	NA
>sp|Q9UJ83|HACL1_HUMAN 2-hydroxyacyl-CoA lyase 1 OS=Homo sapiens GN=HACL1 PE=1 SV=2	sp|Q9UJ83|HACL1_HUMAN	Q9UJ83	7	63.728	NA	NA	NA
>sp|Q9UNI6|DUS12_HUMAN Dual specificity protein phosphatase 12 OS=Homo sapiens GN=DUSP12 PE=1 SV=1	sp|Q9UNI6|DUS12_HUMAN	Q9UNI6	5	37.687	NA	NA	NA
>sp|Q9UNL2|SSRG_HUMAN Translocon-associated protein subunit gamma OS=Homo sapiens GN=SSR3 PE=1 SV=1	sp|Q9UNL2|SSRG_HUMAN	Q9UNL2	3	21.08	NA	NA	NA
>sp|Q9UNX3|RL26L_HUMAN 60S ribosomal protein L26-like 1 OS=Homo sapiens GN=RPL26L1 PE=1 SV=1	sp|Q9UNX3|RL26L_HUMAN	Q9UNX3	19	17.256	NA	NA	NA
>sp|Q9Y2E5|MA2B2_HUMAN Epididymis-specific alpha-mannosidase OS=Homo sapiens GN=MAN2B2 PE=1 SV=4	sp|Q9Y2E5|MA2B2_HUMAN	Q9Y2E5	6	113.98	NA	NA	NA
>sp|Q9Y2L9|LRCH1_HUMAN Leucine-rich repeat and calponin homology domain-containing protein 1 OS=Homo sapiens GN=LRCH1 PE=1 SV=3	sp|Q9Y2L9|LRCH1_HUMAN	Q9Y2L9	3	80.874	NA	NA	NA
>sp|Q9Y2Q9|RT28_HUMAN 28S ribosomal protein S28, mitochondrial OS=Homo sapiens GN=MRPS28 PE=1 SV=1	sp|Q9Y2Q9|RT28_HUMAN	Q9Y2Q9	3	20.843	NA	NA	NA
>sp|Q9Y2R9|RT07_HUMAN 28S ribosomal protein S7, mitochondrial OS=Homo sapiens GN=MRPS7 PE=1 SV=2	sp|Q9Y2R9|RT07_HUMAN	Q9Y2R9	2	28.134	NA	NA	NA
>sp|Q9Y2S2|CRYL1_HUMAN Lambda-crystallin homolog OS=Homo sapiens GN=CRYL1 PE=1 SV=3	sp|Q9Y2S2|CRYL1_HUMAN	Q9Y2S2	7	35.419	NA	NA	NA
>sp|Q9Y2U8|MAN1_HUMAN Inner nuclear membrane protein Man1 OS=Homo sapiens GN=LEMD3 PE=1 SV=2	sp|Q9Y2U8|MAN1_HUMAN	Q9Y2U8	13	99.996	NA	NA	NA
>sp|Q9Y5J1|UTP18_HUMAN U3 small nucleolar RNA-associated protein 18 homolog OS=Homo sapiens GN=UTP18 PE=1 SV=3	sp|Q9Y5J1|UTP18_HUMAN	Q9Y5J1	5	62.003	NA	NA	NA
>sp|Q9Y6C2|EMIL1_HUMAN EMILIN-1 OS=Homo sapiens GN=EMILIN1 PE=1 SV=2	sp|Q9Y6C2|EMIL1_HUMAN	Q9Y6C2	4	106.67	NA	NA	NA
>sp|Q9Y6D9|MD1L1_HUMAN Mitotic spindle assembly checkpoint protein MAD1 OS=Homo sapiens GN=MAD1L1 PE=1 SV=2	sp|Q9Y6D9|MD1L1_HUMAN	Q9Y6D9	8	83.066	NA	NA	NA
>sp|P05161|ISG15_HUMAN Ubiquitin-like protein ISG15 OS=Homo sapiens GN=ISG15 PE=1 SV=5	sp|P05161|ISG15_HUMAN	P05161	6	17.887	-1.68016	1.26662e-06	1.72798e-05
>sp|Q9Y320|TMX2_HUMAN Thioredoxin-related transmembrane protein 2 OS=Homo sapiens GN=TMX2 PE=1 SV=1	sp|Q9Y320|TMX2_HUMAN	Q9Y320	6	34.037	-0.935175	0.000105457	0.000959131
>sp|Q16666|IF16_HUMAN Gamma-interferon-inducible protein 16 OS=Homo sapiens GN=IFI16 PE=1 SV=3	sp|Q16666|IF16_HUMAN	Q16666	21	88.255	-0.604246	0.000326506	0.00222717
>sp|Q9Y6D5|BIG2_HUMAN Brefeldin A-inhibited guanine nucleotide-exchange protein 2 OS=Homo sapiens GN=ARFGEF2 PE=1 SV=3	sp|Q9Y6D5|BIG2_HUMAN	Q9Y6D5	9	202.04	-1.08567	0.000488366	0.002665
>sp|Q5K651|SAMD9_HUMAN Sterile alpha motif domain-containing protein 9 OS=Homo sapiens GN=SAMD9 PE=1 SV=1	sp|Q5K651|SAMD9_HUMAN	Q5K651	9	184.28	-0.786189	0.000632175	0.00287481
>sp|Q8TDD1|DDX54_HUMAN ATP-dependent RNA helicase DDX54 OS=Homo sapiens GN=DDX54 PE=1 SV=2	sp|Q8TDD1|DDX54_HUMAN	Q8TDD1	11	98.594	-0.793772	0.00099034	0.00386019
>sp|O60220|TIM8A_HUMAN Mitochondrial import inner membrane translocase subunit Tim8 A OS=Homo sapiens GN=TIMM8A PE=1 SV=1	sp|O60220|TIM8A_HUMAN	O60220	5	10.998	-0.800833	0.00153202	0.00478695
>sp|Q9UHI6|DDX20_HUMAN Probable ATP-dependent RNA helicase DDX20 OS=Homo sapiens GN=DDX20 PE=1 SV=2	sp|Q9UHI6|DDX20_HUMAN	Q9UHI6	9	92.239	-1.06878	0.00157899	0.00478695
>sp|O43149|ZZEF1_HUMAN Zinc finger ZZ-type and EF-hand domain-containing protein 1 OS=Homo sapiens GN=ZZEF1 PE=1 SV=6	sp|O43149|ZZEF1_HUMAN	O43149	3	331.07	-0.932392	0.00195655	0.00485312
>sp|O43464|HTRA2_HUMAN Serine protease HTRA2, mitochondrial OS=Homo sapiens GN=HTRA2 PE=1 SV=2	sp|O43464|HTRA2_HUMAN	O43464	4	48.84	-0.827223	0.00185858	0.00485312
>sp|P22692|IBP4_HUMAN Insulin-like growth factor-binding protein 4 OS=Homo sapiens GN=IGFBP4 PE=1 SV=2	sp|P22692|IBP4_HUMAN	P22692	3	27.934	-0.798199	0.00316359	0.00663987
>sp|O60739|EIF1B_HUMAN Eukaryotic translation initiation factor 1b OS=Homo sapiens GN=EIF1B PE=1 SV=2	sp|O60739|EIF1B_HUMAN	O60739	9	12.823	-1.39662	0.00375244	0.00731321
>sp|Q4VC31|CCD58_HUMAN Coiled-coil domain-containing protein 58 OS=Homo sapiens GN=CCDC58 PE=1 SV=1	sp|Q4VC31|CCD58_HUMAN	Q4VC31	5	16.62	-0.739151	0.00519557	0.00867344
>sp|P63316|TNNC1_HUMAN Troponin C, slow skeletal and cardiac muscles OS=Homo sapiens GN=TNNC1 PE=1 SV=1	sp|P63316|TNNC1_HUMAN	P63316	4	18.402	-0.641634	0.00745637	0.00968792
>sp|Q03426|KIME_HUMAN Mevalonate kinase OS=Homo sapiens GN=MVK PE=1 SV=1	sp|Q03426|KIME_HUMAN	Q03426	5	42.45	-0.721616	0.00742752	0.00968792
>sp|Q9Y3Z3|SAMH1_HUMAN Deoxynucleoside triphosphate triphosphohydrolase SAMHD1 OS=Homo sapiens GN=SAMHD1 PE=1 SV=2	sp|Q9Y3Z3|SAMH1_HUMAN	Q9Y3Z3	6	72.2	-0.712091	0.00735495	0.00968792
